# Supplementary material for: FBXO24 modulates mRNA alternative splicing and MIWI degradation and is required for normal sperm formation and male fertility
Source: eLife. 2024 Mar 12;12:RP91666. doi: 10.7554/eLife.91666 (PMC10932545; doi:10.7554/eLife.91666)
Supplement: Figure 1—source data 1. [file elife-91666-fig1-data1.zip]

Archive with 4 entries (4 files):
- Figure 1-source data 1/GAPDH-labelled.tif
- Figure 1-source data 1/GAPDH-unedited.tif
- Figure 1-source data 1/HA-labelled.tif
- Figure 1-source data 1/HA-unedited.tif
