# Supplementary material for: FBXO24 modulates mRNA alternative splicing and MIWI degradation and is required for normal sperm formation and male fertility
Source: eLife. 2024 Mar 12;12:RP91666. doi: 10.7554/eLife.91666 (PMC10932545; doi:10.7554/eLife.91666)
Supplement: Figure 2—figure supplement 1—source data 1. [file elife-91666-fig2-figsupp1-data1.zip]

Archive with 2 entries (2 files):
- Figure 2-Figure supplement 2-source data 1/genotype-labelled.tif
- Figure 2-Figure supplement 2-source data 1/genotype-unedited.tif
