# Supplementary material for: FBXO24 modulates mRNA alternative splicing and MIWI degradation and is required for normal sperm formation and male fertility
Source: eLife. 2024 Mar 12;12:RP91666. doi: 10.7554/eLife.91666 (PMC10932545; doi:10.7554/eLife.91666)
Supplement: Figure 3—source data 1. [file elife-91666-fig3-data1.zip]

Archive with 16 entries (16 files):
- Figure 3-source data 1/AKAP3-labelled.tif
- Figure 3-source data 1/AKAP3-unedited.tif
- Figure 3-source data 1/CUL1-labelled.tif
- Figure 3-source data 1/CUL1-unedited.tif
- Figure 3-source data 1/DRP1-labelled.tif
- Figure 3-source data 1/DRP1-unedited.tif
- Figure 3-source data 1/GAPDH(2)-labelled.tif
- Figure 3-source data 1/GAPDH(2)-unedited.tif
- Figure 3-source data 1/GAPDH-labelled.tif
- Figure 3-source data 1/GAPDH-unedited.tif
- Figure 3-source data 1/MFN2-labelled.tif
- Figure 3-source data 1/MFN2-unedited.tif
- Figure 3-source data 1/ODF2-labelled.tif
- Figure 3-source data 1/ODF2-unedited.tif
- Figure 3-source data 1/TSSK4-labelled.tif
- Figure 3-source data 1/TSSK4-unedited.tif
