# Supplementary material for: FBXO24 modulates mRNA alternative splicing and MIWI degradation and is required for normal sperm formation and male fertility
Source: eLife. 2024 Mar 12;12:RP91666. doi: 10.7554/eLife.91666 (PMC10932545; doi:10.7554/eLife.91666)
Supplement: Figure 4—source data 1. [file elife-91666-fig4-data1.zip]

Archive with 18 entries (18 files):
- Figure 4-source data 1/DDX4-labelled.tif
- Figure 4-source data 1/DDX4-unedited.tif
- Figure 4-source data 1/GAPDH(2)-labelled.tif
- Figure 4-source data 1/GAPDH(2)-unedited.tif
- Figure 4-source data 1/GAPDH(3)-labelled.tif
- Figure 4-source data 1/GAPDH(3)-unedited.tif
- Figure 4-source data 1/GAPDH-labelled.tif
- Figure 4-source data 1/GAPDH-unedited.tif
- Figure 4-source data 1/HuR-labelled.tif
- Figure 4-source data 1/HuR-unedited.tif
- Figure 4-source data 1/MILI-labelled.tif
- Figure 4-source data 1/MILI-unedited.tif
- Figure 4-source data 1/MIWI-labelled.tif
- Figure 4-source data 1/MIWI-unedited.tif
- Figure 4-source data 1/PRMT6-labelled8.tif
- Figure 4-source data 1/PRMT6-unedited.tif
- Figure 4-source data 1/UPF1-labelled.tif
- Figure 4-source data 1/UPF1-unedited.tif
