# Supplementary material for: FBXO24 modulates mRNA alternative splicing and MIWI degradation and is required for normal sperm formation and male fertility
Source: eLife. 2024 Mar 12;12:RP91666. doi: 10.7554/eLife.91666 (PMC10932545; doi:10.7554/eLife.91666)
Supplement: Figure 5—source data 1. [file elife-91666-fig5-data1.zip]

Archive with 14 entries (14 files):
- Figure 5-Figure supplement 4-source data 1/H2A-labelled.tif
- Figure 5-Figure supplement 4-source data 1/H2A-unedited.tif
- Figure 5-Figure supplement 4-source data 1/H2B-labelled.tif
- Figure 5-Figure supplement 4-source data 1/H2B-unedited.tif
- Figure 5-Figure supplement 4-source data 1/H3-labelled.tif
- Figure 5-Figure supplement 4-source data 1/H3-unedited.tif
- Figure 5-Figure supplement 4-source data 1/H4-labelled.tif
- Figure 5-Figure supplement 4-source data 1/H4-unedited.tif
- Figure 5-Figure supplement 4-source data 1/HA(2)-labelled.tif
- Figure 5-Figure supplement 4-source data 1/HA(2)-unedited.tif
- Figure 5-Figure supplement 4-source data 1/HA-labelled.tif
- Figure 5-Figure supplement 4-source data 1/HA-unedited.tif
- Figure 5-Figure supplement 4-source data 1/TNP1-labelled.tif
- Figure 5-Figure supplement 4-source data 1/TNP1-unedited.tif
