# Supplementary material for: FBXO24 modulates mRNA alternative splicing and MIWI degradation and is required for normal sperm formation and male fertility
Source: eLife. 2024 Mar 12;12:RP91666. doi: 10.7554/eLife.91666 (PMC10932545; doi:10.7554/eLife.91666)
Supplement: Figure 7—source data 1. [file elife-91666-fig7-data1.zip]

Archive with 16 entries (16 files):
- Figure 7-source data 1/Actin-labelled.tif
- Figure 7-source data 1/Actin-unedited.tif
- Figure 7-source data 1/HA-labelled.tif
- Figure 7-source data 1/HA-unedited.tif
- Figure 7-source data 1/SRSF2(2)-lablelled.tif
- Figure 7-source data 1/SRSF2(2)-unedited.tif
- Figure 7-source data 1/SRSF2-labelled4.tif
- Figure 7-source data 1/SRSF2-unedited.tif
- Figure 7-source data 1/SRSF3(2)-lablelled.tif
- Figure 7-source data 1/SRSF3(2)-unedited.tif
- Figure 7-source data 1/SRSF3-labelled.tif
- Figure 7-source data 1/SRSF3-unedited.tif
- Figure 7-source data 1/SRSF9(2)-lablelled.tif
- Figure 7-source data 1/SRSF9(2)-unedited.tif
- Figure 7-source data 1/SRSF9-labelled.tif
- Figure 7-source data 1/SRSF9-unedited.tif
