# Supplementary material for: FBXO24 modulates mRNA alternative splicing and MIWI degradation and is required for normal sperm formation and male fertility
Source: eLife. 2024 Mar 12;12:RP91666. doi: 10.7554/eLife.91666 (PMC10932545; doi:10.7554/eLife.91666)
Supplement: Figure 7—source data 2. [file elife-91666-fig7-data2.zip]

Archive with 32 entries (32 files):
- Figure 7-source data 2/Bbs7-labelled.tif
- Figure 7-source data 2/Bbs7-unedited. tif.tif
- Figure 7-source data 2/GAPDH(1)-labelled.tif
- Figure 7-source data 2/GAPDH(1)-unedited.tif
- Figure 7-source data 2/GAPDH(2)-labelled.tif
- Figure 7-source data 2/GAPDH(2)-unedited.tif
- Figure 7-source data 2/GAPDH(3)-labelled.tif
- Figure 7-source data 2/GAPDH(3)-unedited.tif
- Figure 7-source data 2/GAPDH(4)-labelled.tif
- Figure 7-source data 2/GAPDH(4)-unedited.tif
- Figure 7-source data 2/GAPDH(5)-labelled.tif
- Figure 7-source data 2/GAPDH(5)-unedited.tif
- Figure 7-source data 2/GAPDH(6)-labelled.tif
- Figure 7-source data 2/GAPDH(6)-unedited.tif
- Figure 7-source data 2/GAPDH(7)-labelled.tif
- Figure 7-source data 2/GAPDH(7)-unedited.tif
- Figure 7-source data 2/GAPDH(8)-labelled.tif
- Figure 7-source data 2/GAPDH(8)-unedited.tif
- Figure 7-source data 2/Kat5-labelled.tif
- Figure 7-source data 2/Kat5-unedited.tif
- Figure 7-source data 2/Map7d1-labelled.tif
- Figure 7-source data 2/Map7d1-unedited.tif
- Figure 7-source data 2/Mfn1-labelled.tif
- Figure 7-source data 2/Mfn1-unedited .tif
- Figure 7-source data 2/Nucb2-labelled.tif
- Figure 7-source data 2/Nucb2-unedited.tif
- Figure 7-source data 2/Phf7-labelled.tif
- Figure 7-source data 2/Phf7-unedited.tif
- Figure 7-source data 2/Ube2j2-labelled.tif
- Figure 7-source data 2/Ube2j2-unedited .tif
- Figure 7-source data 2/Zmynd12-labelled.tif
- Figure 7-source data 2/Zmynd12-unedited.tif
