# Supplementary material for: FBXO24 modulates mRNA alternative splicing and MIWI degradation and is required for normal sperm formation and male fertility
Source: eLife. 2024 Mar 12;12:RP91666. doi: 10.7554/eLife.91666 (PMC10932545; doi:10.7554/eLife.91666)
Supplement: Supplementary file 2. [file elife-91666-supp2.xlsx]

## Sheet: sig_Down_genes
Geneid	logFC	P-value
Thbs1	-10.9887	1.63079e-146
Rn7s2	-10.2197	2.09517e-132
Gm26508	-10.0404	3.57444e-130
S100a9	-9.93144	6.65926e-16
Col5a2	-9.78873	2.29063e-129
Fn1	-9.6272	3.79007e-131
Trpm7	-9.61611	1.52381e-126
Cbx4	-9.5258	1.08963e-124
Lilrb4a	-9.36622	1.05269e-122
Smarcd3	-9.1144	4.17728e-118
Patl1	-9.11053	3.72324e-119
Mgp	-9.03794	6.85836e-119
Hcls1	-8.98216	1.25033e-118
Mmp14	-8.94883	2.37697e-118
Lamc1	-8.92951	6.79284e-118
Adgrb1	-8.91782	2.24732e-117
Ctgf	-8.85258	8.82182e-116
Ppargc1a	-8.80477	7.9229e-116
Acadm	-8.80242	2.49788e-116
Tkt	-8.72847	8.06426e-115
Gnaq	-8.71406	6.27484e-115
Cecr5	-8.69301	2.47812e-114
Rps4x	-8.67308	2.3678e-99
Rn7s1	-8.6713	5.38016e-114
Atp1a2	-8.65335	3.62278e-114
Galnt1	-8.60131	1.69044e-113
Llph-ps2	-8.59883	5.25279e-113
Pim3	-8.58449	5.37272e-114
Plk2	-8.50025	1.30487e-111
Myh9	-8.4453	9.69343e-112
Rapgef4	-8.4287	5.12631e-112
Col6a1	-8.39118	1.23019e-106
Ktn1	-8.38428	1.92922e-110
Gm9750	-8.3491	5.46728e-110
Pgk1	-8.34519	5.28407e-110
Tns2	-8.33513	1.50003e-105
Zeb2	-8.32448	4.29145e-110
Tnnc2	-8.31351	1.30534e-108
Pygl	-8.29088	2.11845e-107
Gm26586	-8.28531	4.33677e-109
Tbc1d24	-8.2701	1.63269e-108
Gm15270	-8.24691	5.18356e-110
Fam20c	-8.24307	7.94855e-108
Lrp1	-8.18528	7.46646e-109
Pank4	-8.169	3.21406e-107
Cyfip2	-8.05451	2.99093e-105
Gm28918	-8.04894	8.06775e-107
Npcd	-8.04106	1.32777e-105
Nampt	-8.03173	1.43516e-105
Gm15772	-8.00649	7.9369e-104
Foxo3	-7.99746	5.21088e-104
Tpm4	-7.96536	1.96369e-104
Slc25a4	-7.95672	3.23669e-104
Fabp5	-7.95608	3.34361e-93
Adcy2	-7.94465	2.4415e-105
Prr12	-7.93402	1.29736e-105
Abi1	-7.93241	2.28716e-105
Gm20721	-7.93095	4.72855e-103
Col1a1	-7.92562	6.58517e-99
Lgmn	-7.91777	2.21058e-104
Gm28047	-7.87452	3.10785e-104
Nefm	-7.76766	4.63418e-103
Jph3	-7.76484	1.86995e-101
Emilin1	-7.75552	7.52176e-99
Ssbp2	-7.75356	5.60263e-103
Gm21974	-7.73878	7.85716e-102
Med11	-7.73545	3.6993e-102
Gm4895	-7.73096	7.83183e-97
Gm26811	-7.69802	6.01849e-102
Gnas	-7.69228	4.46756e-99
Col8a1	-7.66075	9.1278e-99
Star	-7.63101	2.85341e-94
Sirpa	-7.58746	1.65659e-96
9930038B18Rik	-7.57153	1.23548e-97
RP23-145I16.3	-7.57109	2.97981e-97
Zbtb1	-7.47822	3.32521e-99
Gramd4	-7.47581	9.77291e-96
Gm27232	-7.41617	8.08154e-93
AC099934.2	-7.41274	6.88455e-98
Kctd2	-7.40165	1.60189e-97
Ctsd	-7.36689	7.46664e-95
Atxn7l3	-7.33999	9.90896e-94
Atp1a1	-7.33027	8.36079e-96
H1f0	-7.3241	1.85771e-95
Pla2g3	-7.3086	8.30122e-91
Satb2	-7.29298	9.62607e-91
Apbb1	-7.29285	2.5877e-92
Golim4	-7.28932	4.72501e-96
Rims1	-7.28173	8.41305e-85
Arpc1b	-7.26881	8.42126e-95
Cpe	-7.24505	7.32868e-94
Rprd1b	-7.22746	6.92512e-94
Diexf	-7.2145	4.77426e-94
Col6a2	-7.21231	8.39489e-90
Pea15a	-7.20835	1.34038e-91
Rock2	-7.19731	7.56852e-95
Basp1	-7.19586	3.38599e-89
Fam120a	-7.18486	1.38362e-94
Bhlhe41	-7.18258	8.1528e-88
Gm43379	-7.1658	2.8028e-92
Kif5a	-7.1628	4.15613e-92
Fermt2	-7.15312	1.54062e-91
Ebf3	-7.14407	1.31706e-82
Gm1647	-7.14374	2.75562e-87
Add2	-7.11617	4.98794e-92
Rac1	-7.09754	5.3716e-89
Grk2	-7.0929	3.13716e-93
Ythdf1	-7.07348	1.26013e-91
A930007I19Rik	-7.06834	6.8141e-82
Dync1i1	-7.06381	5.7818e-90
Stxbp1	-7.06176	6.94499e-93
Gm7292	-7.05427	1.73106e-88
Sox10	-7.04	6.31847e-90
Prss53	-7.03093	9.37823e-92
Atf7	-7.02778	3.3878e-91
Hif1a	-7.02727	2.71607e-88
Eogt	-7.02502	2.686e-89
Gm15459	-7.0153	2.35435e-88
Npr2	-7.01276	3.08487e-84
Ipo8	-7.00486	3.28625e-87
Gm26825	-7.00165	3.98561e-88
Gm9869	-7.0004	6.78866e-90
Mms22l	-6.99798	8.61457e-90
Tceal3	-6.98114	4.73763e-89
Tnip1	-6.9781	1.39272e-89
Adgre1	-6.94516	1.26749e-84
Pqbp1	-6.9415	4.60655e-86
Ephb1	-6.94074	5.50292e-87
Gm44085	-6.93835	2.91965e-86
Ywhag	-6.92642	2.32229e-87
Ubxn2b	-6.9243	6.91259e-86
Gm15884	-6.91615	1.51189e-89
Gm18393	-6.91451	4.56067e-85
Aebp1	-6.91247	6.67405e-80
Nos1	-6.91065	8.9749e-88
Plxna1	-6.90271	3.32458e-90
Fads2	-6.90218	4.40538e-90
Eid1	-6.88977	1.80753e-85
Ccdc107	-6.88514	1.08074e-80
Bcor	-6.87187	5.97943e-87
Gm13562	-6.85253	4.35764e-80
AA415398	-6.84519	2.22396e-88
Fzd6	-6.84404	3.42878e-88
Ptpn23	-6.84117	1.56634e-84
Actn1	-6.83747	1.76887e-87
Gpsm1	-6.81659	9.08018e-89
Gusb	-6.81643	2.0369e-79
Ptpn11	-6.81549	6.91972e-89
Hopxos	-6.79706	1.4451e-78
Gm6472	-6.77445	4.35393e-79
Meiob	-6.76957	8.11317e-82
Ski	-6.76697	4.05598e-86
Tmem101	-6.76438	2.1466e-83
Fgfr2	-6.75681	7.82537e-86
Jade2	-6.74205	9.10039e-86
Hopx	-6.73931	3.2531e-78
Ap2m1	-6.72813	1.27749e-82
Clstn3	-6.72451	3.67777e-75
Stxbp6	-6.71601	1.74112e-80
Med17	-6.7124	4.20856e-84
Aip	-6.67857	2.92486e-83
Srfbp1	-6.66442	1.86597e-83
Adora1	-6.65189	8.49584e-74
Tpm2	-6.65041	1.94151e-74
Gm10093	-6.63755	2.69504e-85
Mllt6	-6.63571	1.6498e-77
Gm9800	-6.63157	3.86419e-85
Cdk5	-6.63066	7.03151e-80
Jak1	-6.62309	9.42012e-86
Dhx58os	-6.60598	1.97787e-85
Apc	-6.60219	2.02353e-85
Msn	-6.60056	1.12901e-78
2023-09-08	-6.59775	3.13782e-76
Myt1l	-6.59618	1.31862e-84
Vps54	-6.58623	4.89305e-85
H2-D1	-6.58132	3.51237e-81
Adcy1	-6.57213	4.47251e-84
Thap2	-6.5599	1.25257e-76
Usp33	-6.55501	9.82213e-82
Tmem201	-6.54109	1.03317e-83
Vezf1	-6.53974	3.37878e-84
Tnks1bp1	-6.53182	2.54065e-83
Cygb	-6.52775	4.01674e-75
A330033J07Rik	-6.52766	2.1879e-83
Prkcb	-6.5251	3.79588e-76
Cyb5rl	-6.51716	6.03242e-77
2610020C07Rik	-6.51599	5.38587e-84
Polr3g	-6.51054	9.50123e-83
Ehd3	-6.50416	3.98385e-73
Mef2c	-6.50036	1.09759e-75
Edem1	-6.49192	2.80427e-80
Smc1a	-6.4817	2.41602e-82
Adam10	-6.47325	3.03662e-69
Psap	-6.46785	4.69098e-83
Col1a2	-6.45579	3.62123e-13
Gm15832	-6.45006	1.54709e-78
Gm5564	-6.44863	1.54865e-81
Brox	-6.44782	1.85911e-82
Mettl1	-6.43159	6.35663e-73
Mplkip	-6.4239	4.54556e-82
Gm13339	-6.3987	4.99561e-74
Cdk4	-6.39715	1.79883e-76
Irf2bp1	-6.3809	2.16687e-72
Polr3b	-6.37198	2.16538e-80
Krtcap3	-6.36347	1.41103e-79
Cacna2d2	-6.34751	4.88271e-81
Actn4	-6.34288	4.11518e-76
Sipa1	-6.3334	2.98584e-72
Gm11744	-6.32628	1.2965e-68
Nop56	-6.32336	1.02842e-80
Gm7461	-6.31375	8.24224e-79
Rap1gap2	-6.30959	6.49024e-80
Nrxn2	-6.30742	3.96612e-77
Vim	-6.30714	3.4209e-80
Hk2	-6.29437	3.01837e-80
BC003331	-6.29023	3.36446e-80
Ntm	-6.27998	1.40303e-77
Myo5a	-6.2719	7.10608e-80
Flot1	-6.26697	1.17145e-79
Gm21378	-6.26468	7.09351e-68
Rapgef2	-6.24146	2.32807e-79
Stat3	-6.23757	6.30538e-77
Ctif	-6.23026	1.06186e-73
Kif5b	-6.22964	2.21794e-77
Gm26689	-6.20964	3.90608e-67
Fth1	-6.19496	1.55391e-73
Flna	-6.19279	5.98442e-76
Inpp4b	-6.18827	3.0204e-78
Usp11	-6.18186	2.50973e-78
Glb1l3	-6.17976	1.05095e-77
Ppp5c	-6.17893	1.63581e-74
Serpinh1	-6.16403	9.21327e-70
Gabra1	-6.16216	8.8603e-67
Prkcg	-6.16108	8.59845e-66
Abca2	-6.15733	3.77488e-66
Zscan29	-6.15324	7.61255e-77
Reep5	-6.14957	9.8336e-74
Wbscr16	-6.14796	1.70621e-73
Nefl	-6.14613	3.27298e-67
Coro1c	-6.13232	2.26427e-73
Por	-6.1292	1.29911e-74
Map1s	-6.11918	2.63803e-77
Skil	-6.1037	5.28286e-77
Gm42563	-6.09613	9.00953e-77
Gm6288	-6.09488	1.68629e-67
Gm20731	-6.08671	6.90282e-73
Sec23b	-6.08583	4.24209e-74
Nme2	-6.08433	7.11226e-75
C3	-6.07757	4.56241e-76
Cmas	-6.06094	1.92937e-75
Trpm1	-6.05981	5.05324e-67
Phldb2	-6.04953	4.97641e-63
Kif4	-6.04939	9.20985e-76
Mgarp	-6.04498	3.89676e-61
Mcoln1	-6.02624	1.3907e-66
Prkacb	-6.02043	6.32495e-64
Fech	-6.01722	8.31731e-74
Lrba	-6.01067	1.71139e-74
Zbtb43	-5.99844	1.48545e-66
Smarcd1	-5.99749	3.88923e-75
Ttc5	-5.99725	3.30344e-75
Prph2	-5.99713	4.30031e-74
Hspe1	-5.996	1.75384e-73
Cdh18	-5.99139	7.22898e-67
Mettl14	-5.98184	5.92635e-74
Myh11	-5.97761	7.31198e-75
Tlcd2	-5.97379	8.81543e-68
Bcl2l15	-5.96303	1.17629e-64
Lonp1	-5.95394	6.21659e-72
Alyref	-5.95039	4.60967e-71
Mir132	-5.94719	1.30099e-67
Lzts3	-5.93988	3.17947e-63
Ube2e2	-5.92732	2.28052e-70
Foxp4	-5.90675	1.78912e-73
Myh6	-5.89547	6.20881e-73
Sparc	-5.89123	1.33605e-72
Ube2z	-5.88302	4.55817e-73
Ywhah	-5.87719	4.25961e-68
Dusp16	-5.87173	2.61829e-71
Ptpra	-5.86861	1.85793e-72
Rnaset2a	-5.86328	2.39648e-66
Lbr	-5.85641	3.49437e-72
Rbbp7	-5.82752	1.99437e-42
Fgd1	-5.82388	2.62017e-62
Rnf149	-5.81434	1.38008e-69
Clcn2	-5.80493	7.35675e-71
Uba6	-5.78566	1.60899e-64
Psmg1	-5.77513	1.76445e-67
Ppm1n	-5.77495	9.31716e-68
Tspyl2	-5.76606	3.26514e-70
Snrpn	-5.76573	3.59109e-70
4930545L23Rik	-5.76122	4.14833e-71
Smoc2	-5.75869	7.00839e-71
Shank1	-5.74617	3.16346e-68
Tuba1a	-5.7453	1.26407e-68
Mtpn	-5.73451	2.17092e-70
Phf20	-5.73382	3.8601e-67
Adat3	-5.73292	2.0186e-68
Smchd1	-5.72907	1.45898e-70
Ogfr	-5.71414	4.03158e-67
Itgb1	-5.69942	4.2054e-59
Vax2os	-5.69045	3.44057e-62
Gm45110	-5.68765	2.16961e-65
Gm6395	-5.68203	1.08181e-67
Lsm1	-5.68202	1.03171e-69
2210016L21Rik	-5.68143	5.88089e-62
Vps13d	-5.67902	3.24694e-68
Zswim4	-5.67751	1.1342e-66
Myo9b	-5.67346	1.58535e-67
Gm7809	-5.67209	2.51284e-56
1700066O22Rik	-5.6665	1.79122e-69
Rabgef1	-5.65985	5.02027e-69
Camk2b	-5.64183	3.94493e-68
Atp1b1	-5.63815	6.29001e-69
Ier5	-5.63781	6.53366e-69
Slc44a1	-5.63349	6.21789e-62
Slc25a20	-5.63131	9.66637e-69
Wipf3	-5.62977	1.79183e-62
Gm15427	-5.62564	3.40929e-67
Txnrd1	-5.62034	7.21905e-65
Rpl21-ps15	-5.61966	2.19974e-67
Nup155	-5.61756	2.59656e-66
AW046200	-5.61108	3.15668e-62
1700028K03Rik	-5.60855	1.98514e-68
Lgals1	-5.60533	4.58241e-68
Kat2a	-5.59146	4.19188e-65
Snurf	-5.58349	2.8237e-57
Myom1	-5.58204	3.04133e-60
Nfkbia	-5.57965	1.25494e-58
Rbmxl1	-5.57626	6.65406e-68
Anxa3	-5.57221	4.72622e-63
Ankfy1	-5.56355	3.68316e-62
Id4	-5.54302	3.58612e-66
Ypel2	-5.53881	3.46311e-55
Hmgn5	-5.53277	5.05672e-50
Prkd3	-5.53052	5.9196e-60
Sall3	-5.53028	6.72372e-66
Prdx2	-5.52829	6.09385e-59
Grk6	-5.52357	1.12917e-61
Aph1a	-5.52085	1.17157e-60
Eml2	-5.51979	6.99822e-67
Pcgf6	-5.51524	7.44691e-67
Nat8l	-5.51457	1.58775e-49
Bex1	-5.51442	1.62656e-55
Tnrc6a	-5.51425	8.05137e-67
Prcc	-5.51315	3.47709e-65
Slc39a7	-5.51088	2.2563e-64
Anp32b	-5.51077	1.63938e-61
Klc1	-5.50725	3.43161e-66
Igsf8	-5.49436	1.3154e-54
Ppp1ca	-5.48263	5.78416e-62
Prkrir	-5.47842	1.13043e-61
Fgfr1	-5.47379	1.96057e-64
Pgm2l1	-5.45734	2.44516e-65
Shc4	-5.45703	6.6487e-65
Sox2ot	-5.44858	2.53285e-64
Lrrc40	-5.4405	3.39422e-58
Ppp2ca	-5.42587	2.94519e-65
Cebpd	-5.41732	4.72432e-54
Rpap1	-5.41445	9.21282e-64
Col7a1	-5.41078	2.97084e-63
Kcnq3	-5.40905	1.3971e-63
Alg11	-5.40317	2.6964e-60
B3galnt1	-5.39583	9.3559e-59
Nelfb	-5.39183	3.60721e-64
mt-Rnr1	-5.38363	1.25964e-39
Gfm1	-5.3825	7.22325e-63
Gadd45g	-5.38228	7.73279e-59
Lin52	-5.37166	5.79567e-53
Bcl2l12	-5.36428	5.81284e-64
Snap47	-5.36415	6.37547e-63
Mbtps1	-5.36231	3.87121e-64
Cdk9	-5.3591	2.73098e-63
Gm13456	-5.35534	3.89969e-63
Cald1	-5.35475	1.57897e-61
Gm10532	-5.34325	1.60863e-60
Rnf20	-5.34272	7.80502e-61
Usp5	-5.34266	2.04376e-62
H3f3aos	-5.34125	5.0856e-61
Lasp1	-5.3407	9.39624e-64
Cep170b	-5.33858	8.27468e-63
Hcfc1	-5.33577	1.05159e-63
Bcas3	-5.33249	1.83331e-63
Tpm1	-5.32882	1.3268e-58
Wbp5	-5.3274	1.99514e-14
Nfyb	-5.28951	2.59038e-61
Tsr2	-5.27735	2.17506e-49
Gm20427	-5.26402	4.06753e-60
Cd47	-5.26386	4.07586e-47
Pcdh15	-5.25954	2.305e-62
Inhbb	-5.25943	2.54226e-42
Nckap1	-5.25836	2.744e-62
Nedd4	-5.25694	1.98835e-58
Srpr	-5.25645	4.15589e-59
Rab18	-5.24354	2.42458e-57
Gemin2	-5.24115	6.64907e-57
Csf1r	-5.23846	5.41885e-55
Ddx3x	-5.23809	5.23015e-61
Ube2q1	-5.23674	3.51286e-57
Slc2a1	-5.23301	8.11995e-49
Arhgdia	-5.23069	7.98714e-58
Csad	-5.22894	4.32507e-58
Gnai2	-5.22398	3.33296e-57
Imp4	-5.22185	3.10349e-61
Atf3	-5.21784	2.47268e-41
Twnk	-5.20633	1.67433e-59
Taf5l	-5.20494	1.21457e-58
Majin	-5.20289	2.40616e-61
Clspn	-5.19965	1.63497e-60
Abr	-5.19623	1.19247e-55
Farp2	-5.19401	6.10414e-55
Ciart	-5.18431	3.79399e-59
Igf2r	-5.17821	9.7103e-50
H19	-5.16969	1.30858e-55
Slc22a5	-5.16553	2.68595e-57
Mat2a	-5.15981	1.29672e-60
Usp22	-5.15906	4.9776e-51
Ttc8	-5.14429	8.92602e-55
Rab7	-5.14292	2.51975e-59
Sorbs1	-5.14088	3.6152e-60
Irf3	-5.13517	7.81746e-58
Map7d1	-5.13388	8.76212e-60
Gm20390	-5.12728	4.85735e-58
Ppp1r1c	-5.11855	8.71884e-60
Phb2	-5.11639	2.766e-58
Nup54	-5.11636	3.44571e-56
Rack1	-5.11613	7.74102e-60
Tnk2	-5.10727	2.49582e-55
Mrps5	-5.10555	4.41539e-56
Nrxn1	-5.10553	1.82746e-55
Psmc6	-5.10303	2.9488e-58
Ksr2	-5.10299	4.179e-58
Bcl2l2	-5.10137	2.5358e-53
Gm13370	-5.10135	4.18171e-50
Atp10d	-5.10024	4.0239e-55
Spin1	-5.09964	2.38526e-50
Slc22a12	-5.09551	3.3664e-52
Dmpk	-5.09286	5.01896e-55
Mcm4	-5.08986	8.65644e-51
Pced1a	-5.08725	2.51488e-59
Cc2d1b	-5.0846	1.46778e-55
Gm3558	-5.08199	9.76629e-56
Ppih	-5.08023	4.55644e-59
Gm15492	-5.07627	7.76408e-59
Ctsb	-5.07141	2.05809e-51
Vps4b	-5.06974	1.22695e-58
Birc6	-5.063	2.03499e-58
H2-K1	-5.05705	9.30506e-57
Evl	-5.05594	1.02832e-57
Stx4a	-5.053	6.76488e-52
Col4a1	-5.05134	2.24151e-53
Kansl2	-5.05129	1.4388e-57
1700086O06Rik	-5.05047	2.2287e-54
Anxa11os	-5.04887	1.93655e-53
AI314180	-5.04763	7.54733e-57
Laptm5	-5.04583	6.03867e-50
Chchd2	-5.0452	7.11038e-56
Stc1	-5.04155	3.28386e-43
Tubb2a	-5.03432	1.17645e-56
Gm14150	-5.03379	3.59931e-58
Trappc4	-5.03249	2.19165e-58
Arid1b	-5.03106	2.49774e-58
Stam	-5.02906	6.43644e-58
Hp1bp3	-5.02884	8.08581e-58
Polr2b	-5.0255	6.7185e-58
Nob1	-5.01778	1.64254e-53
Pigq	-5.00929	6.23227e-58
Tmem33	-5.00546	5.90806e-56
Gm26885	-5.00283	8.08389e-58
Ptrf	-4.99943	1.91902e-10
Mettl3	-4.99632	5.25838e-53
Peg3	-4.99544	7.4092e-49
Scaf11	-4.99355	1.24063e-56
Mir7654	-4.99187	3.88976e-57
Map3k11	-4.99171	1.13416e-55
Ppfibp1	-4.98898	1.02234e-53
Arhgef25	-4.98736	6.37432e-51
Mcm5	-4.9864	2.97506e-57
Ssu72	-4.98248	8.04214e-56
Atrx	-4.97861	1.64828e-52
Map1b	-4.97731	4.92581e-55
Rilpl1	-4.9699	3.86084e-45
Pramel1	-4.96356	9.61185e-52
Pxk	-4.95962	1.00066e-52
Agl	-4.95273	4.71647e-41
Col3a1	-4.95116	1.33969e-27
Ddx56	-4.9478	7.17119e-57
Wdr4	-4.94655	1.35723e-50
Snx27	-4.94113	7.551e-55
Iars2	-4.93897	1.51313e-56
Cmip	-4.93864	5.43738e-51
Cdh11	-4.93409	3.94284e-52
Abcd3	-4.9282	1.03598e-45
Map7d2	-4.92812	6.52059e-53
Nrp2	-4.92731	5.43057e-56
Actr3	-4.92134	2.23679e-56
Mum1l1	-4.92083	1.23092e-54
Gm11192	-4.91723	2.93605e-56
Krr1	-4.91365	9.01748e-55
Chd2	-4.90168	5.83061e-53
Malt1	-4.89814	1.98734e-52
Ankrd16	-4.89445	2.11491e-49
Apoe	-4.89295	1.1369e-55
Hnrnpa0	-4.89259	8.29941e-55
Gml2	-4.89151	7.1431e-55
Ube2e3	-4.89087	6.81008e-53
Usp40	-4.89001	3.53956e-52
Rap1a	-4.88996	6.31632e-51
Golt1b	-4.88895	1.01542e-50
Timm21	-4.88839	1.05246e-55
Wdr83	-4.88722	1.27025e-52
Synpo2l	-4.88653	1.53045e-45
Snd1	-4.87465	2.18121e-51
Cdk6	-4.87015	3.50251e-52
1520401A03Rik	-4.86432	1.33257e-52
Ptpn21	-4.86027	3.38611e-55
Rpl3-ps1	-4.85788	1.07612e-44
Rfx7	-4.85313	1.28233e-54
Morc3	-4.8454	1.20659e-52
Rasa2	-4.84419	2.46878e-52
Got1	-4.84219	2.4918e-53
Gtf3c5	-4.83394	7.01192e-55
Gm38393	-4.83172	6.33193e-48
Bub3	-4.82897	8.75662e-55
Tex101	-4.82746	1.91167e-54
Rer1	-4.82098	4.31882e-53
Ccdc43	-4.81482	1.65238e-54
Derl2	-4.81364	1.98985e-54
Sptlc2	-4.81201	8.63448e-54
Rab12	-4.80403	4.71042e-36
Dag1	-4.80373	4.81469e-51
Pou5f1	-4.78472	1.69354e-52
Mthfd1	-4.78193	8.97942e-51
Wdr43	-4.7788	1.13804e-53
Ptprf	-4.77781	8.74005e-54
Hspa8	-4.77019	2.4041e-49
Pcdh17	-4.76729	1.25503e-53
Plp1	-4.76456	3.24231e-46
Plcb1	-4.7644	8.16506e-40
Rps10	-4.76086	9.65784e-50
Gm29394	-4.75609	4.36646e-48
Ppp1r12a	-4.75219	1.15342e-49
Dync1li1	-4.74003	1.27597e-50
Vps16	-4.73195	4.20635e-53
Muc3	-4.72504	1.24703e-51
Cse1l	-4.72335	6.83674e-52
Zdhhc21	-4.72209	6.49359e-50
Nbeal1	-4.7206	6.74106e-44
Nufip2	-4.71849	7.10103e-53
Thra	-4.71227	1.82161e-50
Adamts17	-4.70363	3.22886e-52
Nifk	-4.70267	3.91257e-52
Eps8l2	-4.69015	1.16358e-49
1700012D14Rik	-4.6863	3.08293e-43
Gin1	-4.68428	7.52092e-52
Cplx1	-4.68407	2.75641e-47
Nfix	-4.68384	6.21789e-48
Dclre1b	-4.67967	4.48313e-52
Tatdn2	-4.67826	2.45961e-50
Neo1	-4.67067	1.62751e-35
Tub	-4.67055	8.63776e-50
C1d	-4.66952	1.41375e-47
1700110I01Rik	-4.66276	6.87694e-52
Bbs10	-4.65761	1.36304e-49
Phf20l1	-4.65741	9.14953e-52
Lamc2	-4.65734	3.58731e-45
Fam175a	-4.65686	1.00312e-48
Ptprk	-4.65311	1.32029e-37
Hspa12b	-4.64665	2.72127e-43
Ints9	-4.64446	1.92033e-51
Rpa2	-4.64121	9.75491e-47
Mef2d	-4.63668	1.55157e-48
Rccd1	-4.63259	1.99965e-50
Sacs	-4.63016	4.71677e-47
Gm16314	-4.62932	8.05317e-45
Rbpj	-4.62925	1.02429e-41
Fstl1	-4.62881	2.86931e-44
Kat6a	-4.62812	1.34228e-49
Gm7854	-4.6271	5.65235e-51
Prickle2	-4.62574	4.20471e-48
AC151967.1	-4.62547	1.17277e-50
Srrm1	-4.61443	8.00164e-47
Nagk	-4.614	3.78674e-47
Dlat	-4.61173	1.83126e-49
Polr2a	-4.59881	2.05919e-46
Antxr1	-4.59866	4.41267e-37
Gm10561	-4.58545	1.00856e-45
Atp6v1b2	-4.5853	2.34959e-50
Ahnak	-4.58304	6.77965e-47
RP23-164P21.3	-4.58162	2.39119e-50
Slc6a20a	-4.57666	2.65344e-34
Raf1	-4.57068	2.74965e-50
Pbxip1	-4.56095	8.65794e-50
Apbb1ip	-4.56012	4.91005e-50
Bloc1s5	-4.55217	5.56738e-50
Maged1	-4.55126	1.00934e-48
Dazl	-4.54657	4.66929e-46
Ube2c	-4.5442	8.12376e-50
Gm11478	-4.54324	1.17723e-45
Hdac2	-4.53943	1.19248e-46
Tubb5	-4.53877	7.01887e-42
Psmd14	-4.53688	7.58497e-49
Hacd2	-4.53365	3.13294e-49
Appl2	-4.53288	6.56021e-48
Ppwd1	-4.531	2.44403e-49
Rnf14	-4.52552	1.32932e-46
Nrgn	-4.52423	1.69692e-47
Gm10244	-4.52406	4.67502e-46
Gm13509	-4.51972	2.51911e-31
Cds2	-4.51848	6.65555e-46
4930595M18Rik	-4.51807	7.45315e-48
Pip5k1c	-4.51447	4.40235e-43
Msi1	-4.51393	7.61665e-49
Mast3	-4.51344	9.04963e-45
Dnajc1	-4.5058	3.02231e-47
Rpl36a	-4.50379	4.19155e-40
Zc3h7b	-4.50323	1.98809e-45
Sirt3	-4.50321	3.07339e-48
Gm15954	-4.49577	1.76243e-45
Pigc	-4.49483	5.63557e-49
Gm26663	-4.49355	1.72759e-48
Rims2	-4.49285	1.00776e-48
Mrpl3	-4.49209	1.01608e-45
Mfap1a	-4.48919	4.7278e-45
Gm10123	-4.48496	2.62119e-47
Dnmt1	-4.48284	2.42885e-46
Arpc5	-4.48083	1.7194e-45
Acsbg1	-4.47973	6.69696e-42
Mir6418	-4.47337	3.33716e-37
Gm6880	-4.46911	2.00824e-48
Nalcn	-4.46793	5.47137e-39
Nans	-4.46736	1.69672e-48
Fbxl14	-4.46359	2.20314e-40
Riok1	-4.45497	9.35343e-47
Colgalt1	-4.44719	3.79417e-28
Ncl	-4.44303	7.53732e-44
Cul4a	-4.43847	8.14552e-45
Ccdc94	-4.43815	6.55364e-47
Rpl37a	-4.43802	6.22966e-46
Uchl1	-4.43652	9.78769e-45
Surf4	-4.43642	1.06852e-44
Psma7	-4.43332	7.59817e-45
Cdc42bpa	-4.43329	7.06137e-48
Gm18609	-4.43178	4.7954e-43
Cttn	-4.43112	7.66045e-48
Ythdc2	-4.43036	3.78283e-45
Tfpt	-4.42916	1.02171e-44
Dvl1	-4.42808	8.50188e-44
Top2b	-4.42537	5.80199e-43
Sesn3	-4.42121	1.65347e-47
Sptbn2	-4.42089	1.32171e-47
Timp2	-4.41574	1.55149e-46
Mybbp1a	-4.41212	1.57247e-47
Baz1b	-4.40848	6.09382e-45
Anp32a	-4.40537	9.52786e-47
Exoc1	-4.40387	6.5247e-43
D230025D16Rik	-4.40144	5.39273e-35
Dnm1	-4.40082	4.13201e-46
Mtap	-4.39463	2.94656e-27
Med14	-4.39276	1.10089e-41
Pcgf5	-4.39119	1.56131e-44
Phf2	-4.38776	1.42176e-43
Luc7l3	-4.38648	2.36771e-43
Cfap77	-4.3815	1.35126e-46
Cd63	-4.37683	2.74861e-45
Nono	-4.3737	1.281e-46
Fam210a	-4.37231	4.51609e-46
Rab3gap2	-4.37228	9.77935e-47
Sytl2	-4.37016	1.5856e-37
Sox12	-4.36615	1.55382e-34
Scp2	-4.36404	7.32366e-45
Pin4	-4.36165	1.17898e-46
Fam169a	-4.36014	2.34832e-46
Nufip1	-4.35486	1.68251e-46
App	-4.35186	6.04122e-43
Gopc	-4.34873	2.38739e-46
Rpl28-ps1	-4.34853	5.36796e-32
Tuba1b	-4.34365	6.05837e-46
Gm42669	-4.33557	5.46836e-46
Ofd1	-4.33464	4.30339e-46
E030037K01Rik	-4.3325	6.1761e-45
Lrrfip1	-4.33235	9.01321e-29
Zgpat	-4.3306	3.95151e-46
Suclg2	-4.33038	1.70137e-38
Ywhab	-4.3301	4.8162e-46
D1Ertd622e	-4.3272	8.25139e-44
Rpl10	-4.32087	1.29858e-25
Fscn1	-4.31867	2.97868e-43
Phkb	-4.31781	2.62713e-42
Itpr1	-4.31584	2.14684e-45
6330408A02Rik	-4.31097	3.60477e-43
Gm7247	-4.30334	1.39045e-38
Ccdc137	-4.29953	5.83883e-44
Sacm1l	-4.29671	7.69441e-44
Kif1c	-4.29166	1.67102e-42
Prpf4	-4.29	3.90983e-45
Gm13941	-4.2843	2.61712e-45
Gm2128	-4.28412	1.47392e-41
Myd88	-4.28312	3.69894e-42
Rbms1	-4.27673	1.69861e-42
Cry1	-4.2749	3.59553e-45
Prrc2b	-4.27435	3.85658e-45
Kalrn	-4.27245	2.77522e-41
Tmco1	-4.26968	8.78974e-45
Stom	-4.26756	2.21657e-42
Cyb561d1	-4.26591	5.31445e-39
Rcor1	-4.26584	5.5358e-45
4933417D19Rik	-4.2626	7.64372e-45
Rps6kb1	-4.26242	2.08509e-42
Maz	-4.25903	3.33382e-43
Tardbp	-4.258	4.25262e-42
Pus3	-4.25351	2.28824e-42
Jmjd6	-4.25007	1.06351e-41
BC022687	-4.24941	2.35552e-42
St5	-4.2481	1.0863e-44
Setd5	-4.23844	2.89095e-42
Rnf13	-4.23759	1.45719e-38
Acadl	-4.23293	5.96083e-28
Zfp354c	-4.23048	8.0479e-27
Mical2	-4.22412	1.63038e-39
Dopey2	-4.21911	3.91917e-42
Hspb6	-4.21363	4.33202e-43
Cst3	-4.20628	2.72964e-43
Lrrc10b	-4.20547	1.23772e-43
Chd8	-4.20518	2.48045e-43
Tbc1d9b	-4.20173	4.84718e-41
Map3k12	-4.19734	5.22232e-43
Tpcn1	-4.18409	1.07321e-42
Timm10	-4.18197	5.50999e-37
Glmn	-4.17842	2.74861e-43
Abca15	-4.17834	1.59305e-43
Knl1	-4.17698	3.68911e-43
Ero1l	-4.17411	5.54086e-33
Ttc13	-4.17247	6.32764e-24
Tmsb4x	-4.17144	7.22407e-41
Cd3eap	-4.17104	8.04024e-42
Hadhb	-4.17004	3.22852e-42
Gm5511	-4.16885	2.15725e-40
Vps45	-4.16442	9.30991e-39
Rrp15	-4.16374	2.35558e-41
Rin1	-4.16225	3.29451e-43
Ccdc112	-4.16037	9.70783e-43
1700072G22Rik	-4.15987	1.86061e-30
Mrps25	-4.15446	6.13021e-41
Dennd5a	-4.15406	1.17447e-42
Zfp384	-4.1511	4.53269e-40
Gm16541	-4.1489	4.95366e-43
Pgd	-4.14531	2.44801e-36
Rps8	-4.1433	3.01922e-39
Gm13237	-4.14321	3.33772e-38
Pomp	-4.14307	8.29072e-42
Atp6v0a1	-4.1429	1.2585e-40
Atn1	-4.14175	1.09067e-40
Zfp598	-4.13927	3.74919e-41
Phactr2	-4.13707	1.30181e-39
Drosha	-4.12987	3.34287e-41
Tomt	-4.12734	5.42566e-40
Brd4	-4.12548	1.52502e-42
Gm14586	-4.12378	7.29016e-26
Acsl5	-4.11881	2.60768e-42
Elac2	-4.11622	2.56833e-42
Zbtb7a	-4.11516	8.00414e-30
Anp32e	-4.10492	6.39473e-40
Gm11497	-4.10407	4.33937e-29
Ddx42	-4.10299	1.22667e-38
4933402E13Rik	-4.09968	3.98414e-38
Ptcd1	-4.09749	6.54425e-42
Gna13	-4.09705	1.0761e-40
Pagr1b	-4.09396	1.81288e-38
Prps1l3	-4.08647	7.61621e-42
Prkaca	-4.08354	2.33299e-39
Trpm5	-4.07975	6.48994e-27
Sparcl1	-4.06995	3.53574e-17
2410004B18Rik	-4.06732	6.39509e-41
Afdn	-4.06528	1.32109e-38
Tmem9b	-4.06363	8.58196e-40
Lmtk3	-4.05954	6.89206e-38
Dap	-4.057	5.21421e-40
Srsf1	-4.05064	2.40107e-39
Anapc15	-4.04997	9.70516e-39
Mgat1	-4.04547	1.04941e-37
Pdzd4	-4.04394	9.10619e-34
Gm17305	-4.04309	3.04773e-41
Mta3	-4.04275	4.58831e-41
Ddx19a	-4.04177	7.83877e-39
Cog5	-4.03818	1.18688e-39
Khdrbs1	-4.03807	4.67505e-41
Rhebl1	-4.03596	9.20063e-26
Gm10505	-4.03497	5.7692e-39
Poldip3	-4.03365	2.14186e-39
2023-09-03	-4.03127	1.79834e-40
Rpf2	-4.02537	9.13238e-40
Gm5627	-4.02262	1.28532e-38
Ino80c	-4.02097	3.33546e-40
RP23-320D23.6	-4.01202	2.61966e-39
Rapgef6	-4.01168	3.80138e-40
Sfswap	-4.01135	2.3288e-38
Zfp180	-4.00802	1.39177e-38
Rimbp2	-3.99579	2.55985e-25
Ep300	-3.9937	7.06033e-40
Ppm1e	-3.9888	4.3907e-39
Phldb1	-3.98612	1.17004e-34
Cad	-3.98609	4.58764e-30
Aplp1	-3.98417	2.1055e-38
Paqr5	-3.97992	5.51727e-39
2023-09-02	-3.97664	1.11504e-36
Mta2	-3.97322	4.58434e-40
Gm26917	-3.97112	2.23846e-36
Rcn3	-3.97081	1.72676e-17
Opa1	-3.96979	1.7785e-38
Snx9	-3.96958	1.71343e-37
Rab5a	-3.96547	2.0938e-38
Flnc	-3.9637	1.5182e-36
Tpt1-ps3	-3.96364	1.40239e-39
Kctd7	-3.96039	1.15485e-34
Fmr1	-3.95822	1.9991e-39
Pkd1	-3.95609	5.87889e-38
Trim9	-3.953	1.30235e-35
Rps4l	-3.94548	2.084e-36
Tmem130	-3.94321	1.82866e-39
Rab6a	-3.9397	1.24814e-37
Cwf19l2	-3.93153	3.52972e-39
Rngtt	-3.92997	7.14045e-35
Ankrd27	-3.92101	5.17875e-39
Zfp61	-3.91028	5.92747e-39
Top3b	-3.90835	7.50305e-38
Fam131a	-3.90631	3.97264e-37
Desi2	-3.9053	1.09933e-37
Slc24a1	-3.90257	6.9874e-39
Svop	-3.90221	1.18225e-37
Psma5	-3.90003	2.26865e-38
Gm20914	-3.89573	4.65969e-24
Sirt1	-3.89371	5.32646e-35
Filip1l	-3.89063	1.67011e-35
RP23-52K6.2	-3.89039	3.34515e-35
Bcl10	-3.88889	1.33912e-29
Gpx1	-3.88796	1.08591e-21
Vamp2	-3.88765	2.76643e-35
Rnf11	-3.88757	2.02495e-37
G3bp1	-3.88732	2.69493e-37
Cpne7	-3.88537	3.30469e-23
Psenen	-3.87551	2.71742e-38
Uggt1	-3.87442	2.57358e-32
Platr30	-3.8712	1.0786e-34
Ppp1r12b	-3.87115	2.42231e-38
Gm7133	-3.86728	1.88305e-35
1110038B12Rik	-3.8657	1.45244e-33
Rps27rt	-3.86478	1.74515e-21
Gm12348	-3.86224	1.09546e-21
Numa1	-3.85582	5.78784e-36
R3hdm2	-3.85538	3.12406e-37
Gm25238	-3.85217	1.4342e-37
Pygo2	-3.85211	2.50234e-37
Thumpd1	-3.85137	6.91578e-38
Dcst2	-3.84913	1.30804e-36
mt-Rnr2	-3.84774	1.39991e-13
Zfp382	-3.84636	1.67655e-33
Pigt	-3.84122	7.16518e-38
Gnpda2	-3.83961	1.40384e-37
Tacc1	-3.8384	8.38648e-38
Lyzl6	-3.83799	6.58551e-36
Zswim1	-3.83583	9.6345e-38
Huwe1	-3.83387	3.9487e-35
Marf1	-3.82892	6.40056e-36
Loxl1	-3.8261	1.45398e-35
Rpl7l1	-3.82542	1.43195e-37
6430550D23Rik	-3.82387	1.99577e-37
Pnkd	-3.8229	2.84743e-37
Golga7b	-3.8189	3.36859e-36
Hnrnpll	-3.80996	3.49626e-34
Cenph	-3.808	7.42822e-35
Tonsl	-3.8063	1.90431e-35
Mllt10	-3.80493	7.66454e-35
1700057G04Rik	-3.80392	3.00953e-37
Sema4g	-3.80124	8.91244e-35
Stk4	-3.79714	2.51667e-36
Tbc1d10b	-3.79506	3.56594e-33
Napa	-3.79433	7.31799e-35
Bysl	-3.79203	8.17569e-35
Dcakd	-3.78804	5.32132e-30
Bax	-3.78596	1.92593e-21
Tmed9	-3.78581	6.39795e-35
Galnt7	-3.78487	2.93938e-35
Klhl41	-3.7815	2.06501e-32
Sae1	-3.77468	1.45381e-36
Mapk7	-3.77221	1.92435e-21
Fam135a	-3.77128	6.93314e-34
Nek3	-3.76842	1.34598e-18
Acer2	-3.76658	4.55409e-35
Speer4a	-3.76447	2.53245e-35
Cltb	-3.76397	1.0078e-34
Gm7308	-3.76336	2.14985e-25
Dstn	-3.76014	3.09346e-35
Golga5	-3.75749	2.99502e-33
Napg	-3.756	6.10292e-34
Gm11217	-3.75319	1.00106e-31
Gm28052	-3.75312	3.59568e-35
Fbxl16	-3.75145	1.69804e-33
Arfrp1	-3.74545	2.78205e-36
Spag4	-3.74409	4.57771e-33
Gm2a	-3.74275	4.55186e-36
Ube2j2	-3.74254	6.58695e-34
Dcaf15	-3.74117	2.67543e-35
Phgdh	-3.73407	2.37153e-24
Brd7	-3.73192	5.34453e-33
Crnde	-3.73101	1.85047e-35
Ptma	-3.7307	4.10582e-33
4933414I15Rik	-3.73024	5.35493e-36
Kntc1	-3.72997	3.8375e-34
Gnb2	-3.72972	4.168e-35
Gm45027	-3.72569	8.0769e-33
Rusc2	-3.72522	1.71248e-33
Dhx8	-3.72489	9.48054e-33
Pkp4	-3.72141	7.64174e-34
Pim1	-3.72026	1.13594e-35
Bod1l	-3.71553	4.81875e-35
Zfp516	-3.71398	3.76036e-35
Rictor	-3.70915	1.12232e-30
Agap3	-3.70767	2.27927e-35
Arhgef33	-3.70754	1.12503e-35
Gm14891	-3.70701	1.94975e-32
Zbtb32	-3.70688	2.21501e-33
Zfp597	-3.70511	1.66445e-33
Nsun4	-3.70049	3.32137e-32
Gars	-3.69998	1.53128e-35
Sohlh2	-3.69684	4.60377e-23
Ccdc28b	-3.69378	4.01363e-32
Gm5844	-3.68815	2.9992e-32
Ccne2	-3.68769	5.21762e-34
Hsp90ab1	-3.68459	6.27587e-32
Odf2l	-3.68405	4.58254e-34
Uvssa	-3.67866	2.97055e-34
Ltn1	-3.67834	6.81967e-33
A930011G23Rik	-3.6778	2.26626e-30
Brdt	-3.67779	7.39913e-32
Mrpl54	-3.67628	1.13459e-32
Gm9385	-3.67597	4.92126e-24
Gm43361	-3.67545	2.20571e-33
Zfp341	-3.67408	7.32597e-22
Gm6866	-3.67398	4.16839e-35
Neat1	-3.66459	1.61379e-33
Gm12841	-3.66418	2.4066e-33
Zfp445	-3.66361	1.34793e-34
2023-09-11	-3.66228	1.13064e-22
Epha7	-3.66072	9.16514e-33
Tmed8	-3.65827	3.47847e-32
Gm12715	-3.65597	2.85563e-34
Hoxa4	-3.65493	1.26393e-33
Rbmx2	-3.65451	4.07798e-28
Cpsf6	-3.65273	1.63639e-33
Gm43454	-3.65085	2.50811e-30
Eif4a2	-3.64914	5.54459e-33
Kmt5a	-3.64556	1.14526e-34
Carmil2	-3.64515	1.97733e-27
Marcksl1	-3.64394	3.9975e-33
Rps6-ps3	-3.64297	9.74595e-31
Nucb1	-3.64272	5.40993e-33
Ssb	-3.64048	2.18041e-33
Tubgcp2	-3.63868	6.70319e-33
Mief1	-3.63448	2.05949e-34
Serbp1	-3.62989	3.88009e-31
Pde6d	-3.62812	7.33557e-33
Snapc1	-3.62615	3.38229e-33
Csk	-3.62595	5.96575e-32
Lnpk1	-3.62534	2.48221e-34
Slc12a7	-3.62447	1.03154e-32
Jade3	-3.62441	2.54805e-25
Gm27855	-3.62019	3.05602e-34
Med9	-3.61826	1.26218e-31
Prpf31	-3.61774	2.15119e-31
Elmod3	-3.61768	3.29806e-34
Gm22953	-3.61592	4.13827e-31
Fkbp9	-3.61518	2.4031e-16
Crocc	-3.61457	9.10247e-34
Poli	-3.61328	2.22596e-32
Psmd6	-3.61027	8.09642e-32
Luc7l	-3.60515	2.1937e-32
Gtf2a1	-3.6023	6.03819e-34
Kif1a	-3.60216	4.28304e-32
Cntrob	-3.60208	6.48404e-34
Fam151b	-3.59868	3.49249e-33
Ankrd50	-3.5983	1.43412e-32
Ntrk3	-3.59824	3.46203e-29
Pp2d1	-3.59807	5.93893e-33
Sh3kbp1	-3.59784	7.41489e-34
Foxred1	-3.59632	4.75487e-32
Cyc1	-3.59233	1.17889e-25
Taf1	-3.58868	2.38077e-30
Ovol1	-3.588	1.58746e-31
Csnk1g3	-3.58511	2.62658e-31
Gm10557	-3.58461	5.73751e-32
Gm10338	-3.58443	1.1189e-33
Ddx6	-3.58437	3.8802e-32
Sars	-3.58273	1.36433e-33
Pank2	-3.57755	1.12035e-31
Sh3bp5	-3.57632	6.67335e-32
Snx2	-3.57391	1.38681e-32
Hnrnpc	-3.57333	5.49836e-31
Ankrd10	-3.57118	5.05759e-32
Nhp2	-3.56659	4.78154e-32
Casp8ap2	-3.56545	4.89682e-31
Srrm2	-3.56377	2.1404e-30
Abhd16a	-3.56099	3.93548e-32
Cap1	-3.55808	1.14165e-30
Nfe2l1	-3.55695	4.87098e-33
Nucb2	-3.55517	7.49252e-32
Saraf	-3.54131	1.04965e-30
Hspa12a	-3.54062	9.26912e-31
Ppig	-3.54023	5.17892e-30
Cdc7	-3.53854	1.77333e-20
Rnf25	-3.53713	8.17389e-31
Atp2b1	-3.53645	1.24334e-15
Upf1	-3.53549	1.20738e-31
Nisch	-3.533	1.60778e-30
Gm45441	-3.53282	6.96859e-32
Rassf8	-3.53103	1.68317e-25
Homer1	-3.53054	6.25266e-31
Nars	-3.53046	2.25762e-31
CT868723.1	-3.52771	3.19133e-32
Rasal1	-3.52361	1.18362e-28
Col19a1	-3.52349	4.07836e-31
Actl6a	-3.52337	8.01066e-30
Msh6	-3.52282	3.99777e-32
Mast1	-3.51919	1.45964e-22
Myl12b	-3.51768	5.26257e-32
Ezr	-3.51701	6.44339e-32
Ttc17	-3.5165	9.16351e-24
Ggps1	-3.51481	4.18318e-28
Ctsa	-3.51463	2.24085e-15
Chd9	-3.51427	2.75966e-30
Malat1	-3.51254	4.76399e-30
Tcf25	-3.51247	5.3721e-31
Atp5g1	-3.51229	6.43726e-31
Zfp526	-3.51213	1.63851e-31
Tln1	-3.50966	1.78889e-32
Hps5	-3.50899	5.86184e-32
Pnn	-3.50552	1.84016e-29
Ankrd17	-3.50448	2.27662e-32
Eps15l1	-3.5029	1.21741e-27
Hmgn2	-3.49921	3.61547e-32
Map4k2	-3.49834	1.07921e-24
Usp48	-3.49696	3.72164e-30
Zkscan5	-3.49556	3.1813e-32
Gm16253	-3.49388	3.16438e-32
Tssc1	-3.49359	1.19104e-30
Phpt1	-3.49291	1.69532e-30
Mvp	-3.49107	6.54624e-20
Dpp8	-3.48903	2.60546e-29
Gm28285	-3.48706	4.11849e-32
Ppp4r4	-3.48589	1.32463e-30
Mcm3	-3.48469	7.05312e-29
Adam21	-3.4843	4.7918e-32
Gm4925	-3.48279	8.54389e-24
Pak1ip1	-3.48062	5.13336e-32
Jmjd1c	-3.47847	6.78974e-32
Maea	-3.47834	1.3451e-29
Cited2	-3.47803	8.25968e-16
Iqck	-3.47639	1.49883e-30
Samm50	-3.47396	8.68297e-32
Spag17os	-3.47213	6.76064e-32
Slc38a10	-3.46967	3.3709e-29
Pabpc4	-3.46746	4.017e-19
Herc1	-3.46674	1.38877e-29
Carnmt1	-3.46669	8.47947e-32
Bub1b	-3.46308	1.32504e-29
Map3k2	-3.46111	2.80702e-17
Gabbr2	-3.46057	7.56027e-30
Tmem116	-3.46034	3.96182e-31
Tbrg1	-3.45977	6.79647e-30
Hmgb1	-3.45948	4.18688e-29
Ywhaq	-3.45816	3.78571e-29
Kif5c	-3.45675	3.56679e-30
Cdk16	-3.45549	1.25432e-29
Hmgb2	-3.45503	6.57204e-29
Zmat2	-3.45496	2.93954e-30
Hnrnpa2b1	-3.45448	1.27235e-28
Taf1d	-3.45191	1.48796e-31
Ckap5	-3.45124	2.48812e-31
Gm10698	-3.44988	1.12405e-29
Stx12	-3.44975	7.96064e-31
Gm14199	-3.44726	1.70316e-31
Pds5a	-3.4435	9.60018e-31
Eya3	-3.44278	2.91492e-31
Txndc15	-3.44179	1.85492e-22
Mdn1	-3.43926	1.44903e-28
Casc3	-3.43527	1.644e-29
Ctdspl2	-3.43456	2.7273e-31
Bcl9l	-3.4317	1.42668e-17
Tekt5	-3.42969	9.87232e-29
Klrb1	-3.42516	4.30869e-27
Rbm39	-3.42468	5.99342e-29
Rab4a	-3.42306	2.40091e-22
Fam65a	-3.41839	2.18943e-17
Slc25a24	-3.41759	8.51825e-28
Gm13716	-3.41265	2.17604e-27
Gm26669	-3.41254	1.44275e-28
Med25	-3.41225	1.47518e-29
Phf14	-3.40668	1.07702e-30
Atp5l	-3.40487	3.22214e-30
Apoh	-3.40328	1.37961e-30
Zc3h18	-3.40261	3.38735e-28
Eprs	-3.4026	3.00943e-28
Adam9	-3.40251	6.19378e-22
Ppp2r2a	-3.40191	5.25166e-30
Rnmt	-3.40077	1.74875e-29
Gm27002	-3.39784	1.2389e-27
Dhfr	-3.39388	8.70188e-18
Gm43088	-3.39303	8.36456e-19
Brpf3	-3.39298	1.21229e-28
Nr1h3	-3.39254	9.06213e-29
Ccdc80	-3.3903	2.4714e-12
Wfdc3	-3.39016	2.08088e-30
Itfg1	-3.38789	1.41631e-30
Gm42789	-3.38579	2.44876e-28
Erlin2	-3.38558	1.83206e-29
Smndc1	-3.38312	2.00856e-29
Dact3	-3.38169	8.67247e-30
Epb41l5	-3.38136	1.36597e-28
Atp13a2	-3.37691	3.8221e-24
Mxra7	-3.37674	3.33938e-23
Eny2	-3.37648	2.81335e-30
Zfp62	-3.37526	2.41618e-30
Cotl1	-3.37161	6.0998e-29
Acap3	-3.37017	2.62272e-27
Tpm3	-3.36959	1.13806e-27
U2af1l4	-3.3694	4.13172e-30
Tpm3-rs7	-3.36597	5.85552e-21
Gm27021	-3.3638	9.85762e-29
Plbd2	-3.36375	3.04192e-29
Gm44992	-3.36262	2.42982e-22
Gm23634	-3.3591	4.8449e-30
Gm27373	-3.35638	2.82067e-16
Rps6	-3.35632	2.18415e-27
Adat2	-3.35544	5.21862e-30
Romo1	-3.35518	4.26942e-29
Pik3r1	-3.35	1.22161e-17
Ddx50	-3.34929	3.35224e-29
Sptbn1	-3.34507	2.01916e-27
Ppif	-3.34071	1.23239e-24
Fbxw9	-3.34047	7.8108e-30
Col4a2	-3.33988	2.78793e-21
Gm37206	-3.33866	1.41129e-27
Ahsa1	-3.33493	1.27457e-28
Plxdc1	-3.33138	1.77956e-29
Bcl2l11	-3.33044	1.48521e-28
Creb1	-3.32996	4.81684e-28
Slc38a2	-3.32852	8.38693e-16
Ppp1r9b	-3.32772	2.57366e-27
Scamp1	-3.3263	4.40468e-28
Hsf1	-3.32555	9.03122e-29
4930572K03Rik	-3.3254	1.49681e-29
Ctnna1	-3.32504	1.39513e-27
Inpp5b	-3.32456	6.81234e-24
Ciapin1	-3.32205	9.82382e-29
Gsn	-3.32184	9.13227e-28
Mgrn1	-3.31957	7.12691e-26
Ccdc82	-3.31879	3.04539e-29
Pknox2	-3.31783	1.14624e-27
Srsf11	-3.31755	8.5353e-27
Mamdc4	-3.31627	7.85363e-28
Ctnnbip1	-3.31587	1.13589e-16
Fip1l1	-3.31578	4.68062e-27
Ankrd11	-3.315	2.98577e-27
3110001I22Rik	-3.31473	7.54307e-28
Sec14l2	-3.31309	1.98938e-26
4930435C17Rik	-3.30984	5.77517e-22
Gm14244	-3.30948	3.63736e-28
Mia2	-3.30834	1.76824e-28
Coq2	-3.30814	4.92775e-19
Cd2ap	-3.30744	2.07517e-27
Etnk1	-3.30632	3.59298e-29
Cep250	-3.30622	4.42833e-27
Snrnp70	-3.30607	1.70801e-26
Gm19872	-3.30605	4.54276e-29
Pou6f2	-3.30379	1.74957e-28
Ap4e1	-3.30323	5.95383e-26
Kdm6b	-3.30323	6.87941e-29
Tsc2	-3.30284	3.61793e-28
Gm5884	-3.30245	5.45341e-13
Blzf1	-3.30231	5.57838e-28
Hnrnpm	-3.29905	1.39182e-26
Hnrnpd	-3.29742	8.2831e-27
Rpl14-ps1	-3.29726	7.13608e-20
Mef2a	-3.29535	2.84575e-28
Ddx23	-3.29229	2.08856e-27
Rab10	-3.29127	1.40905e-28
Per1	-3.2896	6.83451e-28
Atad2	-3.2887	1.04406e-28
Ppfia4	-3.2878	1.33715e-27
Parp11	-3.28667	8.47153e-29
Gm28729	-3.28493	7.35744e-28
Nrbp1	-3.28357	8.52863e-29
Plcb4	-3.28322	8.54791e-29
Ptdss1	-3.27961	1.51495e-28
Pcbp2	-3.27902	2.53126e-26
Map4k4	-3.27862	3.79909e-27
Erf	-3.27728	2.85621e-28
Scaf4	-3.27602	5.19666e-27
Chtf8	-3.27485	2.07496e-28
Cfap20	-3.27415	1.54446e-27
Mrpl53	-3.27354	6.3644e-27
Ncoa2	-3.27165	7.30093e-28
BC031181	-3.27138	7.67165e-27
Sec62	-3.27039	1.01585e-28
Eml5	-3.26735	4.29634e-28
Zfp839	-3.267	8.386e-24
Nkiras1	-3.26667	1.09103e-25
Phactr4	-3.26477	1.61267e-27
Ccdc7a	-3.26409	5.3715e-26
Cnot10	-3.26309	3.51428e-28
1110037F02Rik	-3.26205	1.8135e-28
Gm28888	-3.26165	3.06234e-22
Dhx58	-3.25853	2.88385e-28
Gm29247	-3.25773	5.29584e-26
Rnf113a2	-3.25113	1.54042e-26
Smim10l1	-3.24822	7.18264e-24
2310022A10Rik	-3.24675	5.40336e-27
Hnrnph1	-3.24616	8.24546e-26
Epb41	-3.2438	2.39737e-28
Rhox8	-3.24162	2.54701e-08
Hnrnpul2	-3.24133	1.2582e-27
Mut	-3.24053	2.49522e-26
Gm38392	-3.23163	6.05021e-28
Usp3	-3.23082	1.76679e-27
1700099I09Rik	-3.23015	5.9741e-27
Tfrc	-3.22885	2.47519e-16
Fbxl18	-3.22755	1.90164e-17
Akap14	-3.22325	8.1775e-27
Gprasp1	-3.22146	6.77171e-22
Ostf1	-3.2214	2.50855e-10
mt-Nd5	-3.22045	3.19462e-13
Plce1	-3.21787	3.43622e-27
Spaca9	-3.21594	3.0752e-26
Atxn10	-3.21313	4.9778e-26
Ercc3	-3.21157	1.56887e-26
Smpd3	-3.20916	1.23927e-27
Inpp5j	-3.20899	4.63082e-22
Stk16	-3.20667	1.01633e-27
Cstf2	-3.20653	6.69854e-26
Gadd45b	-3.20359	2.56799e-21
Zmym1	-3.20152	5.38736e-12
Hnrnpdl	-3.20008	6.41991e-27
Akirin1	-3.19901	1.28369e-27
Mettl22	-3.19518	1.28903e-27
Ralbp1	-3.19326	1.43084e-27
Ccdc127	-3.1913	1.66123e-26
Pgam1	-3.19087	7.29369e-17
Tmem165	-3.18837	3.2002e-26
Gm17111	-3.18826	1.18807e-26
Podxl2	-3.18544	2.80546e-26
Hddc3	-3.18537	1.76831e-25
Scai	-3.17985	3.70941e-24
Plcg2	-3.17878	2.33557e-26
Gmps	-3.17859	6.80019e-25
Dennd4c	-3.1773	1.94167e-26
AV039307	-3.17498	2.59964e-27
Slc39a8	-3.17384	3.26829e-27
Mkl1	-3.17371	3.79777e-27
Gm12911	-3.17365	3.26712e-26
9330159M07Rik	-3.17294	8.20376e-26
Rgl3	-3.17291	4.18052e-12
Map6	-3.17235	8.48603e-27
Plekha8	-3.17131	1.50667e-26
Dip2c	-3.16887	9.69996e-24
Sorbs2	-3.16856	1.48744e-12
Prrc2c	-3.16784	2.30363e-26
Amph	-3.16271	4.7383e-26
Spop	-3.1627	2.38803e-26
Fam19a3	-3.16188	6.83514e-27
Gm14781	-3.16132	4.23403e-26
Cyb5r1	-3.16015	3.98374e-12
Isy1	-3.15988	5.01863e-27
Grik2	-3.15968	4.0102e-24
Kdm1a	-3.15894	3.00614e-25
Mier3	-3.15862	1.24358e-25
Cdc123	-3.1577	1.17449e-26
Abcb6	-3.15751	4.83753e-27
Diaph1	-3.1571	5.48281e-27
Stk11ip	-3.15492	6.9842e-26
Gm42881	-3.15244	1.63304e-23
Ctnnd1	-3.15096	1.71293e-26
Gm10471	-3.14942	9.2524e-26
Trmt5	-3.14918	1.42983e-24
AC149090.1	-3.1488	9.49009e-26
2610301B20Rik	-3.14622	4.0621e-26
Stoml2	-3.14614	9.69486e-22
1700016A09Rik	-3.14538	2.60951e-25
Rab8a	-3.14526	6.899e-26
Anxa11	-3.13729	2.01566e-25
Iqcb1	-3.13558	2.64783e-26
Trak2	-3.13548	4.40916e-15
Brix1	-3.13523	5.42185e-26
6820408C15Rik	-3.13438	9.84419e-25
Mki67	-3.13375	2.01851e-26
1700097M23Rik	-3.13319	3.35717e-22
Gm19589	-3.13309	2.23495e-26
Chchd1	-3.133	2.18129e-26
P4hb	-3.13157	3.69429e-26
RP24-225H21.2	-3.12938	4.71318e-26
Pdcl	-3.12875	1.49655e-22
1700108J01Rik	-3.12865	1.74303e-26
Ctnnd2	-3.12842	3.75059e-25
Amer2	-3.12809	3.354e-24
Clasp2	-3.12778	1.65727e-19
Cspp1	-3.12675	1.20396e-24
Tcf3	-3.12398	1.79282e-14
1700034E13Rik	-3.12302	1.79988e-24
Fpgt	-3.12296	2.72436e-13
Ubr1	-3.12255	1.58819e-26
Zscan18	-3.12081	1.80283e-26
Nup205	-3.11932	2.15057e-24
Hars2	-3.11827	2.24377e-23
Atf6b	-3.11556	4.26707e-22
R3hcc1l	-3.111	2.33521e-26
Canx	-3.10868	6.56877e-24
Rsrc1	-3.10582	6.17054e-24
Anapc10	-3.10476	3.15203e-26
Dek	-3.10365	2.33162e-24
Mphosph9	-3.10058	6.23797e-25
Got2	-3.09978	3.56513e-12
Iqgap2	-3.09893	9.47278e-26
Serf2	-3.09758	1.12171e-23
Gm45140	-3.09667	4.26119e-26
Ube2l3	-3.09658	7.41521e-24
Hexim1	-3.09565	1.01751e-22
Ruvbl1	-3.09483	5.89403e-25
Tdrd1	-3.09452	4.6354e-26
Slmap	-3.09383	4.26129e-26
Tnpo1	-3.09309	8.99026e-25
Axl	-3.09205	2.05754e-11
Srebf2	-3.09151	1.571e-25
Tmem199	-3.09103	3.55044e-23
Yap1	-3.09047	4.75002e-26
Scn2b	-3.0902	9.64198e-11
Clptm1	-3.0873	1.48005e-25
Iqsec1	-3.08712	6.02698e-26
Hmgb3	-3.0866	2.35583e-24
Thoc2	-3.08235	1.39421e-24
Rab10os	-3.08163	1.01707e-24
Cdk14	-3.08132	5.97682e-23
Ano10	-3.08059	7.04235e-26
Gm17163	-3.08034	1.93406e-24
Tab2	-3.0801	1.22622e-24
Actr2	-3.07938	1.8798e-25
Srsf4	-3.07759	1.23208e-23
St13	-3.07483	2.44295e-23
Ebna1bp2	-3.07463	2.83105e-24
Adnp	-3.06986	3.02822e-24
Hells	-3.06765	1.6621e-24
Map2k3	-3.06618	4.87076e-25
Taok2	-3.06565	1.78248e-24
Bcas2	-3.06542	4.56549e-24
Gm5309	-3.06486	1.07682e-17
Ahdc1	-3.06442	2.24079e-25
Psmd11	-3.06378	1.93774e-25
Igf2bp2	-3.06368	3.60318e-13
Asb12	-3.05774	8.85608e-23
Parp1	-3.05677	8.5583e-25
Scyl2	-3.05672	2.43612e-25
Tceb3	-3.05357	2.16001e-25
Rbm15b	-3.05239	1.37766e-24
Hspg2	-3.05229	8.66039e-24
Svbp	-3.05201	9.78507e-25
Ap1ar	-3.05114	6.75294e-24
4933421O10Rik	-3.04887	3.3216e-25
Rit1	-3.04808	3.55531e-25
Efcab1	-3.04421	7.57253e-13
Myo10	-3.04416	3.70695e-25
Rps27	-3.04309	2.56065e-25
RP23-400F19.1	-3.04089	8.1401e-25
Nmt1	-3.03986	4.74202e-23
Sgta	-3.03968	1.53799e-23
Hnrnpa1	-3.03936	8.32452e-24
Prss54	-3.03932	2.6739e-25
Cds1	-3.03747	1.64839e-23
Col6a3	-3.03581	2.19035e-11
Aifm1	-3.03361	2.26206e-11
Trim44	-3.03302	1.05929e-23
Kmt2d	-3.02981	1.67356e-24
Dync1i2	-3.02786	6.91192e-23
Cbln1	-3.0264	1.23445e-23
Znrf1	-3.02638	4.52115e-25
Gja1	-3.02559	1.36705e-10
Ccdc166	-3.02306	2.14005e-23
Ccdc144b	-3.0222	4.74217e-25
Pfkl	-3.02157	1.46857e-13
4930555F03Rik	-3.01984	5.43642e-25
Zfp638	-3.01739	5.79175e-25
2023-09-07	-3.01711	2.03522e-24
Arhgap19	-3.01599	1.64853e-24
Itm2b	-3.01574	1.5487e-23
Arhgef37	-3.01405	3.26655e-10
Ganab	-3.01279	3.59153e-24
Stk-ps2	-3.01208	2.2344e-24
Phip	-3.01158	1.54489e-17
Naa35	-3.00418	1.44929e-24
Gm45442	-3.00349	1.31352e-23
Prc1	-3.00325	2.38215e-23
Atp2b4	-3.00194	1.45905e-24
Msr1	-3.00135	9.29721e-24
Smg8	-3.00093	7.41461e-20
Akap7	-3.00092	1.25394e-23
Sycp1	-2.99569	1.90029e-23
Gclc	-2.99348	6.39896e-18
Fbxo22	-2.99044	2.75278e-19
Tacc2	-2.99026	1.99366e-10
Plekho2	-2.98847	2.40276e-24
Gm6647	-2.9881	4.14054e-24
Golga7	-2.98729	1.50519e-23
Dgat2	-2.98225	1.86762e-23
Ydjc	-2.98152	2.65142e-22
Zer1	-2.97932	2.06355e-24
Srsf5	-2.97875	2.91038e-22
Gm3404	-2.97675	6.54191e-24
Vash2	-2.97649	1.05911e-22
Crebrf	-2.97509	2.30822e-24
Ddx39	-2.97494	3.82171e-24
Esrra	-2.97399	1.26767e-22
Npepps	-2.9708	3.32897e-24
Mark2	-2.96897	1.76327e-23
Prpf8	-2.96646	3.22461e-24
Akap8	-2.96447	7.29076e-24
Elovl6	-2.96434	3.867e-23
Atrn	-2.964	1.4718e-15
4933438K21Rik	-2.95882	1.67297e-23
Arhgdib	-2.957	3.65982e-10
Clta	-2.95627	1.33473e-22
Nub1	-2.95462	6.16245e-22
0610009O20Rik	-2.95221	5.62632e-24
Pfdn2	-2.95096	5.63748e-24
Snapc3	-2.95059	1.05424e-21
Ppfibp2	-2.9505	4.11133e-23
Vdac1	-2.94826	5.39181e-12
Polr3gl	-2.94504	7.72536e-24
Rpl34-ps1	-2.94189	1.98506e-10
Pdia6	-2.94151	5.72146e-22
Rbm17	-2.93905	1.18767e-23
Gm42688	-2.939	1.82725e-22
Rsbn1	-2.93717	1.02995e-21
Bex3	-2.93658	2.37239e-18
Gm11638	-2.93424	8.03024e-22
Ctsl	-2.93391	3.30833e-21
Zfp608	-2.93345	3.13006e-22
Ttll4	-2.93266	4.73276e-22
Mphosph6	-2.93257	1.37871e-20
Gm9271	-2.93089	2.37696e-22
Sqstm1	-2.93084	9.87243e-24
Fbn1	-2.93058	6.24437e-15
4930451I11Rik	-2.92973	2.68336e-23
Tube1	-2.92897	7.38511e-14
Ctcf	-2.92838	1.66429e-23
Nmt2	-2.92782	3.57023e-23
Fam134a	-2.92713	2.78199e-22
Csrnp1	-2.92648	3.01717e-23
Crlf3	-2.92646	6.74409e-15
Tlk1	-2.9251	3.24914e-22
Ash1l	-2.9248	1.22183e-23
Arhgap21	-2.92388	7.23056e-12
Hnrnpa3	-2.92236	2.4528e-21
Khsrp	-2.92142	2.52144e-23
Mrps10	-2.91968	2.0053e-22
Ftsj3	-2.91944	1.93301e-22
Zc3hav1	-2.9179	5.5858e-10
Lias	-2.91778	3.48058e-23
Uhrf1	-2.91583	1.58609e-22
Fads1	-2.91521	1.3681e-10
Atf4	-2.91509	1.10792e-22
Med15	-2.91322	7.37359e-22
Syne1	-2.91163	5.6818e-23
Casc1	-2.91117	1.59501e-21
Dlg5	-2.90932	3.69872e-21
4933413C19Rik	-2.90704	3.90735e-20
Mcl1	-2.90636	4.45432e-23
Tgoln1	-2.90607	7.81787e-23
Prkcsh	-2.906	4.73628e-23
Isg20l2	-2.90572	2.69754e-23
Dnmt3b	-2.90068	3.30639e-13
Calr	-2.90004	3.85731e-21
Ehmt1	-2.89797	6.42758e-11
Piwil1	-2.88851	1.10734e-21
Tex36	-2.88606	4.03756e-21
Cep70	-2.88542	4.63399e-23
Pagr1a	-2.88358	1.09365e-21
Prkca	-2.88352	1.48446e-11
Zyx	-2.8825	4.31646e-13
Ranbp2	-2.87789	2.26406e-22
Slc35f5	-2.87789	2.42905e-17
Mtif3	-2.87754	7.18773e-23
Rsc1a1	-2.87524	9.83153e-13
Ropn1	-2.87357	4.00497e-21
Sod2	-2.87294	4.46859e-22
Tbca	-2.86964	3.87492e-21
Shmt2	-2.8677	1.3794e-16
Smurf1	-2.8646	1.48463e-22
Dnaja3	-2.86435	8.66138e-23
Gm10736	-2.86419	2.43987e-22
Slc4a7	-2.863	2.35605e-22
Aebp2	-2.86181	1.22928e-22
Sarnp	-2.86145	2.21943e-22
Usp28	-2.86137	4.00307e-20
Ogt	-2.86096	5.06807e-16
Elmo1	-2.86002	3.15716e-21
Arhgap35	-2.85956	6.33198e-22
Mmachc	-2.85815	8.58538e-21
Skiv2l	-2.85804	1.36737e-21
Rad23a	-2.85768	1.85085e-21
Pygb	-2.85565	2.27103e-10
Rps25	-2.85474	9.18423e-22
Cdk13	-2.85394	1.70798e-22
Fam186a	-2.85292	1.29878e-20
Gspt1	-2.85232	7.8643e-22
Ltv1	-2.85207	4.25653e-22
Fam50a	-2.85201	2.07768e-13
Zfp36l2	-2.85103	1.12972e-09
4930451E10Rik	-2.85003	8.49195e-21
Prpf39	-2.84886	1.381e-20
Nup93	-2.84782	1.6085e-19
Paf1	-2.84742	1.93816e-20
Bccip	-2.84531	1.69195e-22
Kdm2a	-2.84511	3.6215e-22
Tprkb	-2.84475	7.2588e-10
Vps13b	-2.84425	1.76232e-22
Ddx39b	-2.83898	3.53839e-21
Gm4876	-2.83755	6.0906e-21
Glud1	-2.8351	1.74223e-11
E430024P14Rik	-2.83333	3.2845e-21
Kansl1l	-2.83265	2.41969e-22
Fos	-2.83263	3.32348e-15
Gm26553	-2.83237	7.37511e-21
Bcap31	-2.83233	2.45054e-15
Pdzd2	-2.82998	5.2148e-21
Ccdc88b	-2.82857	4.46292e-21
Olfr701	-2.82829	2.7899e-22
Top1	-2.82718	3.42845e-22
Med27	-2.82568	5.16033e-20
Catsper1	-2.82547	1.77882e-20
Ankrd31	-2.82142	3.47517e-22
Gsdmd	-2.82115	2.91872e-20
Erdr1	-2.81816	1.22778e-20
Slc9a3r1	-2.81779	7.81177e-22
Dgcr6	-2.81762	3.14301e-20
Gm42742	-2.81723	7.67633e-21
Lctl	-2.81556	7.80814e-21
Rragc	-2.81425	2.84901e-21
Ubtf	-2.81068	1.20489e-20
Psip1	-2.8076	6.74828e-20
Rsf1	-2.80747	4.59986e-21
Ddx52	-2.80648	2.72494e-21
Prss45	-2.80518	1.38017e-21
Sfmbt1	-2.80516	2.78683e-20
9130011E15Rik	-2.80271	9.20566e-18
Chka	-2.802	6.49064e-22
Rufy1	-2.80086	6.74157e-22
Paqr3	-2.80065	9.19436e-15
Nol10	-2.79847	1.66015e-20
Fgfr3	-2.79628	6.68406e-09
Zpr1	-2.79504	8.32257e-21
Fbrs	-2.79153	2.38564e-21
Gm8355	-2.79122	2.13952e-15
Yars	-2.79086	3.22718e-20
Esf1	-2.79075	8.18284e-21
Gm12992	-2.79074	4.71721e-20
4933424N20Rik	-2.79026	1.49143e-21
Lama4	-2.78855	6.32422e-09
Gm6560	-2.78604	5.75126e-13
Papd5	-2.78443	1.01479e-19
Zfp740	-2.78393	6.80538e-19
Ankrd53	-2.78347	1.17053e-21
Csnk1e	-2.7832	3.65375e-09
Gm45463	-2.783	2.91496e-09
Tirap	-2.7811	1.76116e-09
1700019B21Rik	-2.78042	6.18651e-13
Atf2	-2.77956	1.50092e-21
Pbx1	-2.77931	4.18291e-18
Gm34821	-2.77802	8.78014e-20
Lamtor2	-2.77752	3.35017e-20
Ankrd13c	-2.77729	2.04981e-21
Dcdc2c	-2.77704	2.75042e-20
Ppp1r32	-2.77658	3.67041e-20
Gm9843	-2.77622	4.18459e-14
Rsrc2	-2.77534	1.33109e-19
Smarca5	-2.77196	4.25642e-20
Rab11fip2	-2.77034	1.77053e-21
1700012P22Rik	-2.76924	1.85958e-21
Matk	-2.76892	1.97304e-13
Gm19461	-2.76679	5.09541e-20
Gm2694	-2.76436	2.44682e-21
Skp1a	-2.76235	7.40373e-21
Nxf1	-2.76229	5.37493e-20
Setd2	-2.76191	2.35574e-21
Dctn1	-2.76046	1.88867e-19
4930447C04Rik	-2.75801	2.91287e-16
Eif4enif1	-2.75755	2.63482e-21
Cenpe	-2.75519	2.4563e-19
Trak1	-2.75518	2.88691e-21
Znrf4	-2.75493	1.17851e-19
Kat6b	-2.75369	1.96869e-20
Macf1	-2.75178	3.26781e-21
Snx21	-2.75055	7.38523e-13
Cox5b	-2.75	3.22278e-19
Rpl23a	-2.74853	3.16302e-19
A230103J11Rik	-2.74841	4.01699e-19
Rpl5	-2.74776	2.17558e-19
Chmp4b	-2.74606	3.08321e-19
Gm20716	-2.74399	8.17932e-20
Calu	-2.74328	5.05274e-20
Postn	-2.74239	3.50255e-17
Irf2	-2.74173	3.38199e-20
2310036O22Rik	-2.74166	1.64724e-19
Gnb1l	-2.74026	1.21962e-19
Sez6l2	-2.7395	4.21795e-13
Ift88os	-2.73816	2.12529e-19
Gm8399	-2.73582	6.65354e-17
Eef1a1	-2.73569	5.31349e-19
Ophn1	-2.73433	3.61209e-20
Foxj3	-2.72881	1.10115e-18
Pstpip1	-2.72801	1.10464e-19
Tceal8	-2.72787	1.45604e-11
Luc7l2	-2.7264	4.79715e-19
Abhd8	-2.7253	1.82166e-20
Fam193b	-2.7232	8.11861e-17
Ccdc66	-2.71963	4.01939e-20
St3gal2	-2.71917	1.56762e-09
Syap1	-2.71905	1.37889e-19
Mib2	-2.71793	9.2014e-20
Il1b	-2.71745	1.13205e-09
Csnk1d	-2.71579	5.83575e-19
Tm9sf4	-2.71537	2.48994e-20
Rpap2	-2.71512	1.07119e-20
Wdpcp	-2.71464	1.23065e-20
L2hgdh	-2.71462	2.60296e-19
Prss46	-2.71206	1.17644e-20
Speg	-2.71202	2.27155e-08
Ghitm	-2.70988	2.66444e-19
4930562C15Rik	-2.70923	3.83159e-19
Prr27	-2.70862	1.51233e-20
Rpl37	-2.70731	3.77302e-19
Zmynd12	-2.70676	1.32839e-20
Ddx46	-2.70577	1.24074e-18
Gm36814	-2.70476	6.91336e-19
Zfp771	-2.70419	6.21661e-18
RP24-248F14.2	-2.70403	1.63483e-19
Fam126a	-2.70299	8.8229e-20
Ube2e1	-2.70139	3.55309e-15
Gm37376	-2.6987	9.2708e-20
Pcmt1	-2.6982	5.21178e-19
Wipi2	-2.69632	1.90288e-20
Ppp1r37	-2.69526	1.89232e-20
Prelid1	-2.69517	1.53871e-10
Ccdc61	-2.6913	2.93715e-19
Supt16	-2.69087	1.02233e-18
Mfsd14a	-2.68987	7.67414e-20
Tcea1	-2.68727	4.68625e-20
Slc9b1	-2.68585	1.50937e-18
Bloc1s6	-2.68498	7.97024e-14
Nme7	-2.68471	3.14558e-20
Immt	-2.6845	1.63452e-18
Ddx21	-2.684	1.49993e-18
4933439N14Rik	-2.68289	3.09305e-18
Zmynd8	-2.68208	2.25797e-08
Tmx4	-2.6806	1.08683e-18
Stmn1	-2.6764	2.00438e-18
Arhgap5	-2.6747	4.13638e-20
Hsf2bp	-2.67301	3.86998e-20
Snhg8	-2.67051	8.07546e-20
Mrpl30	-2.66957	8.25254e-20
Usp19	-2.66511	2.34003e-19
Acin1	-2.66373	3.89248e-18
Klhdc2	-2.66284	1.13879e-18
Dnajc18	-2.66148	2.33899e-18
Pi4ka	-2.66116	3.26431e-19
Ywhae	-2.65856	4.6588e-18
Hnrnph3	-2.65794	1.4832e-18
Rab11a	-2.65668	7.49605e-20
Mdm1	-2.65613	2.91892e-18
Rock1	-2.6558	1.23696e-19
Fancd2	-2.6558	1.43878e-19
Usp20	-2.65368	2.51697e-19
Ptrh2	-2.65364	2.2959e-18
Tsacc	-2.65351	3.4956e-19
Chd4	-2.65054	5.44122e-18
Safb	-2.65045	4.07484e-18
Exosc8	-2.64981	4.87083e-10
Srsf7	-2.64956	8.19989e-20
Klhl24	-2.6484	4.03813e-19
Ccdc71	-2.6454	8.64522e-20
Zcchc7	-2.64448	1.87835e-18
Rnps1	-2.64145	2.35419e-19
9430020K01Rik	-2.64116	1.00977e-19
Fhad1os2	-2.64102	1.77232e-19
Nsrp1	-2.63863	7.36978e-18
2410015M20Rik	-2.63805	1.25867e-19
mt-Nd6	-2.63707	1.82482e-06
Eif4e2	-2.63598	6.78689e-18
Zfp286os	-2.63479	1.52457e-10
Gm34106	-2.63422	1.30592e-18
Lima1	-2.63395	9.58399e-11
mt-Nd4	-2.63128	8.34343e-17
Mxd1	-2.63056	3.30392e-18
Dapk3	-2.63011	1.51034e-19
RP23-72D18.1	-2.62998	5.05461e-10
Ccar1	-2.62975	7.41701e-18
Hmgn1	-2.62625	4.05186e-19
Cct8	-2.62597	2.21649e-19
Acly	-2.62568	5.11329e-17
Smek1	-2.62553	2.0219e-19
Lrrc63	-2.62433	2.52187e-18
Arhgap12	-2.62317	6.34726e-19
Gm13645	-2.6219	8.62612e-18
Uqcrh	-2.61997	1.65983e-18
Lrpprc	-2.61811	2.28103e-18
Grb2	-2.61688	1.72475e-07
Nf1	-2.61644	2.08139e-19
Rwdd4a	-2.61256	1.14329e-18
D17Wsu92e	-2.61232	4.79255e-19
Epn1	-2.61123	4.24748e-18
Gm5639	-2.61115	1.2161e-17
Asph	-2.61091	5.38052e-09
Bpnt1	-2.60996	8.04653e-18
Thrap3	-2.60843	1.30468e-17
Nudcd1	-2.60727	2.79699e-19
Upf3b	-2.60539	4.6621e-18
4930563M21Rik	-2.60353	1.18502e-18
Ak9	-2.60254	1.47108e-17
4930535L15Rik	-2.60233	5.7234e-19
Ddx17	-2.60068	1.23326e-18
Ccdc103	-2.5999	3.44759e-19
Mtx3	-2.59753	2.11376e-10
Zfp105	-2.59739	1.68867e-18
Gm28635	-2.59458	6.12897e-19
1700129C05Rik	-2.5942	3.70398e-18
Lrriq1	-2.59393	1.58306e-17
H2afy3	-2.59214	1.51059e-18
Gm21853	-2.59205	3.47809e-16
Wdr1	-2.59189	8.63027e-19
Uba3	-2.58731	6.98114e-10
Ddx10	-2.58584	1.00885e-18
Nsa2	-2.5848	2.65986e-17
Smyd5	-2.58436	1.34916e-07
Chmp6	-2.58402	1.0566e-17
Gm26648	-2.58382	1.37025e-17
Lamb1	-2.58309	1.07776e-09
Tma7	-2.58308	1.43232e-17
Plcb3	-2.58262	1.11223e-14
Klc2	-2.58172	2.04596e-17
Rarg	-2.58054	5.12629e-08
Pnisr	-2.57874	8.30046e-18
9530068E07Rik	-2.57834	1.14201e-18
Prep	-2.57834	2.00755e-07
Gtf2h1	-2.57745	7.29687e-18
Egr1	-2.57411	4.74125e-16
Rnf213	-2.56998	2.18823e-08
Emc8	-2.56978	2.18593e-18
Mdc1	-2.56864	2.04526e-17
Gm12843	-2.56761	2.63312e-17
Nrbp2	-2.56757	5.1201e-09
Mpp5	-2.56745	1.9215e-18
4930431P03Rik	-2.56738	1.62224e-17
Prr14	-2.56369	4.44287e-18
Gm5641	-2.56143	1.20131e-11
Fry	-2.55833	2.10771e-15
Hypk	-2.55829	6.68976e-17
Penk	-2.55795	6.73726e-17
Ppp1r12c	-2.55725	1.5551e-18
D130020L05Rik	-2.55719	1.39718e-18
Pkd1l3	-2.55645	2.97805e-17
Gm362	-2.5562	1.78574e-18
Hsd17b12	-2.55542	3.88363e-11
Nop58	-2.55318	2.14607e-17
Vps52	-2.55062	1.51049e-18
Os9	-2.54807	3.11449e-17
Nes	-2.54735	5.02039e-08
RP23-218K15.5	-2.54716	1.92609e-11
Setdb2	-2.54591	1.74412e-17
Morf4l2	-2.54463	2.47023e-18
Timm8b	-2.54445	2.24277e-18
Kras	-2.54384	2.19199e-17
Dnaaf2	-2.54355	1.91351e-18
Abce1	-2.5427	1.93312e-18
4933432K03Rik	-2.54266	1.92922e-18
Commd3	-2.54247	7.34752e-18
Rps27l	-2.54217	3.59118e-17
Tex38	-2.54168	2.62162e-18
1700001F09Rik	-2.54166	2.04267e-18
Tpr	-2.54032	3.62087e-17
Pprc1	-2.54017	1.17114e-08
Tmem161b	-2.54009	4.70003e-14
Bfar	-2.5368	1.28484e-17
Dclk1	-2.53572	1.62391e-17
Gm6981	-2.53404	4.24032e-18
D5Ertd579e	-2.53355	4.24409e-18
Gm43391	-2.53142	4.14832e-18
Phrf1	-2.53018	6.11546e-17
Zrsr2	-2.52664	5.6373e-17
Il6st	-2.52656	3.01441e-11
Rif1	-2.52495	1.63702e-17
Csrp1	-2.52382	6.80729e-09
Atp6v1h	-2.52379	4.60258e-16
4930550C14Rik	-2.52252	2.93919e-17
Gpatch4	-2.52183	6.07984e-18
Atp2a2	-2.52151	4.14964e-18
Sfr1	-2.51955	3.79375e-18
Slc1a2	-2.51867	1.95299e-17
Smc5	-2.51805	1.58732e-16
Mid1ip1	-2.51779	1.91834e-07
Aldh2	-2.51528	9.29737e-09
4930415F15Rik	-2.51519	5.22423e-18
Gm27920	-2.51366	2.95638e-17
Gm16580	-2.51302	2.5458e-10
Kdm5a	-2.50787	8.01686e-18
Sdf4	-2.50719	9.92314e-17
Bbs7	-2.50378	1.01973e-17
Slc25a25	-2.50331	8.47867e-18
Srgn	-2.50208	4.412e-12
Uaca	-2.50028	2.44955e-16
Ankmy1	-2.49952	1.17468e-17
Dctn5	-2.49902	5.05824e-16
Adam11	-2.49888	3.62906e-14
Rbm33	-2.49871	8.79104e-18
Dnali1	-2.49858	3.29349e-16
Tmem151b	-2.49784	2.19383e-17
Gm15455	-2.49668	4.3471e-07
Ndfip2	-2.49453	8.62133e-17
Gm26883	-2.49435	4.46386e-07
Srp9	-2.4943	1.13915e-16
Dnah10	-2.4908	2.44766e-16
Rbm3	-2.49061	1.23464e-15
Pnpla2	-2.48906	2.23935e-16
Mink1	-2.48899	1.61121e-17
Nbn	-2.48852	1.80632e-17
Rnf115	-2.48757	3.50909e-16
Traf3ip1	-2.48749	4.59114e-16
Cnga1	-2.48688	1.81702e-08
Wbscr25	-2.48621	3.75151e-16
Larp4	-2.48603	8.6688e-17
Sfpq	-2.48535	3.37572e-16
Tceal7	-2.48487	2.33844e-07
Aurkaip1	-2.48375	1.11445e-17
Gm6254	-2.48277	1.55636e-15
Slc35a4	-2.48271	6.02508e-10
Eif2b5	-2.482	1.09219e-16
Atp5g2	-2.4806	3.16919e-07
Ankrd40	-2.47978	8.14341e-17
Ndufb7	-2.47829	7.15993e-17
Gm44612	-2.47758	1.3782e-09
Adrm1	-2.4774	2.06956e-17
Grina	-2.47646	1.45884e-17
Rps13	-2.47286	1.61601e-17
Cnpy4	-2.4726	2.02368e-07
4933428M09Rik	-2.47225	2.30442e-16
Gm7568	-2.47139	3.10345e-17
Stk10	-2.47077	3.76278e-16
Trmt10a	-2.47026	5.6273e-16
Gm14091	-2.47022	1.63491e-17
A230046K03Rik	-2.46747	3.55689e-10
Acbd5	-2.46643	1.94869e-17
Tcof1	-2.46565	1.85327e-17
Orc6	-2.46336	3.05882e-16
Gm17082	-2.46313	5.00107e-10
Arap1	-2.46304	2.53613e-07
Incenp	-2.46254	8.33372e-16
2023-09-09	-2.46153	8.00351e-10
Otud7b	-2.45903	7.9699e-16
1700084M14Rik	-2.4565	7.67056e-16
Gm29236	-2.45638	2.65596e-11
Ralb	-2.45535	3.11709e-07
Eva1c	-2.45467	4.09927e-17
Dusp13	-2.45335	2.64203e-17
Cep85	-2.4514	3.26381e-17
Plod1	-2.45001	9.25492e-08
Strn4	-2.44955	3.5174e-16
Tmem184c	-2.44849	9.76685e-17
Tmem64	-2.44732	4.04444e-17
Gm6760	-2.44725	1.32658e-15
Arglu1	-2.44461	8.25012e-16
Fam3c	-2.44383	9.87134e-09
Gm17036	-2.43819	1.50635e-07
Ankrd49	-2.43817	5.79509e-17
Arhgap26	-2.43684	1.79969e-14
Glcci1	-2.43677	1.53817e-16
Skp2	-2.43634	6.14262e-17
Cylc1	-2.43615	1.28957e-15
Kdm3b	-2.43405	2.98835e-16
Rtn4	-2.43238	1.81605e-16
Gle1	-2.43146	2.56132e-16
Trp53	-2.43016	2.28031e-07
Wdr89	-2.42951	4.5705e-11
Abi3	-2.42779	2.62206e-16
D430040D24Rik	-2.42774	7.2239e-17
Pitrm1	-2.4277	5.5269e-08
Proser1	-2.42726	4.08762e-07
Atp6v0b	-2.42678	1.60714e-16
Rpl23a-ps3	-2.42474	8.43495e-07
Man2a2	-2.42473	2.56555e-16
Clic1	-2.4245	4.90403e-10
Hip1r	-2.42246	8.21719e-16
Dnajc13	-2.42084	7.76863e-16
Guf1	-2.41989	8.96339e-16
Pmpcb	-2.41947	2.88705e-16
Lig1	-2.41825	1.44439e-16
Agbl2	-2.41677	8.02294e-17
Gprc5b	-2.41655	2.23672e-13
Ss18	-2.41614	7.98633e-17
Tom1l2	-2.41554	2.64645e-08
Pmis2	-2.41388	8.26655e-17
Gm42529	-2.41309	2.72742e-16
Cntd1	-2.41256	8.8853e-17
Mau2	-2.41233	5.00297e-16
Cul4b	-2.41119	1.07353e-16
Atxn2	-2.40994	7.77379e-16
Vamp8	-2.40977	2.83323e-08
Hspd1	-2.40835	4.52362e-15
Snrpd1	-2.40785	9.73459e-17
Cemip	-2.40693	1.01199e-16
Ahsa2	-2.40659	3.49326e-16
Ptcd2	-2.40648	2.09949e-15
Nudc	-2.40614	2.53992e-15
Ddx1	-2.40348	3.27666e-15
Slc6a8	-2.40187	3.51821e-09
RP24-178J22.1	-2.40086	1.18428e-16
Rubcn	-2.40072	1.70245e-16
Ap1b1	-2.40028	1.2669e-16
Gm14176	-2.39986	2.60767e-08
Golga2	-2.39858	3.48758e-15
Fam46b	-2.39816	4.2503e-16
Dbt	-2.3974	8.22476e-07
Wdr70	-2.39694	5.1968e-16
Tars	-2.3969	4.50185e-15
Poc1a	-2.39664	2.07345e-16
Pds5b	-2.39622	1.35192e-16
Ddhd1	-2.39322	4.19402e-15
Cdca8	-2.39255	1.5096e-16
Faxc	-2.39139	6.94971e-08
Gm14151	-2.39129	4.03322e-15
4933416C03Rik	-2.38899	5.0598e-15
Atg2a	-2.38811	1.76093e-16
Grin2d	-2.3876	1.68631e-15
Gm21149	-2.38549	3.13998e-16
Borcs8	-2.38483	1.86095e-16
Gm45062	-2.38428	6.80736e-16
Rab8b	-2.38352	9.96217e-16
Trappc6b	-2.38346	2.78713e-16
Psma2	-2.38324	5.34037e-14
Ssrp1	-2.38236	4.97595e-15
Mucl1	-2.38097	3.33269e-10
Rps2	-2.38073	2.10066e-16
Ccdc73	-2.37907	1.41411e-15
Hmces	-2.37742	1.47389e-15
Ythdc1	-2.37736	6.09602e-15
Palm2	-2.37678	2.12638e-14
Top2a	-2.37672	5.09998e-15
Gm44293	-2.37634	3.51676e-16
Gm17092	-2.37592	2.61284e-16
Saxo1os	-2.37563	3.12562e-14
Abcf1	-2.37558	8.19881e-15
Zfp692	-2.3736	2.04447e-07
Cog6	-2.3733	6.57952e-15
Uhrf1bp1l	-2.3732	5.05987e-16
Snx22	-2.3729	2.99454e-15
Atp5a1	-2.37175	1.76413e-15
Gm15319	-2.37131	1.00878e-15
Gm28171	-2.36979	5.96163e-12
Cenpk	-2.36839	4.58041e-15
Smg7	-2.36831	2.39373e-15
Mars2	-2.36719	2.37953e-14
Zfp217	-2.36698	6.8067e-15
Rab4b	-2.3668	2.91825e-15
3110070M22Rik	-2.3644	5.65549e-16
Tsc22d4	-2.3639	4.01321e-16
Gm45528	-2.36175	4.72793e-16
Daam1	-2.36119	3.80844e-16
Zfr	-2.36083	3.79731e-15
Exd2	-2.36082	8.43439e-15
Cdkn2aip	-2.35918	3.00072e-15
Utp20	-2.35775	8.4812e-15
Timm23	-2.35756	5.21574e-16
Nepro	-2.35712	1.99232e-11
D7Bwg0826e	-2.3565	7.06595e-16
Chaf1a	-2.35634	1.33939e-14
Socs7	-2.35585	1.03389e-14
Lrrc37a	-2.35495	1.13633e-14
Stk25	-2.35348	2.82009e-15
Shcbp1l	-2.35339	8.57202e-15
Rpl32	-2.35298	7.58639e-15
Zwint	-2.35292	1.13199e-15
Dut	-2.35153	1.86042e-14
Ttc14	-2.35043	5.71213e-16
Ptpdc1	-2.35016	1.06894e-14
Fancd2os	-2.35003	5.70402e-16
Best1	-2.34866	1.75265e-15
Gm12097	-2.3476	6.64222e-11
Cep162	-2.34734	7.10105e-15
Dnaja1	-2.34553	1.34703e-14
Fam102a	-2.34314	1.04419e-11
Htatsf1	-2.34135	2.99164e-15
Smc3	-2.34131	1.39361e-14
Gm16229	-2.34047	3.61825e-15
Pdap1	-2.34033	1.82892e-14
Aff4	-2.33964	8.76002e-16
[truncated: 2,098 more rows]

## Sheet: sig_Up_genes
Geneid	logFC	P-value
Sox17	1.28896	0.0111913
4732440D04Rik	2.15418	2.77857e-07
Gm7417	1.38453	0.00120867
Gm19026	1.87508	9.5262e-07
Sntg1	2.45516	0.00486516
1700034P13Rik	1.45449	0.000476544
Sgk3	1.35389	0.0255714
Cpa6	2.45356	0.00489716
Gm17644	1.7625	0.00971313
Kcnb2	2.45569	0.00485453
Terf1	1.88524	8.19955e-08
Rdh10	1.77931	0.00110847
Ube2w	2.14975	1.77736e-07
Gm38342	2.88703	1.08925e-09
D030040B21Rik	3.70458	0.000209323
Gm5828	7.38261	0.000294953
Gm28783	8.53954	7.31243e-07
Gdap1	3.6988	4.11365e-06
Rbm6-ps1	3.01804	4.81047e-05
Crispld1	7.45745	0.000214919
4930486I03Rik	2.80478	4.12205e-10
Efhc1	1.12983	0.00045464
B3gat2	2.30622	1.74455e-10
Sdhaf4	3.2027	1.12638e-05
4931408C20Rik	3.14729	7.14076e-13
Gm597	1.7732	7.64355e-06
Ptp4a1	2.06974	8.68111e-08
4931428L18Rik	1.44168	0.00340718
Lgsn	1.32551	0.0106028
Pih1d3	3.12721	0.000185684
Gm9839	2.42527	8.06813e-11
Rab23	2.09542	1.95792e-07
Gm28417	1.66989	0.0374618
4930568A12Rik	10.9007	8.23104e-20
Cfc1	2.74005	0.000283578
Prss40	2.50232	7.30459e-11
1700101I19Rik	7.69296	7.41456e-05
4930403P22Rik	2.39273	4.22282e-05
Lman2l	1.71258	2.07127e-05
Ankrd23	1.18531	0.0448003
Gm42417	1.1542	0.0442028
Sema4c	1.19315	0.00398252
Gm6428	2.3051	0.000499422
4933424G06Rik	1.63356	2.9459e-06
Gm33533	1.75961	0.00127842
Zap70	1.93327	0.000855457
Cnga3	1.96507	0.00118906
4930439A04Rik	1.29243	0.0129085
Coa5	1.08284	0.00480646
Mgat4a	3.68032	5.31284e-16
4930594C11Rik	1.31801	0.000120416
Gm43213	1.30008	0.000147182
4930470B04Rik	1.95732	3.85864e-08
Txndc9	2.02307	7.86998e-09
Rev1	1.27739	0.000313007
Gm5099	2.58802	5.89453e-05
Aff3	1.71949	0.00121573
Rfx8	1.92902	1.77468e-07
1700066B17Rik	4.58645	2.79137e-15
Nck2	1.81322	2.93367e-06
Gm8251	2.37824	3.85189e-10
Ercc5	1.50445	0.000144366
Gm28893	8.53387	7.58218e-07
Gm5526	1.8802	5.6488e-05
Gm18849	1.92747	0.0144152
Tmeff2	2.68892	0.0016961
Gm553	2.74124	0.0013302
Nemp2	3.73094	3.13015e-06
Mfsd6	1.06235	0.0129656
Inpp1	2.34013	2.87556e-08
1700019D03Rik	3.85638	1.79456e-22
Gm28777	3.00189	5.40337e-05
Osgepl1	1.33195	0.00337711
Gm28551	1.79286	8.60235e-08
Gm18800	4.46338	1.84867e-09
Asnsd1	1.74901	1.61777e-07
Stk17b	1.43455	0.00434433
Hecw2	1.85445	0.00624713
Pgap1	1.34532	0.0405169
4930444A19Rik	4.84199	6.68796e-15
E330011M16Rik	1.32992	0.0233012
Coq10b	1.44952	0.00391877
Rftn2	2.41668	4.16833e-10
Boll	1.79822	1.59776e-06
Gm8292	2.22822	8.40323e-05
1700003I22Rik	4.5032	2.21916e-12
Hsfy2	1.66022	2.59459e-06
1700126A01Rik	1.77762	0.000558525
4930558J18Rik	2.40804	8.65519e-08
Tyw5	1.51047	0.0208993
9430016H08Rik	1.82231	0.000804782
Fam126b	1.99818	1.56063e-05
Gm28802	2.38377	1.32503e-09
G730003C15Rik	2.86452	5.1726e-06
Gm29017	1.86205	0.0424279
Gm28411	2.48613	0.000402308
1700122D07Rik	4.39725	3.59647e-09
Carf	2.21476	1.241e-08
4930587A21Rik	9.40327	5.46664e-10
Pard3bos1	7.60002	0.000114239
Ino80dos	2.78286	0.00109023
Gm24513	3.66988	0.000248845
Mdh1b	2.3827	1.58707e-10
Fastkd2	1.03831	0.0122271
4933402D24Rik	4.74731	2.31504e-07
2810408I11Rik	1.5479	1.25533e-05
Gm10558	2.57694	8.15339e-13
Unc80	1.81928	0.00478377
Gm38162	3.33099	5.40105e-05
Abca12	2.15575	0.00256268
D230017M19Rik	7.29908	0.000414277
2023-03-04	2.31727	0.00266389
Stk36	1.10681	0.00078755
Gm15841	1.99051	1.40953e-07
Glb1l	1.34424	7.95858e-05
A630095N17Rik	2.37244	0.000117808
Dnajb2	1.4163	1.70481e-05
Sgpp2	1.97185	0.0120221
Mrpl44	1.86199	0.0186226
Fam124b	3.08383	3.98415e-10
Gm37902	7.18133	0.000654639
1700016L21Rik	4.12311	6.46293e-10
Rhbdd1	1.57792	1.43163e-05
Col4a3	1.26504	0.00961145
C430014B12Rik	4.29871	9.40573e-15
Gm22396	3.22989	0.00198303
Daw1	1.54396	5.75476e-05
Gm6244	2.29033	2.76327e-09
Sphkap	1.26601	0.000116298
4933436I20Rik	2.59085	0.00267046
Fbxo36	1.78555	3.1234e-07
Armc9	2.01464	3.13579e-08
Nmur1	6.43629	1.45561e-17
Dis3l2	1.60505	2.84051e-06
Gm37447	8.73531	1.95958e-07
Akp-ps1	1.83558	0.0111745
Prss56	3.07223	6.54615e-07
Inpp5d	1.67921	0.000146958
Sag	1.26946	0.00118034
Dgkd	1.02986	0.00130395
Ugt1a6a	7.75556	5.4828e-05
Ugt1a2	7.08713	0.000927505
Ugt1a1	7.119	0.000825762
Trpm8	3.8793	3.67999e-10
4930453O03Rik	3.21779	9.7787e-07
Glrp1	1.04504	0.00222847
Agap1	1.03639	0.0032656
4930434B07Rik	8.83004	1.07979e-07
1700020N18Rik	3.59575	9.11107e-11
Asb1	1.60076	6.87947e-06
Gm37600	8.03517	1.29055e-05
Olfr1413	3.19072	0.00234256
Myeov2	2.30263	1.44539e-08
Dusp28	1.83865	0.0203521
Rnpepl1	1.53007	4.06809e-05
Gm7867	1.69645	0.0341926
Gm28536	2.0872	1.27749e-06
Atg4b	1.10681	0.00860886
Dtymk	1.1745	0.00138146
D2hgdh	2.30901	0.00277206
Gm7895	1.01974	0.0108151
4930440C22Rik	4.00823	4.15534e-05
Slco6b1	1.39235	0.000137093
Gm7135	1.9125	2.169e-06
Gm3531	1.44955	0.0493347
Slco6d1	2.20566	3.04589e-09
Gm3555	1.23357	0.0363291
Tdpx-ps1	1.26614	0.037319
Gm20268	1.41814	0.000323757
Pign	1.54936	0.00123609
Gm20753	2.74625	4.29483e-06
Gm15389	4.49581	1.85346e-06
D830032E09Rik	7.62807	0.00010055
Cntnap5a	2.63769	0.000512293
Clasp1	1.54605	3.78149e-06
Tfcp2l1	2.19943	0.000107655
Ptpn4	1.08468	0.00120692
Tmem177	1.64244	0.00092881
Cfap221	1.65422	3.81362e-06
3110009E18Rik	3.3574	0.0011321
1700012E03Rik	3.01965	0.00465086
Insig2	1.73629	3.3427e-05
Gm15392	1.85319	3.85487e-06
Htr5b	2.45526	0.000486434
Dpp10	2.77864	5.07414e-05
Lypd1	1.65776	0.015316
Zranb3	1.05138	0.0119741
Gm26686	8.61782	4.42964e-07
Thsd7b	2.2025	5.84913e-06
Gm15674	3.16527	1.54523e-05
Gm15675	7.73573	6.03926e-05
Gm29427	1.28711	0.00198354
Pfkfb2	1.56667	1.4246e-05
Yod1	2.53544	5.06054e-10
AA986860	1.73202	0.00110827
Eif2d	1.27353	0.00909109
Fam72a	1.30424	0.0385903
Cdk18	1.09188	0.00962954
Gm29629	2.73888	0.0126862
Lemd1	2.50256	4.3073e-11
Tmem81	2.94359	1.40276e-07
Gm10538	1.50288	0.00938761
Lax1	2.67388	0.0156712
Chit1	1.92432	0.00156516
4933406M09Rik	2.04083	3.426e-05
Klhl12	1.75844	6.52412e-07
Rabif	1.80309	0.0232813
Mgat4e	3.34739	5.14016e-12
Ube2t	1.82432	0.000138698
Lgr6	1.07622	0.0417165
Gm26642	2.33318	0.00806513
Igfn1	3.26821	7.58914e-08
Cacna1s	1.56063	3.81192e-05
Gm37759	1.61634	0.0067725
Mroh3	1.57525	0.00612836
5730559C18Rik	1.82819	7.2711e-06
Gm26568	3.29495	6.66826e-05
Ddx59	1.63453	0.00224289
1700006P03Rik	4.21806	1.17269e-05
1700019P21Rik	7.43719	0.000234648
Dennd1b	1.56711	8.20168e-05
Crb1	3.07	0.00382337
Cfhr1	2.43044	0.00154534
Cfhr3	2.32783	0.000429309
Glrx2	2.58388	4.15508e-13
Brinp3	2.88473	0.000661628
Gm10138	1.93504	5.09363e-08
Ivns1abp	1.24579	0.000139246
Swt1	1.29612	0.000400107
Gm37893	3.62719	0.000309106
Gm28181	3.1456	0.00282403
Fam129a	2.42678	3.81543e-09
Edem3	1.27113	0.0124768
1700025G04Rik	3.17168	2.8603e-15
Gm15479	2.15644	0.0158614
1700040K01Rik	4.66461	1.32281e-10
Gm37669	2.41905	0.00567286
Teddm2	1.88442	3.6793e-06
Glul	2.45971	2.63586e-12
Gm9530	1.1551	0.0214051
Acbd6	1.04019	0.00130515
Gm37539	1.47288	0.0111177
Tor1aip1	1.74294	1.79815e-07
Gm2000	1.29244	0.0278257
4930439D14Rik	7.119	0.000825762
2810025M15Rik	2.53977	6.55303e-12
Gm15486	3.55305	0.000448442
Sec16b	2.1822	0.0144372
4930562F17Rik	1.80124	0.0128966
Gm37294	8.63214	3.98886e-07
4930523C07Rik	2.80141	9.3513e-14
4930562F07Rik	3.25595	7.68004e-16
Mrps14	1.19381	0.00258167
4933417C20Rik	3.46216	2.3883e-05
Zbtb37	1.62162	0.000860936
Cenpl	3.71206	1.4236e-12
Ankrd45	1.10057	0.000915494
Gm6185	1.15778	0.00175938
Prdx6	1.11175	0.00191386
Gm31925	3.70266	0.000211258
4930558K02Rik	1.13676	0.00576143
Gm38304	1.94571	0.00392357
Dnm3	1.19426	0.000646172
Gm10176	1.63808	3.72094e-05
Myoc	2.04945	0.00869438
7420461P10Rik	2.02957	0.0247518
Mroh9	1.01883	0.00415295
Scyl3	1.81367	2.6616e-06
Mettl18	3.61385	0.000329873
Sele	4.13088	2.05576e-05
F5	1.72204	9.68903e-06
1700029M03Rik	2.18457	0.00219399
4930568G15Rik	1.96245	1.16322e-05
Tbx19	2.14822	0.00571812
Tiprl	1.4979	1.48109e-05
Mpc2	3.00126	2.94106e-16
Cd247	2.00007	0.000123598
Gm15853	1.95145	0.000189169
Gm37982	2.8763	2.26132e-05
Gm2453	1.588	0.00142202
Aldh9a1	1.31201	0.000509637
Gm38381	4.20819	1.25458e-05
1700063I16Rik	3.75003	0.000166121
Nuf2	1.29147	8.54391e-05
Ccdc190	8.18893	5.58151e-06
Gm15852	8.30585	2.90572e-06
4930500M09Rik	1.77191	0.0145572
Fcgr3	1.17614	0.0248044
Sdhc	1.44271	0.000409078
Ndufs2	1.27483	9.70978e-05
Ufc1	1.26957	0.00257027
Dedd	1.69695	7.72579e-07
Nit1	1.69656	4.30223e-07
Klhdc9	3.55251	4.36682e-07
Nectin4	2.6635	6.96105e-11
Ly9	2.20807	0.00439022
Slamf7	1.26553	0.000272683
Vangl2	1.52773	0.00357402
Pex19	1.06798	0.0230887
Casq1	2.32707	1.64363e-07
Kcnj9	2.37288	1.02814e-11
Gm36937	2.85959	1.10037e-07
Slamf9	1.87913	0.0174204
Igsf9	2.17223	1.02495e-07
Vsig8	3.26455	8.04374e-05
Dusp23	7.48391	0.000191786
Ifi209	4.53167	7.15879e-10
Opn3	7.79331	4.54979e-05
Chml	1.6569	0.00367964
1700016C15Rik	1.45398	3.30017e-05
Gm7068	1.63261	0.000372568
Gm16432	2.43703	1.27097e-06
4930527J03Rik	1.67119	2.76452e-06
Cox20	1.52651	0.000789565
Gm38300	2.8877	0.00759468
Tfb2m	1.53985	0.0102943
Gm37033	2.37628	0.00201261
1700047M11Rik	3.43622	2.85594e-05
Gm37542	2.88211	4.3937e-06
Taf1a	1.40511	0.000151287
Dusp10	1.20646	0.00168517
Gm34732	3.2136	0.00212767
4930532G15Rik	8.36509	2.06969e-06
1700023G09Rik	2.62311	4.39029e-05
Gm43496	1.3422	0.0226532
Gm38155	4.45507	2.50089e-06
Ush2a	1.55088	4.24542e-05
Kcnk2	1.29812	0.0483598
Pdcd5-ps	2.52382	5.25054e-06
Gm26574	2.19308	0.00101432
Gm30932	3.68877	0.000226618
Gm31373	7.62465	0.000102067
Spata45	3.03696	1.7311e-16
Tatdn3	1.83047	0.000361769
Fam71a	1.27771	9.45045e-05
D730003I15Rik	7.15278	0.000729095
Gm38037	3.69224	1.50444e-21
1700034H15Rik	1.82668	1.10232e-06
Gm26670	2.33819	0.00791121
Gm10516	1.30247	0.000191825
1700065J18Rik	1.54718	0.0347561
Irf6	1.48031	5.39781e-05
A130010J15Rik	1.50859	0.0121269
Camk1g	1.51388	0.0274978
Plxna2	1.21986	0.000531873
Rmnd1	1.32231	4.86383e-05
Armt1	1.3865	0.000126782
Lrp11	1.63505	0.00167408
Nup43	1.81964	0.0047748
B430219N15Rik	1.18421	0.0450089
Ust	1.67391	0.0369672
RP23-225D5.3	7.66941	8.28477e-05
4930598N05Rik	1.70729	0.00393248
Grm1	1.14645	0.00337061
4930432B10Rik	1.15676	0.0374974
Fbxo30	1.29918	6.19272e-05
Epm2a	2.01597	0.0100213
Zc2hc1b	3.2096	0.00216221
Gm20125	3.19418	0.00231052
Txlnb	2.52041	0.000323765
Heca	1.00377	0.0168093
Gm10827	3.96642	1.02412e-10
RP23-367D2.1	2.00418	0.00531093
Gm4922	2.52744	1.23178e-05
RP23-440F7.2	1.16232	0.00101864
RP23-288C18.2	2.69878	0.00161853
Mtfr2	3.15309	4.85067e-08
Gm17229	1.59566	0.00171582
Aldh8a1	2.9526	1.16144e-05
1700020N01Rik	2.10411	1.74828e-07
Gm8540	2.99764	1.41365e-06
Gm7672	1.40845	0.000972827
4930444G20Rik	1.13032	0.00113012
Eya4	2.10205	3.96747e-09
Tmem200a	2.17592	0.000530858
RP23-331E5.8	1.67249	0.0143894
Echdc1	1.10162	0.00134757
Cenpw	1.99158	1.16291e-05
Hint3	1.79903	0.00346965
Ncoa7	1.86544	2.81903e-06
Tpd52l1	1.11455	0.0337419
Rwdd1	1.08487	0.00117692
Nt5dc1	1.84948	0.000108412
Gm26564	1.77634	0.00164585
Tspyl4	1.38876	0.00716013
RP23-359F16.1	2.17001	0.00026255
Traf3ip2	1.1551	0.0189267
E130307A14Rik	1.75889	3.19691e-05
4930547M16Rik	2.44261	5.27316e-08
Cdk19os	1.62909	2.89577e-06
Slc22a16	1.5244	3.59278e-06
Ddo	3.24483	4.85112e-10
Ppil6	3.25039	7.66016e-14
BC048559	2.08425	0.00100281
Gm26860	1.97174	0.00615228
1700021F05Rik	1.25196	0.000175354
RP23-177D16.5	7.79223	4.57292e-05
RP23-402F24.3	7.50755	0.000172937
Qrsl1	1.65067	0.00787478
Rtn4ip1	1.29768	0.00584306
RP23-145G7.2	3.31721	5.85411e-05
Hace1	2.04029	0.00133899
RP23-269H21.1	1.27901	0.000333923
RP23-373D18.1	3.30171	0.00145421
RP23-116E8.2	2.35497	0.00738717
4933411G06Rik	1.2397	0.000240603
Ros1	2.63129	0.00220984
Pln	1.96053	0.000270088
Asf1a	1.13374	0.0272195
Msl3l2	1.94949	1.65221e-08
4930467K11Rik	2.68488	0.000385675
Hsf2	2.05696	5.42416e-08
Pkib	1.58873	1.61297e-06
Smpdl3a	2.36613	0.000818923
AW822073	7.2729	0.000459895
Duxf3	2.51668	0.00372671
Ccdc138	1.60796	2.55686e-05
Mcu	1.46345	0.000225445
Anapc16	2.19163	6.51796e-08
Ascc1	1.8577	1.56244e-07
Pldi	3.02179	1.2256e-10
Gm26947	3.74837	2.6953e-06
Gm20611	1.53927	0.000202404
D830039M14Rik	2.8005	0.0103093
Aifm2	1.66672	1.13472e-05
4930507D05Rik	1.11096	0.024396
Mypn	2.37532	0.000114995
1700120B22Rik	1.84569	0.000226027
Herc4	1.46675	1.32994e-05
Ctnna3	1.88108	3.46193e-08
1700023F02Rik	4.26184	8.65233e-06
Nrbf2	1.14962	0.0286108
Ado	1.71093	9.1017e-06
Rhobtb1	1.57007	1.17829e-05
A930033H14Rik	3.94552	5.87489e-05
Ccdc6	1.49455	7.02609e-06
Gm9877	2.06932	0.000565513
4930533K18Rik	3.07078	2.74555e-08
Cisd1	1.00137	0.0117258
1700049L16Rik	1.32781	5.30552e-05
Gm9923	3.92308	1.24264e-19
Rsph14	1.22455	0.00337566
Bcr	1.13359	0.00239594
Gucd1	1.40922	0.000647003
Ddt	2.79765	7.43426e-14
Gm20441	2.65953	1.03889e-12
Gstt3	1.79698	0.00220881
Gstt4	2.03998	4.99946e-09
Gstt2	1.48437	0.000478088
Chchd10	1.74219	0.0290929
Vpreb3	3.01661	0.00470258
Gm5134	1.89952	4.60441e-05
Dip2a	1.79243	5.74773e-05
Gm16240	5.09891	6.3695e-09
Gm15343	1.01966	0.00309659
Gm10941	2.33097	0.000420213
Adarb1	1.00006	0.00523328
Aire	3.48035	0.000639083
Dnmt3l	1.67195	0.00127399
Olfr1358	3.50224	0.000575553
Gm45414	1.64128	2.70796e-06
Tpgs1	1.61608	0.00340858
E130317F20Rik	3.39276	4.68386e-11
Wdr18	1.57592	7.4103e-05
Grin3b	1.33971	0.00815018
Polr2e	1.22321	0.000640817
Stk11	1.27556	8.27145e-05
Gm22721	1.77906	1.905e-07
Uqcr11	1.44093	5.33445e-05
Abhd17a	1.88888	2.63738e-07
Gm29093	2.43911	0.0052127
Scamp4	1.07353	0.0130274
Izumo4	2.01494	2.35637e-08
Plekhj1	1.07828	0.00471145
Jsrp1	1.90293	0.0158789
Tmprss9	2.56665	0.00297807
Timm13	1.52625	5.57149e-05
Slc39a3	1.81901	1.0018e-05
4930442H23Rik	3.2408	7.7566e-07
Atcayos	3.83287	1.25874e-06
Atcay	2.09461	0.0018075
Mfsd12	1.16395	0.000432072
4930404N11Rik	1.20737	0.000450217
Fzr1	1.06427	0.000876355
Gm16104	2.78118	0.000224475
Zfp433	2.11757	0.00310956
Glt8d2	1.68294	0.00456983
Hcfc2	1.48364	6.71352e-06
1700028I16Rik	2.26776	5.8694e-07
Mterf2	1.37201	0.00553833
RP23-400N18.2	2.01757	1.96747e-07
RP23-400N18.3	1.88109	9.65122e-07
A230060F14Rik	1.30462	0.017449
Gm6729	3.13381	2.1041e-11
Gm5174	2.05528	4.71506e-05
Stab2	1.83994	0.000237539
Gm16270	1.71921	0.0315689
1700113H08Rik	1.25399	0.00023187
Parpbp	1.64146	8.01053e-05
Nup37	1.78218	0.00243545
Ccdc53	1.23497	0.000925087
Arl1	1.35351	0.000105977
Actr6	1.81595	0.000109077
Anks1b	1.57435	0.00616098
Gm26765	1.38842	0.0218037
Nedd1	1.30584	0.00168163
RP23-350F7.3	2.28482	0.00126567
Cdk17	1.23295	0.00153468
4933408J17Rik	2.1481	5.64725e-07
4930471D02Rik	3.22511	1.52536e-10
Vezt	1.81559	4.81059e-07
RP23-40D21.1	1.94289	6.13519e-05
Fgd6	1.09383	0.00138445
Nr2c1	1.40431	0.000305925
Tmcc3	2.51985	1.32176e-05
Btg1	1.17614	0.000528269
Epyc	1.79262	1.72546e-05
Poc1b	1.19585	0.000300794
Mgat4c	2.52174	1.3e-05
Alx1	2.60597	1.93541e-11
Gm17028	1.23925	0.000434402
Tmtc2	1.86629	0.0183273
Ppfia2	1.48849	0.000153105
Lin7a	1.20298	0.000193315
1700020G17Rik	3.42793	1.81854e-13
Glipr1l1	1.33576	0.000456122
Glipr1l2	1.56096	1.83998e-05
Kcnc2	2.32805	3.46639e-05
1700010J16Rik	2.60029	3.76877e-07
Trhde	2.00171	0.0271702
Rab21	1.49287	0.000377698
Lgr5	2.66933	1.16314e-11
Kcnmb4	1.43049	1.68564e-05
Kcnmb4os1	1.79039	1.18559e-07
Cnot2	1.17479	0.000789957
5330438D12Rik	2.47418	0.00448306
1700030O20Rik	1.28571	0.0134169
Yeats4	1.74453	5.08359e-07
Dyrk2	2.17571	9.75489e-08
4932442E05Rik	1.32289	0.00563998
Grip1	1.37901	2.32565e-05
Grip1os2	8.04731	1.20596e-05
Grip1os1	2.08536	5.67466e-06
Tmbim4	1.64034	0.000273666
9230105E05Rik	1.62051	0.000265303
4921513I03Rik	3.76818	5.72997e-12
Tbc1d30	2.41743	0.00570999
D930020B18Rik	2.22092	0.0124787
Srgap1	1.68342	8.72842e-06
Ppm1h	1.67726	6.51105e-05
Gm45604	2.41689	0.000615126
Xrcc6bp1	2.91521	0.00687546
F420014N23Rik	2.40767	0.000650442
Gm4189	2.28178	1.44428e-05
Nemp1	1.16606	0.000373181
Myo1a	1.91887	6.51528e-07
Coq10a	1.5837	0.00421589
Myl6b	1.13496	0.00499297
A430046D13Rik	3.34559	5.48855e-10
Gm29585	2.09031	3.6258e-06
Zc3h10	1.3491	7.8472e-05
AC117232.1	1.35284	0.000474815
Pym1	1.14847	0.00287915
Ormdl2	2.04376	2.13043e-05
Itga7	1.8739	0.000250249
Drg1	1.94571	7.0201e-08
Limk2	1.29652	0.000208006
Rnf185	1.42668	0.00095744
4921536K21Rik	1.23801	0.000157244
Dusp18	1.61532	4.27517e-05
Sec14l3	1.51617	0.0389711
Mtfp1	2.85978	0.000749699
Ccdc157	1.61399	1.06908e-06
Tbc1d10a	1.61833	0.000425825
Uqcr10	2.01724	5.55874e-07
Zmat5	1.85232	0.00064011
Emid1	1.46752	0.0328765
Urgcp	1.12432	0.0121176
Gck	1.63325	0.000126854
Gm11978	2.2486	7.70657e-08
Ramp3	3.48152	6.77475e-11
Sun3	1.40695	0.000162139
Gm11998	7.6075	0.000110602
1700042O10Rik	2.85709	0.00846497
Gm12004	7.91303	2.47812e-05
1700046C09Rik	3.2801	6.62525e-08
Vstm2a	2.77088	0.00115536
Sec61g	2.67852	1.14288e-08
Aftph	1.38354	6.08039e-05
Ugp2	1.80222	5.1743e-05
Gm12052	3.19014	0.00234794
Gm12057	2.22546	0.000169324
Cct4	1.47281	1.01125e-05
1700061J23Rik	3.84722	1.49906e-12
AL672049.1	2.65739	5.9732e-11
1700030C12Rik	1.79546	8.25181e-08
Pex13	2.35522	8.57764e-10
Pus10	1.40123	0.000164523
Gm12061	1.15402	0.0135805
Bcl11a	3.56779	1.25553e-13
4930538E20Rik	4.28511	1.21753e-14
Gm12665	5.12987	3.01433e-17
4933427E13Rik	8.83923	1.01804e-07
Fancl	2.11453	1.30982e-07
Vrk2	1.22902	0.000620619
Gm6899	5.26566	1.00631e-09
Pnpt1	2.54584	1.03292e-05
4931440F15Rik	1.13391	0.00137079
Acyp2	2.23314	4.09402e-06
Chac2	1.54058	0.0247456
Bod1	1.70535	1.47192e-06
Gm12107	2.74807	6.47701e-05
4930524B15Rik	1.39146	0.000534774
Gm12108	3.96261	5.35095e-05
Snrnp25	1.15009	0.00912645
Gm12119	1.61541	0.0182819
4930469K13Rik	2.13959	0.000332774
Fam196b	1.86484	0.0037391
Fbll1	1.72314	0.011558
Gm12134	7.51051	0.000170827
Pttg1	1.78032	4.3674e-06
Pwwp2a	2.35525	4.8109e-09
9930111J21Rik2	1.5191	0.00192839
Olfr1392	2.02957	0.0247518
Olfr1389	8.92304	5.4144e-08
Flt4	1.8492	0.000655904
3010026O09Rik	1.356	0.000233199
Cby3	1.97836	1.95285e-05
Grm6	8.05025	1.18754e-05
Zfp354b	1.7524	0.00295542
Platr20	1.78774	0.00867162
BC049762	1.38541	4.31235e-05
Gm25082	2.39229	0.00071009
Col23a1	1.39061	0.00860492
Rmnd5b	1.20091	0.000437567
N4bp3	2.10604	1.77034e-08
0610009B22Rik	2.47429	2.02365e-05
Ube2b	1.83227	1.64404e-06
Olfr1372-ps1	3.7647	0.00015404
Gm12206	1.60348	6.39554e-06
Uqcrq	2.13004	5.19764e-10
Gdf9	2.48344	1.85896e-05
Gm9837	7.45985	0.000212837
Slc22a21	1.80699	2.08171e-06
4933405E24Rik	8.22492	4.58493e-06
Gm12224	2.04342	1.65935e-08
Lyrm7	3.19779	6.64958e-16
Hint1	1.19501	0.000617221
Slc36a3	1.47012	0.000185291
Slc36a1os	2.45463	0.0048758
Gm12241	2.4387	0.00148224
Gria1	2.95962	0.000452844
4933424L21Rik	3.1741	2.19069e-07
4933426K07Rik	7.326	0.000371721
Hand1	3.03736	0.000301444
Mrpl22	1.79784	1.05166e-05
1700047K16Rik	1.73513	0.0168833
Gm12251	7.85859	3.28226e-05
1810065E05Rik	4.3557	4.86178e-06
4930504O13Rik	2.04904	1.81977e-07
Olfr315	2.91146	0.00696506
2810021J22Rik	3.56536	1.64259e-09
Hist3h2a	1.67573	0.00228883
Gm44313	1.385	0.044646
Gm12260	1.56163	0.0048642
Iba57	1.96852	4.72212e-05
Gjc2	2.45492	0.000487453
Mrpl55	1.64047	2.86509e-05
Arf1	1.67788	1.70628e-06
Gm15755	7.75173	5.58071e-05
Zkscan17	1.46521	7.92472e-06
4933439C10Rik	1.97107	1.84536e-07
Pld6	1.79324	0.000187015
Gm16062	2.41079	6.47624e-10
Cops3	2.061	5.36314e-09
Nt5m	2.64004	1.00945e-10
Med9os	1.00862	0.0016144
Pemt	1.90117	0.00305482
4930412M03Rik	1.61874	0.00334969
Gid4	2.73944	9.53883e-13
Myo15	1.50905	0.0040511
Shmt1	1.10504	0.00352429
Aldh3a2	1.01102	0.038241
Rnf112	2.98899	5.49937e-09
B9d1	2.35093	4.32853e-10
Akap10	1.86991	1.75312e-07
Zswim7	2.00973	6.67339e-06
Gm12279	3.12713	2.10875e-05
Lrrc75aos2	1.87491	0.00943982
Zfp286	2.14058	5.31926e-08
Gm10428	1.70564	0.000734093
Tvp23b	3.27728	1.52234e-09
Tvp23bos	1.54458	0.0350812
Cdrt4os2	2.86355	0.000136795
Cdrt4	1.68053	7.51884e-07
Cdrt4os1	4.48129	1.32402e-09
2810001G20Rik	1.8882	0.000221308
Arhgap44	1.08877	0.00405638
Zkscan6	1.51366	5.1351e-05
Dnah9	2.24397	1.14781e-05
Glp2r	1.44474	0.0166762
9130017K11Rik	1.02596	0.038804
Cfap52	1.17992	0.000247466
Pik3r6	2.28045	0.00129656
Mfsd6l	2.26352	0.000654504
Ccdc42os	3.26449	1.13585e-08
Arhgef15	1.65102	0.0399711
Slc25a35	2.25857	1.38929e-10
Rangrf	3.24449	3.9312e-17
9330160F10Rik	2.03389	3.67981e-05
Borcs6	1.71844	0.000280058
Kcnab3	1.51915	0.000110527
Kcnab3os	3.34344	3.84897e-09
Cyb5d1	1.89066	1.748e-06
Tmem88	1.32095	0.00427125
Dnah2os	1.79012	0.0010226
Mpdu1	1.51106	0.0277928
Slc35g3	1.37145	7.07281e-05
Zbtb4	1.50838	0.000633553
Spem1	1.53159	4.02008e-06
Tmem95	2.33878	3.14749e-05
Acap1	1.46453	0.00543087
Elp5	1.68254	3.22063e-06
Ctdnep1	1.20389	0.00443576
Cxcl16	3.68703	1.10473e-07
Psmb6	1.47139	1.15652e-05
Chrne	4.18529	2.85099e-20
Rnf167	1.30827	0.000275344
Eno3	1.27019	0.000303889
Rpain	1.58746	7.23271e-06
4930401O10Rik	7.24235	0.000518177
Pitpnm3	1.60532	0.0465709
4933427D14Rik	1.80492	3.01861e-07
Med31	3.20769	1.08273e-06
4930563E22Rik	2.78887	8.61089e-07
Slc13a5	2.15101	2.91644e-09
1700051A21Rik	2.04996	1.56051e-08
Xaf1	1.76807	0.0147794
Spns2	1.61956	0.0264598
Cyb5d2	1.45893	0.0030093
Itgae	3.28736	7.41413e-15
Trpv1	7.72967	6.20924e-05
Pafah1b1	1.08082	0.00073061
Mnt	1.00681	0.00215139
1700016P03Rik	2.02963	0.00256922
Ovca2	1.44932	0.0126579
Rpa1	1.64133	9.12958e-07
AL603834.1	2.53416	1.15358e-05
4931413K12Rik	1.19323	0.00090702
Crk	1.46292	9.88856e-05
Fam57a	1.50397	5.71243e-05
Gemin4	2.21167	1.37434e-09
Rnmtl1	1.90944	0.000633775
Nxn	1.37201	3.99925e-05
Gosr1	1.39893	7.07214e-05
Trp53i13	1.19398	0.00934912
Gm11190	3.52498	1.54094e-05
Nek8	1.11423	0.0143725
Snord42b	1.89388	0.0384707
BC030499	1.98211	0.00036245
Poldip2	1.3276	5.18507e-05
Ift20	1.66661	3.17176e-06
Tmem97	1.54509	3.04051e-06
Lyrm9	2.75662	6.44293e-12
Rab11fip4os2	3.24961	7.52806e-06
C030013C21Rik	2.60725	0.0193163
4930507D10Rik	1.67035	4.83164e-05
Spaca3	2.00054	1.22425e-07
1700071K01Rik	1.41427	0.011839
Gm11418	3.60704	8.47126e-06
Gm45190	2.38602	4.47851e-05
Gm11419	1.51672	0.00866575
Zfp830	2.1867	3.52616e-10
Rad51d	1.13184	0.0275074
Unc45b	2.2926	2.64906e-07
Slfn5os	4.6469	1.31571e-19
Slfn5	2.26371	0.00012506
Slfn3	2.46209	0.00472861
Pex12	1.69201	3.07107e-06
Heatr9	2.88502	9.10435e-12
Dhrs11	1.9975	0.000320347
4930502E09Rik	2.17165	0.0149837
Znhit3	2.69311	8.33482e-13
Car4	4.04338	3.40425e-05
1700125H20Rik	2.13154	9.03581e-08
Appbp2os	2.40813	0.00172161
Bcas3os2	3.42464	0.000832165
Gm11444	3.95918	3.83858e-07
Brip1	3.38491	3.91857e-05
Rnft1	1.84269	9.38065e-06
Supt4a	1.61009	0.00200803
Mpo	2.94254	0.000494023
Gm15892	2.77135	0.00115285
Mrps23	1.06438	0.0350789
Ccdc182	3.78563	4.94579e-20
Msi2	1.93549	6.96961e-08
4930556N13Rik	2.22092	0.0124787
Dgke	1.16247	0.0128614
Dgkeos	1.73895	4.9871e-05
Gm525	3.21957	0.000107349
Pctp	2.88762	2.05189e-05
Cox11	1.29549	0.000601134
4930405D11Rik	5.55695	4.51448e-17
Mbtd1	1.1442	0.000625056
Tob1	1.10357	0.00257276
Abcc3	1.30727	0.000118671
Cacna1g	1.45754	0.0156543
Sgca	1.5189	0.00379302
Kat7	1.11562	0.000548541
Gm11520	1.8276	0.0115436
Ngfr	1.25887	0.000221631
Snf8	2.23554	1.11909e-09
Gm11535	2.85519	0.00851909
Hoxb5os	4.93388	3.66661e-08
Hoxb3	1.21656	0.0332829
Hoxb3os	1.69892	0.0128456
Snx11	1.16441	0.0114326
Cdk5rap3	1.91014	1.51958e-08
D030028A08Rik	3.33985	1.75708e-13
Gm11532	2.41905	0.00567286
Gm11583	1.45386	0.0486234
Gm11592	3.09483	0.00346507
Gpr179	2.26431	0.00141263
Srcin1	1.72744	2.3141e-07
Pcgf2	1.13208	0.042188
1700001P01Rik	2.08392	4.07277e-08
Fbxo47	3.83718	2.76745e-11
Cacnb1	2.28211	7.22128e-11
Gm11629	1.64489	6.44631e-05
Stard3	1.4453	0.00613242
Mien1	2.17011	3.52783e-08
Gm12352	2.16419	3.83129e-08
Grb7	2.25073	0.00361962
Ormdl3	1.65205	8.80121e-06
Gsdma	2.29526	4.67083e-05
Igfbp4	1.17606	0.00942854
Tns4	2.79986	0.0103309
Ccr7	5.09342	6.74779e-09
Jup	2.05665	2.11196e-07
Nt5c3b	1.3896	4.69017e-05
Hspb9	2.46233	3.00363e-12
Hcrt	2.26526	0.0105336
Fam134c	1.47036	8.67123e-05
Coa3	3.01046	6.86783e-06
Psme3	2.02379	7.30248e-09
Gm27029	1.12746	0.00140096
Ptges3l	1.49536	0.0002078
Rundc1	1.32109	0.005715
Gm11635	3.38655	2.16755e-06
Sost	8.14721	7.01152e-06
Dusp3	2.18419	6.09633e-09
Slc4a1	2.48136	0.00119844
Rundc3a	1.34106	3.81269e-05
Slc25a39	1.61655	1.29042e-06
Itga2b	2.11326	0.00317888
Gm26668	1.29962	0.0393269
Kif18b	1.47508	1.30628e-05
Hexim2	1.73162	2.25588e-06
Fmnl1	1.00023	0.00270281
1700023F06Rik	1.92271	1.33778e-08
Spata32	1.14368	0.000425935
Map3k14	1.65633	0.0106129
Gosr2	1.02471	0.00135874
Wnt3	1.74195	1.47372e-05
Sppl2c	1.04334	0.00108219
Mapt	1.66871	0.000441941
Myl4	2.51251	2.09222e-11
Efcab3	1.38847	2.20605e-05
1700052K11Rik	1.9082	4.36495e-07
Cyb561	1.22903	0.0313995
Gm9910	7.43597	0.00023579
Ace3	1.27926	0.000142368
Dcaf7	1.27455	0.000119516
Gm11646	1.53553	0.00776003
Taco1os	8.16534	6.3601e-06
Limd2	1.58557	1.59926e-06
Gm10840	3.05009	4.75552e-06
Tcam1	1.06648	0.00212808
Gm11706	1.63501	0.00127547
Psmd12	1.49385	7.04792e-06
Gm11650	2.15526	0.0159267
Cacng5	2.11882	0.0030914
Gm11657	3.63191	6.99973e-06
Gm11655	3.60356	8.7092e-06
Cep112os1	1.12393	0.000833438
Olfr1397-ps1	3.18957	0.00235333
Rgs9	2.11409	0.00662196
1700096J18Rik	2.47633	1.69422e-06
Amz2	1.13998	0.000544754
1700023C21Rik	2.73291	1.68969e-05
4933434M16Rik	3.3902	1.16631e-14
2610035D17Rik	2.85519	0.00851909
Cpsf4l	1.69979	2.09292e-05
Cdc42ep4	1.21763	0.0100613
1700025D23Rik	1.45306	0.00731523
1700001J04Rik	7.92952	2.27241e-05
1700092K14Rik	1.86269	0.0423483
Gm11691	3.44311	0.000762956
4932435O22Rik	2.82735	0.000878795
Kif19a	1.59425	6.06276e-05
Armc7	1.32179	0.0158793
Nt5c	1.09858	0.0023025
Slc25a19	1.51988	2.0354e-05
Myo15b	2.45694	2.50812e-07
Smim5	2.70707	0.0140825
Smim6	2.66471	3.18829e-06
Unc13d	2.22496	0.0122978
Ten1	2.96995	2.86345e-10
Evpl	1.42104	8.63833e-05
Gm11739	2.18506	0.000496539
Mfsd11	1.52411	5.516e-06
Sec14l1	1.15515	0.000339759
Birc5	1.08917	0.00115377
Socs3	1.31177	0.037412
Pgs1	1.41903	8.20083e-05
Cyth1	2.21953	1.30311e-10
Card14	1.45929	0.0155235
Sgsh	1.4275	0.0109738
Rptor	1.33466	0.000228686
Gm11767	1.45058	0.000102058
Gm11766	1.86205	1.96595e-06
Tepsin	1.05932	0.0324849
Ndufaf8	2.4586	1.58519e-09
Gm11769	2.1267	0.0176433
0610009L18Rik	2.13257	3.2267e-06
Faap100	1.37737	8.682e-05
Oxld1	2.79857	0.0103742
Gm11788	4.08523	1.04879e-07
Slc25a10	1.27664	0.00100799
Ppp1r27	7.46105	0.000211802
Anapc11	1.19827	0.000589109
Pcyt2	1.57423	9.53402e-06
Stra13	1.84336	0.000162582
Gps1	1.70136	5.80928e-07
Sectm1b	7.71228	6.75753e-05
Sectm1a	2.28366	0.00311344
Gm11793	2.05754	0.0225071
Tex19.2	1.3376	0.0416921
1110002L01Rik	2.36238	5.50289e-05
Dtnb	1.35298	3.89577e-05
Pomc	2.55725	1.22591e-10
Dnajc27	1.1359	0.00056749
Cenpo	1.05944	0.0186832
Ptrhd1	2.91728	0.000562101
2810032G03Rik	2.03754	0.000392511
1700101O22Rik	5.24427	9.40855e-29
Pum2	1.44676	5.34457e-05
Rdh14	2.0807	9.63723e-05
4930511A02Rik	2.83671	6.00197e-09
4930519A11Rik	1.99789	0.0108083
Rpl36-ps3	2.92841	0.000530926
1700030C10Rik	3.80621	1.03247e-09
RP23-33N12.2	1.94554	0.000781593
Gm4419	2.82612	1.68393e-07
Gm19196	4.58464	5.49652e-17
Mboat2	2.46799	0.000449815
Gm9866	7.83429	3.70789e-05
Trappc12	1.31364	0.000181929
Tmem18	1.29154	0.0335871
Sh3yl1	1.64667	0.000538328
Dld	1.04797	0.00150252
Gm29541	3.29599	4.41989e-07
Efcab10	3.3558	2.39533e-16
4921508M14Rik	9.33803	1.11963e-09
Agr3	8.0833	9.89001e-06
Tspan13	2.00087	0.00170538
Sostdc1	2.99989	0.000367386
Ispd	2.83246	0.000857992
Arl4aos	2.25297	3.43344e-08
Gm7008	2.98762	1.21699e-14
Immp2l	4.18868	3.49773e-15
Pnpla8	1.67624	3.87797e-06
Ap4s1	2.42846	0.00020764
Nubpl	2.52356	0.000316986
1700031P21Rik	2.51944	1.01728e-06
Akap6	1.10681	0.0223983
Npas3	3.19018	1.25568e-05
1700060O08Rik	3.29949	0.00146785
Srp54a	2.50471	1.11595e-12
1110008L16Rik	2.06807	1.33426e-08
Insm2	7.80966	4.19048e-05
Slc25a21	1.87455	0.00563494
4921518K17Rik	1.53976	0.00329243
Gm7745	8.51839	8.32522e-07
Gm527	2.81739	1.90966e-13
Klhl28	1.92948	0.000228492
Rpl10l	1.03056	0.00125297
Rps29	1.2665	0.000715375
9330151L19Rik	1.78002	3.68094e-06
Pole2	1.47231	0.0323011
Klhdc1	1.40804	0.000654662
Gm15561	3.86053	9.73529e-07
Atp5s	2.33346	4.05301e-07
Cdkl1	2.55793	6.42441e-08
4930512B01Rik	1.6702	0.000104769
Map4k5	1.37264	9.69136e-05
4931403G20Rik	2.46091	1.5186e-08
Atl1	1.55115	1.15442e-05
Tmx1	1.2431	0.000854427
Psma3	1.40318	3.43977e-05
3110056K07Rik	2.47468	0.00014597
Tomm20l	1.96753	6.93496e-09
Timm9	1.64843	0.00561518
Dact1	1.93348	0.000148518
4930474H06Rik	2.56597	3.40708e-06
1700083H02Rik	4.63268	2.61109e-13
Pcnx4	1.29078	0.0336924
Zbtb25	1.30778	0.011781
4930426I24Rik	1.17315	0.0192983
Sptb	2.3767	1.74386e-10
Fntb	1.4533	0.000420297
Fut8	1.97514	1.42775e-06
Rdh11	1.67215	8.69563e-07
2310015A10Rik	2.2267	0.0122209
Plekhd1os	2.29483	0.00939879
Ccdc177	1.86575	0.018364
1700052I22Rik	4.0958	1.66433e-15
Smoc1	2.0764	0.000168036
Gm20498	1.82487	2.74868e-07
Cox16	1.6403	3.63271e-05
Adam4	1.71095	3.01416e-05
Ttc9	2.04649	4.13407e-08
Map3k9	1.00102	0.0140194
Rgs6	1.54614	0.0348858
4930423C22Rik	2.10068	0.00701486
1700030I03Rik	8.44398	1.3023e-06
Dpf3	1.58986	1.7061e-06
Papln	2.56539	0.000776787
2410016O06Rik	2.01098	0.00160364
Gm26571	1.47612	0.0241163
Coq6	1.25693	0.00596404
Entpd5	1.36882	0.000749442
Aldh6a1	2.07446	1.31497e-08
Syndig1l	1.50065	0.000818254
Isca2	2.36099	2.81167e-07
Arel1	1.12404	0.000671099
Prox2os	2.46699	0.0012879
Pgf	1.19856	0.0490391
Mfsd7c	1.89204	2.41417e-07
Gpatch2l	1.44484	4.17534e-05
Esrrb	2.24706	6.12547e-06
Vash1	3.74742	1.12886e-10
Cipc	1.59857	8.08124e-06
Tmem63c	1.10798	0.0012942
Gstz1	1.91268	9.44738e-07
Noxred1	1.8671	1.66935e-06
Gm4027	1.79705	0.0237902
BB287469	3.19245	0.00232649
Nrxn3	1.39952	0.0101376
Gm37980	3.04354	0.00423942
Dio2	4.45779	2.45324e-06
Gm26512	2.40102	9.86883e-07
4930544I03Rik	2.74496	4.56026e-07
Ston2	1.11189	0.00199535
Gm8378	1.89325	0.0385438
1700064M15Rik	2.58163	2.89186e-06
Tdp1	1.13924	0.000487372
Gm26723	3.38265	0.00101017
Rps6ka5	2.14273	5.49602e-05
Gpr68	7.91199	2.49083e-05
Kif4-ps	1.61295	0.000130506
Catsperb	1.32576	0.000619294
Tc2n	1.256	0.0117623
Atxn3	3.28979	1.10419e-18
Moap1	1.81678	7.6253e-08
Ubr7	1.66353	5.63753e-07
Cox8c	3.82458	5.95311e-21
Fam181a	1.5284	0.00117802
Gm29508	1.49556	0.000429026
9330161L09Rik	7.43174	0.000239826
Serpina3l-ps	3.14736	0.00280481
Gsc	2.28636	0.00970242
4930408O17Rik	8.06224	1.11021e-05
Gskip	2.3667	0.000326198
1700121N20Rik	1.34235	0.0328175
1700013N06Rik	2.10245	0.019232
Ccdc85c	1.08991	0.027451
Hhipl1	1.89388	0.0384707
Wdr25	1.74152	0.0106681
Mirg	1.16765	0.0355639
Wdr20	1.03997	0.0034504
4921507G05Rik	1.84426	9.4426e-07
Gm26912	1.72281	0.000268844
Ankrd9	1.95257	3.80108e-07
Amn	2.77863	0.000227674
Exoc3l4	1.45117	0.049067
Tnfaip2	1.17712	0.000368519
2810029C07Rik	2.05282	1.37168e-07
Apopt1	2.35416	1.07558e-09
Gm15996	2.61943	6.93378e-10
Xrcc3	2.01511	0.00276674
2010107E04Rik	2.92107	1.04565e-13
Aspg	2.292	0.00949909
Tmem179	3.16863	0.00256852
Zbtb42	1.19354	0.00204899
Gm30238	4.06239	3.0588e-05
Brf1	1.21556	0.000182655
9230104M06Rik	1.94395	5.82376e-06
Pacs2	1.2004	0.000198063
Gm44471	1.02331	0.00621403
Crip2	1.59776	7.13628e-06
Crip1	1.81964	0.0047748
Adam6b	2.47991	7.75206e-09
Adam6a	2.53534	8.03911e-10
Ighv1-82	2.66567	0.00188429
Ighv1-84	3.32183	0.00132986
Cdca7l	1.124	0.00314604
Gm6768	1.29934	0.0324947
Akr1c13	3.76751	0.000151924
1700016G22Rik	7.53492	0.000153377
Wdr37	1.38686	0.000908221
Idi1	1.16409	0.00111835
Actn2	1.23323	0.0156284
Ero1lb	1.53949	7.72746e-06
Gm18562	2.02394	0.00147997
B3galnt2	1.73031	0.000600508
Tbce	1.41095	0.000950329
Hecw1	1.29335	0.00013693
Mrpl32	2.34724	7.77571e-09
AW209491	1.05239	0.0305022
Sugct	3.41825	0.000856169
Gpx6	1.9011	0.00491353
Zscan12	1.00107	0.00193046
Pgbd1	4.28266	6.75972e-11
AK157302	2.2319	0.00168571
Hist1h2bp	2.81479	1.05696e-11
Zfp184	1.51477	0.00131978
Gm11309	4.28254	7.62211e-06
4930557F10Rik	3.43026	2.97052e-05
4930586N03Rik	1.89006	0.038911
Hist1h1t	2.43159	0.00537415
Hist1h4a	3.41534	1.90675e-10
Hist1h3a	3.41879	0.000854145
Hist1h2ba	3.40057	0.000929781
Scgn	2.70849	0.000338457
1700016G14Rik	2.00715	3.36125e-08
Tdp2	1.52969	4.52725e-05
4932702P03Rik	1.85129	0.000150782
Mrs2	1.5442	0.000192124
2610307P16Rik	1.83323	0.011282
Agtr1a	1.79293	0.000259724
Uqcrfs1	1.89235	1.58332e-07
Dusp22	2.20942	3.67976e-08
Irf4	3.16863	0.00256852
4930401O12Rik	3.79638	1.75345e-06
1700018A04Rik	1.5572	0.000487307
Gmds	1.57594	0.00256109
Mylk4	2.79921	0.0103526
Serpinb6c	2.0551	0.0226878
Serpinb6a	1.45555	9.7822e-06
1110046J04Rik	3.3499	5.14492e-10
Gm15908	2.32472	3.81054e-09
Eci3	1.13825	0.00202322
1700011B04Rik	3.13357	2.52878e-09
Fars2	1.08881	0.00114684
Nrn1	2.50067	0.00108809
Slc35b3	2.24056	0.00379407
Smim13	1.69412	1.2106e-05
1700061E18Rik	3.94355	4.39811e-07
Gm15813	1.90894	1.6858e-07
Tbc1d7	1.72205	0.017797
Ranbp9	1.21654	0.000164664
Gm27007	3.72888	2.95677e-09
Gm27036	5.16314	3.21262e-09
1700029N11Rik	4.48776	2.85539e-12
Hsp25-ps1	1.36763	0.0475234
Gmpr	2.22927	0.00171307
Cap2	1.53114	5.74331e-06
Fam8a1	1.50105	2.67589e-05
Rnf144b	1.88577	0.0033267
Zfp169	1.39377	0.000204621
Ippk	1.33204	0.0101943
Cenpp	1.84787	4.11843e-06
Gm17611	1.91225	2.85285e-05
Gm906	2.56659	0.000773702
Fbxw17	1.6597	0.0227296
Nutm2	2.59754	0.000195284
Gm904	4.97494	1.33094e-12
Gm8765	2.54316	0.000279609
S1pr3	2.95941	1.0928e-05
Shc3	2.25201	0.000302946
Gm2762	1.87126	3.2107e-08
Gm43262	2.51773	0.00371028
Hrh2	2.21872	0.00181722
Higd2a	2.09705	0.000141242
4930526F13Rik	2.18224	3.43323e-08
Lman2	1.03625	0.00193292
Pfn3	2.81324	1.45231e-09
F12	2.90605	0.000595278
Caml	1.39071	6.64697e-05
Pcbd2	1.43638	0.0104346
Catsper3	2.19266	5.65498e-10
RP23-348B21.1	1.11902	0.00137683
Klhl3	1.96024	1.66195e-05
1700066J03Rik	4.35886	4.7597e-06
Slc28a3	2.69147	7.29592e-06
4921517D22Rik	2.57505	5.73846e-10
4930528D03Rik	2.45398	1.41817e-10
Etohd2	1.95949	2.40602e-05
4930486L24Rik	3.95989	5.44524e-05
Gm20563	2.94407	0.00618686
2010111I01Rik	1.12087	0.00846275
Gm16907	1.42827	0.022641
Ercc6l2	1.17165	0.00269593
Cdk20	1.43977	0.000370652
Gm4810	3.63749	1.49298e-13
Spata31d1c	1.48477	6.41286e-05
Prss47	1.04463	0.0264946
Gm36445	1.67871	3.1611e-06
Mterf3	1.83182	1.72858e-05
Zfp708	1.64328	0.0242078
Gm28557	1.28787	0.0413477
Zfp458	1.26825	0.0126997
Zfp58	1.60451	0.00275866
Gm26965	1.33287	0.00613069
Zfp87	1.21224	0.0203277
Zfp748	1.50781	0.00912261
Zfp65	2.08091	5.92241e-05
Gm10037	2.99657	7.8112e-06
BC048507	1.15127	0.000349619
Gm26844	2.85274	1.26854e-08
1700100L14Rik	2.9197	1.10433e-11
Clptm1l	1.26349	0.000310029
Zdhhc11	1.16699	0.0026137
Exoc3	1.34442	4.86652e-05
Zfp72	2.52743	1.23301e-05
Spata9	2.29445	9.65885e-09
Rfesd	2.98999	1.5246e-06
Gm8185	1.45763	0.048008
Slf1	1.59225	0.000540866
2210408I21Rik	1.94636	4.12753e-07
1700023H06Rik	1.81591	0.0121306
Gm4211	2.73643	0.00135932
9330111N05Rik	3.21189	0.00214241
Adgrv1	1.40774	0.00155379
Ccnh	1.31718	0.00378928
Cox7c	1.97475	1.7638e-06
Ckmt2	3.46089	5.84053e-17
1700119I11Rik	3.00513	5.28295e-05
Msh3	1.3426	0.000248894
Sv2c	1.7782	0.00391282
Hmgcr	1.18983	0.000391278
Ankra2	1.36613	0.00142603
Btf3	1.31275	5.72224e-05
Gm9828	1.6399	1.02066e-06
1700024P04Rik	3.98285	1.38474e-16
1700012J22Rik	2.40244	0.00176833
Mccc2	1.48721	0.00590206
Smn1	1.51694	3.4065e-05
Cdk7	1.23466	0.0116551
Mrps36	2.08652	9.15093e-05
Gm17160	3.67279	0.000245441
Rnf180	1.94632	0.0325644
Gm28989	1.79705	0.0237902
1700006H21Rik	2.11298	0.00317703
Zswim6	1.00117	0.012438
Ercc8	1.00393	0.00497215
Gm2822	2.96993	0.00561847
Depdc1b	3.43675	1.36942e-10
Gapt	2.82653	0.00941838
Cdc20b	1.62936	0.00312105
Mocs2	1.90081	0.0160074
Pelo	1.2672	0.0127717
4933413L06Rik	2.01584	0.00155771
Mrps30	1.19194	0.00193187
Gm21967	1.44846	3.49749e-05
Ccl28	1.80447	0.00134811
1700074H08Rik	1.72147	0.0313264
Gm2888	4.59987	3.04033e-10
Gm2897	4.75804	2.0934e-07
Gm10340	3.3286	3.74265e-06
Gm17188	4.13728	1.97767e-05
Gm5795	4.76666	1.30284e-20
Gm10413	4.5273	2.09721e-24
Gm3005	5.62825	1.10354e-11
Gm3012	7.90889	2.52934e-05
Gm3020	2.58424	0.00274896
Gm3002	3.01767	0.00033495
Gm26886	9.00091	2.92098e-08
Gm2916	1.42918	0.0179508
Gm3029	3.78078	4.63773e-12
Gm3099	2.87962	0.00068001
Gm3127	3.72102	7.69066e-08
Gm2974	1.35803	0.0492185
Gm3149	1.07369	0.0170271
Gm3164	1.88837	0.00890428
Gm3182	6.49769	4.36891e-18
Gm26655	7.69128	7.4707e-05
Gm26898	2.05367	0.000634358
Gm3239	4.84743	8.81413e-08
Gm7876	10.4331	4.68583e-16
Gm3252	3.32348	0.00132054
Gm9602	8.91404	5.80675e-08
Gm26650	1.09861	0.00215875
Gm10410	1.53068	0.0108032
Gm8279	3.40152	2.75264e-13
Gm26552	3.01342	1.39275e-10
Gm3526	1.99789	0.0108083
Gm3542	8.36465	2.07469e-06
Gm3500	3.12337	0.00309233
Gm8246	4.51183	1.92862e-12
Gm3187	3.09602	0.00344951
Gm3488	9.43651	3.76218e-10
Gm26893	7.48629	0.000189919
Gm9603	3.19187	0.00233184
Gm3424	5.25178	1.28932e-14
Gm8237	4.20741	1.261e-05
Gm3453	11.0267	6.24453e-21
Gm8206	7.77403	5.00579e-05
Gm3468	7.62865	0.000100299
Gm3476	2.18224	7.62083e-07
Gm26991	2.30261	0.0028531
Gm21103	4.5742	9.93306e-23
Gm26630	3.51252	0.00054655
Gm8356	8.29873	3.03131e-06
Gm3629	8.59923	5.04793e-07
Gm10251	3.93856	4.61293e-07
Gm26680	4.6641	9.52154e-20
Gm3636	2.02463	0.000433412
Gm8362	4.63511	2.67031e-22
Gm3685	6.41843	2.05264e-17
Gm16434	1.23105	0.0367294
Gm3752	4.04398	1.60497e-07
Gm3760	10.5488	6.08857e-17
Gm26661	1.79419	7.47191e-05
Gm45521	2.52017	3.44244e-05
Abhd6	1.53471	0.00576914
Oit1	1.47737	3.19634e-05
4930452B06Rik	1.22663	0.00123986
4930455B14Rik	3.07665	1.40475e-10
Fhitos	1.52872	0.0192611
Ptprg	1.37047	0.00472714
3830406C13Rik	2.53243	2.75917e-10
Gm11100	2.59268	0.000201671
Il3ra	1.42961	0.000800584
Nek10	1.78196	0.000391517
Oxsm	2.72617	1.24929e-08
Gm8582	5.24086	1.34266e-09
Gm8584	9.08771	1.39414e-08
2700060E02Rik	1.96396	3.30766e-08
Saysd1	1.72587	3.03116e-07
Kcnk5	1.31093	0.003448
Ecd	1.83551	2.81908e-07
Cfap70	1.36864	2.64203e-05
Mss51	3.21917	0.000107608
Dupd1	2.18044	0.0145271
Gm15935	3.72823	1.10759e-11
E330034G19Rik	2.28504	1.54244e-08
4930542C16Rik	2.78853	3.09834e-08
4931403M11Rik	7.408	0.000265226
4930428N03Rik	5.89307	3.20384e-32
4933413J09Rik	2.24655	3.7476e-05
Slmapos2	2.67478	0.000113462
Dennd6a	1.06261	0.0394488
Arf4os	1.16039	0.0314336
Il17rd	1.87936	0.000238934
Actr8	1.74146	8.91877e-07
Chdh	3.28139	1.35055e-13
Spcs1	1.74821	2.69853e-07
Dnah1	1.03972	0.00118158
Colq	8.08524	9.78892e-06
Dph3	3.39565	5.01968e-17
Oxnad1	2.81206	2.54395e-13
1700024G13Rik	3.50431	6.22508e-17
Wdfy4	2.31516	3.12476e-07
Mapk8	1.23923	0.000560251
Ptpn20	1.92458	3.81999e-07
A930038B10Rik	7.88956	2.7952e-05
4930596D02Rik	1.7647	5.24006e-07
4930474N05Rik	2.68131	9.19478e-10
2610528A11Rik	2.2509	3.32558e-06
Nrg3	3.45712	0.000713243
Gm20642	3.66784	3.74932e-10
Sh2d4b	1.44382	0.00619301
Fam213a	1.26224	0.000132698
Gm5798	2.35442	0.00740305
Gm7945	8.40636	1.62714e-06
Gm6482	3.71783	0.000195664
Gm3072	1.54221	0.0181157
Gm7929	8.38647	1.8313e-06
1700049E17Rik1	7.43597	0.00023579
1700024B05Rik	2.76678	3.50055e-07
Gm6401	2.38891	0.00189306
Gm3543	1.36683	2.96854e-05
1700091H14Rik	1.4588	0.00171255
Gm17026	7.73408	6.0852e-05
Gm9611	1.84732	0.0197151
Gm8005	8.1644	6.39105e-06
Gm3015	4.10047	9.03213e-08
Gm10377	2.49737	7.17684e-11
Gm21977	2.64637	8.64485e-08
Gm10376	3.22869	1.82756e-08
Gm8094	1.44216	0.00412304
Gm8104	2.00357	0.0270104
Gm7236	1.59603	0.000418012
Gm8122	2.89258	0.000113138
Gm8126	3.22763	0.000101914
Gm8127	3.47985	6.04728e-08
Gm17654	1.78976	0.0135322
Gm10375	1.60388	6.78733e-06
Gm6526	1.99197	0.00311714
Gm8180	2.09448	3.17276e-05
Ear-ps8	3.75191	0.000164596
Gm3327	1.89882	1.77816e-05
Gm8212	5.16472	3.15834e-09
Gm8220	4.20373	3.12718e-08
Gm8229	4.14026	6.05451e-08
Gm8232	2.67236	0.000416042
BC061237	2.1156	1.36113e-09
Gm8247	2.41131	1.59456e-05
Gm8257	9.22772	3.5601e-09
Gm21754	2.83014	0.000867391
Ptgdr	2.7037	6.48515e-06
Gm16976	2.67878	9.93401e-07
Txndc16	1.67189	4.89679e-06
Styx	1.80592	0.000165782
Gm15601	1.99382	2.31874e-06
Cdkn3	1.25906	0.000260756
Gmfb	1.64032	1.65017e-06
Cgrrf1	2.31693	5.2912e-10
Tmem260	1.86752	0.00226949
1700011H14Rik	2.15154	4.69914e-10
Olfr731	3.54284	2.25315e-09
Olfr732	2.32134	1.84652e-05
Olfr733	1.34679	0.00477453
Olfr736	7.41045	0.000262676
Olfr742	7.53374	0.000154135
Pnp2	3.34113	3.97874e-09
Rnase10	2.22087	0.00414368
Gm5622	9.36106	8.69902e-10
Gm17175	4.09214	2.57364e-05
Gm17174	1.83694	0.000491415
Gm17078	2.75563	6.09999e-05
Gm17079	2.92396	1.49867e-05
AY358078	3.2367	0.00192887
Zfp219	2.52213	5.34448e-11
Tmem253	3.76095	0.000156904
Rab2b	1.28511	0.000495504
Tox4	1.33557	0.000104046
Olfr1508	3.34059	5.1642e-05
Dad1	1.64004	1.1974e-06
Slc7a7	1.4378	0.0281903
Mrpl52	1.3189	0.000475636
Mir686	1.27023	0.0444446
Cdh24	1.69673	0.00143778
Gm20726	3.82332	1.37101e-06
4930579G18Rik	1.15943	0.00218131
1700123O20Rik	1.27878	0.000568531
Dhrs4	1.92946	1.59137e-07
Gm15932	2.33262	0.00808239
Rec8	1.14509	0.000449274
Ipo4	1.04006	0.00161027
Tm9sf1	1.1652	0.00665589
Tssk4	1.33661	6.88806e-05
Gmpr2	1.99741	8.77518e-07
Tinf2	1.40571	0.00115693
Ripk3	2.27152	0.010292
Gzmn	2.04974	1.50883e-06
RP23-121M22.6	3.6537	0.00026962
Gm16973	1.54167	0.00254649
Eef1akmt1	1.36812	0.0474417
3110083C13Rik	2.13592	0.00142391
Phf11c	1.32894	0.0152549
Cab39l	1.81348	5.28706e-07
Cdadc1	1.27434	0.00103093
Atp8a2	1.51884	7.42099e-06
4930563I02Rik	2.83633	1.73646e-06
Nupl1	1.11386	0.000855054
Gm29266	7.62636	0.000101306
C1qtnf9	2.53507	0.000294606
Mipepos	2.33378	6.86271e-07
Arl11	2.43845	2.80834e-05
Spryd7	1.75029	7.74596e-06
Trim13	2.68838	4.70198e-09
Gm27017	1.85006	0.00097633
Gm37420	1.83216	0.0464466
Fam124a	1.97473	0.00111158
4931440J10Rik	1.83463	1.16068e-06
Defb30	4.75632	2.12688e-07
Fdft1	1.07989	0.00103857
Fam167a	2.24161	1.67857e-09
Tdh	2.74538	0.00130138
Gm17232	2.38782	0.00644816
Mtmr9	1.77552	2.46394e-06
4930578I06Rik	1.33327	4.081e-05
Prss55	2.46558	4.4782e-11
Prss51	1.14264	0.00348455
4930471C04Rik	4.86381	7.46739e-12
Nuggc	1.40532	9.57131e-05
Pbk	1.12655	0.00678377
Adam2	1.14176	0.000377309
1700001G11Rik	2.57983	4.85717e-07
Pnma2	2.34974	9.92443e-07
1700120O09Rik	3.00902	5.13257e-05
4930438E09Rik	3.43272	2.9228e-05
Kctd9	1.33144	0.000125908
1700092C10Rik	1.1662	0.0228262
Nkx2-6	1.68557	2.16377e-05
Gm16677	2.47496	8.57234e-06
Gm16867	1.34525	0.00354737
Gm27174	3.2403	9.40148e-05
Rhobtb2	1.76746	3.1603e-06
Pebp4	1.92701	1.2073e-08
Bin3	2.09664	1.36226e-08
Gm26908	2.57912	4.78214e-08
Ppp3cc	1.20819	0.000191832
Hr	1.34428	0.013985
Fam160b2	1.13286	0.000499271
Npm2	2.62289	2.82671e-07
Dok2	2.56204	0.00303813
Gm9195	7.35673	0.000328254
Rcbtb2	1.96302	4.97626e-07
4930444M15Rik	2.57437	3.12119e-06
Serp2	1.28857	0.000135498
1700108F19Rik	2.73978	4.32422e-12
Vwa8	1.3464	0.00015198
Rgcc	1.91717	0.000959513
Kbtbd6	2.02148	0.00080072
Pcdh8	4.7888	1.55813e-07
Gm9748	2.32972	3.41767e-05
Pcdh9	2.81837	3.67278e-05
Mzt1	2.43263	7.14687e-05
4930517O19Rik	2.85931	5.44005e-06
Slain1	1.40871	0.031653
4930449E01Rik	1.6661	0.0101554
Trim52	1.89089	5.12377e-06
Gpc5	7.46105	0.000211802
4930505G20Rik	2.98195	6.20252e-05
Dct	2.2878	0.00305647
Gm27198	1.10799	0.0355567
Gm16835	1.24378	0.000145257
1700006F04Rik	8.93992	4.73338e-08
Oxgr1	3.06821	0.00384912
1810041H14Rik	7.85595	3.32442e-05
Ubac2	1.42375	0.000129702
Timm8a2	2.26556	6.07341e-05
A330035P11Rik	2.03612	0.000234781
Zic5	3.62256	7.25713e-10
Pcca	1.53709	0.000484024
Ggact	2.00276	1.4818e-05
4930594M22Rik	2.79841	2.55369e-06
Tmtc4	1.81374	0.000153686
Fgf14	3.16164	1.34357e-11
Gm28932	2.72496	0.00143576
Gm2093	4.45209	1.87592e-09
C6	7.7145	6.68975e-05
C7	1.88113	7.42485e-07
Gm2245	1.40103	0.00545418
Nadk2	2.02779	1.59293e-08
Lmbrd2	2.57927	1.23334e-09
Capsl	2.86899	9.76349e-08
Ttc23l	2.50249	1.21472e-12
C1qtnf3	1.64126	0.0243876
Npr3	1.97352	0.00610475
1700047G03Rik	2.71481	0.0015024
1810049J17Rik	1.0909	0.0115244
Golph3	1.00392	0.00516049
Cdh12	1.44332	0.00621243
Gm2824	2.8027	0.000991768
Fam134b	2.43333	8.63874e-12
Trio	1.07526	0.0026141
Dnah5	2.47284	0.000436828
Cpq	1.89196	0.00193836
1700084J12Rik	7.9823	1.71751e-05
Erich5	3.1936	0.00231583
Fbxo43	2.41607	1.52213e-05
Polr2k	2.65874	0.000127848
Spag1	1.472	7.75233e-06
Zfp706	1.28313	0.000219564
Grhl2	7.29845	0.000415257
Gm3362	2.26086	2.94785e-06
Azin1	1.34987	3.3415e-05
Atp6v1c1	1.98083	5.27609e-08
Dpys	1.9595	0.0126565
Lrp12	1.29279	0.00124947
Zfpm2	1.74307	0.000540739
Pkhd1l1	1.58494	0.00577891
Gm5472	3.78248	0.000140605
1700022A22Rik	2.55516	9.45046e-06
4930548G14Rik	2.69332	0.00166349
Csmd3	1.97495	0.0118757
Utp23	1.80628	4.9578e-05
Col14a1	1.10262	0.0170305
Mrpl13	1.05385	0.00580988
Rnf139	1.0401	0.0011221
Zfp572	1.9381	0.0137967
Pvt1	1.51215	0.000738177
1700065I16Rik	3.47157	2.40379e-12
Gsdmcl1	4.44232	2.74269e-06
Gsdmcl2	1.76365	1.60268e-05
Gsdmc4	1.80199	0.0233732
Tg	1.64155	0.0163931
1700012I11Rik	3.34659	0.00119122
Zfat	1.20612	0.0475733
Gm26621	3.40701	0.000903747
Peg13	2.12417	0.000200654
Chrac1	1.39555	2.87788e-05
Dennd3	1.51986	0.0015622
1700010B13Rik	1.50017	0.000135227
Ptp4a3	3.41258	6.03986e-16
Gm3244	3.25137	7.40458e-06
Gm6569	2.64133	4.03983e-06
Jrk	2.39185	5.05312e-09
4933427E11Rik	2.97191	4.84198e-12
Psca	3.32168	5.70753e-05
Them6	2.59144	1.46032e-09
Gm17189	2.02655	5.98319e-07
Ly6k	2.00108	3.83085e-07
2010109I03Rik	1.29846	0.00900233
Zfp41	1.58463	0.000251373
Top1mt	1.33774	0.00240964
Tigd5	2.93376	0.000517193
Tsta3	1.55992	3.84274e-05
Mapk15	1.00822	0.00729382
BC024139	2.85709	0.00846497
Mirt2	3.73652	2.66709e-09
Spatc1	1.59254	1.6895e-06
Smpd5	1.44463	1.34667e-05
Oplah	1.7017	5.98471e-07
Exosc4	1.84948	0.000108412
Gm35339	1.48145	1.65733e-05
Hgh1	1.83417	3.10797e-06
Bop1	1.10181	0.00119915
Dgat1	2.52482	8.80276e-11
Ppp1r16a	1.54751	5.736e-06
Lrrc24	1.94673	0.00688719
1700109K24Rik	7.66941	8.28477e-05
Apol7b	2.34636	7.81022e-08
4930571N24Rik	4.36581	5.42017e-19
1700025B11Rik	1.72069	0.000207753
Txn2	1.46786	3.4057e-05
Ift27	1.73162	0.000247596
Card10	1.4405	0.0170151
1700027A07Rik	7.53257	0.000154897
Pick1	1.56493	4.25679e-06
Cby1	1.48632	6.31699e-06
Tomm22	1.25139	0.000234792
Josd1	1.43556	9.26358e-05
Gm26884	1.01605	0.00465484
Dnal4	1.63517	1.06683e-06
Cbx7	1.16732	0.000583172
Pdgfb	7.94835	2.05833e-05
Cacna1i	3.24986	0.00181959
Grap2	7.33036	0.000365586
4930483J18Rik	3.01895	1.27774e-10
Nhp2l1	1.06489	0.00528729
1500009C09Rik	3.76798	0.000151574
Wbp2nl	1.2943	0.00207947
Fam109b	1.44376	0.00335739
Ndufa6	1.56484	5.90728e-06
Cyp2d26	1.5036	0.000465349
Serhl	1.39707	0.000140547
Gm17206	1.1519	0.0446841
Rrp7a	1.03029	0.00126544
1700001L05Rik	1.457	8.75709e-06
Ttll1	1.05843	0.00160276
Mpped1	2.10305	0.0191932
Parvg	1.81065	3.96358e-07
Arhgap8	1.71961	0.0179648
Gm29666	2.54563	8.34332e-05
Ppara	7.35611	0.000329039
Cdpf1	1.35701	0.00119427
Pkdrej	1.47063	3.15509e-05
Cerk	1.70553	1.14334e-06
Tbc1d22a	1.14635	0.00223187
Zdhhc25	1.54177	3.39456e-05
Zbed4	1.90176	1.3439e-06
Alg12	2.31534	7.91407e-08
Panx2	1.32121	0.0443427
1810021B22Rik	3.21131	0.00214735
Dennd6b	1.7462	1.53616e-06
Sco2	2.26734	1.66706e-05
Tymp	1.52496	1.9684e-05
Odf3b	2.03236	3.61691e-06
Syce3	1.5469	9.57834e-06
C730034F03Rik	2.22649	4.50939e-05
C230037L18Rik	2.27052	3.29294e-08
Rabl2	1.6704	8.62966e-07
Pdzrn4	1.05539	0.0227685
Adamts20	2.09279	0.00724378
Pus7l	1.42043	0.0147995
Gm26513	2.41741	3.69114e-10
Asb8	1.78282	3.45289e-07
Ccdc184	1.11477	0.000858261
1700031M16Rik	2.19585	5.9527e-10
4930415O20Rik	4.2837	1.25254e-14
Dhh	3.22595	9.22829e-06
Mcrs1	1.28512	0.000259277
Bcdin3d	1.50174	0.0288385
Gm21917	2.70034	2.20501e-06
Dip2b	1.00067	0.00323159
Tmprss12	2.12978	2.19806e-05
Csrnp2	1.35316	0.00333693
Bin2	1.92544	6.10349e-08
Slc4a8	1.44786	2.75107e-05
Krt88	2.73314	9.69847e-13
Krt6a	2.87909	2.20633e-05
Krt78	1.40939	0.00213723
Krt8	2.16073	1.50978e-06
Spryd3	2.21174	1.84202e-09
Pfdn5	1.99233	6.4221e-09
Gm26518	1.18162	0.000921073
Hoxc9	1.4193	0.0303837
Gm28876	2.32	0.00263119
Gm10830	1.77528	0.00114201
Gm28265	2.53186	4.77829e-08
Cbx5	1.23042	0.000191045
BC048502	2.97227	1.04923e-12
Nckap1l	1.17555	0.00066073
Zfp174	1.40932	0.0156807
1700037C18Rik	2.00044	5.93212e-09
Gm15537	1.76273	3.3484e-06
Trap1	1.39598	2.31569e-05
Gm5766	2.29494	0.000218652
Glis2	1.47159	0.014599
Pam16	1.85169	2.23242e-06
Coro7	1.19346	0.00938573
4930451G09Rik	1.2552	0.000221791
Gm42477	1.94436	0.000134672
Tmem186	2.25366	0.000135461
Pmm2	1.70389	2.8448e-06
Carhsp1	1.25355	0.000145535
Rpl39l	2.91258	4.09485e-12
Atf7ip2	3.02551	1.29865e-11
Nubp1	1.19748	0.000329528
Gm10343	3.33432	5.29952e-05
Snn	3.48746	5.01621e-13
Gm23935	11.7893	6.92105e-27
Mir1945	1.62667	0.025725
Snx29	1.65726	0.000147433
Gm6327	1.9078	1.2002e-05
1700003L19Rik	2.84573	0.000803645
Gm15738	3.21808	4.41826e-11
Gm45563	3.93202	4.9256e-07
Pla2g10	1.88042	1.41495e-06
Ntan1	1.80641	6.46625e-07
Ifitm7	1.86009	7.55804e-06
2900011O08Rik	1.69273	3.39337e-06
Gm15869	1.93247	0.00733852
Gm1758	1.70371	0.0125684
Mzt2	2.00955	1.88352e-08
Vpreb1	7.68737	7.60319e-05
1700056N10Rik	2.17569	1.90412e-06
Gm9974	1.14547	0.000794793
Gm15585	1.88521	0.00334126
Snap29	1.25594	0.000206318
Ccdc74a	1.26013	0.000124192
Car15	2.25724	0.00351745
Dgcr14	1.3458	4.73393e-05
Gsc2	3.08182	3.01884e-05
Ccdc188	2.23937	1.32994e-10
Zdhhc8	1.50758	0.00140082
Arvcf	1.4378	0.0281903
4930588K23Rik	2.16865	0.00522017
Gp1bb	2.48833	3.33523e-06
Ufd1l	1.28643	8.15962e-05
Mrpl40	1.05997	0.00311654
Parl	1.77466	7.15738e-07
Liph	3.25325	0.00179453
Senp2	1.21692	0.000163342
Gm4943	2.85954	5.42852e-06
Rfc4	2.03074	1.08227e-06
Adipoq	1.73854	0.00720501
Lpp	1.78461	1.12665e-07
Fgf12	2.43913	0.00147918
Hrasls	2.56597	3.8768e-13
1700025H01Rik	2.70673	1.04244e-09
1700007E05Rik	1.07133	0.00450382
Bdh1	1.58001	4.62391e-05
Gm15743	2.50998	1.15237e-08
Mfi2	1.06914	0.00458124
0610012G03Rik	1.6694	0.000439253
Ncbp2	2.56391	2.61513e-12
Nrros	1.97583	0.0295978
Bex6	2.33576	0.000965768
Tctex1d2	2.78815	3.87198e-12
Zdhhc19	1.18629	0.00120128
1700007L15Rik	1.47813	0.000436476
Slc12a8	2.37865	0.00670974
Gm15829	1.41018	0.0244557
Ccdc14	1.37724	0.00451034
Sec22a	2.9808	1.67066e-06
Kpna1	1.4503	7.88153e-05
Fam162a	1.55421	2.53254e-05
Casr	2.12372	0.0178236
4930565N06Rik	3.49508	1.90142e-05
Stxbp5l	1.82466	0.00465089
Rabl3	1.00595	0.0281826
Ndufb4	2.36503	3.48807e-09
Gpr156	4.02428	3.79875e-05
Cox17	2.36779	9.32726e-11
Gm21987	2.36142	1.03737e-10
Pla1a	3.44734	0.000748571
Gm15802	3.08244	3.00534e-05
Igsf11	1.57101	2.32874e-06
4932412D23Rik	1.2679	0.00292789
BC002163	1.9801	0.0116354
Slc35a5	1.4149	0.000422527
Atg3	1.55199	6.73477e-06
Slc9c1	2.71273	2.86344e-13
Gm15591	2.0814	0.0207179
Plcxd2	2.03382	0.00929322
Cd96	9.29661	1.74319e-09
Gm7275	3.91721	5.68726e-07
1700026J12Rik	1.89837	0.00186025
Gm15518	2.25662	2.1153e-10
Nxpe3	1.34502	0.00416416
Cep97	1.23931	0.00990364
Zbtb11os1	1.61357	0.00149993
Pcnp	1.24199	0.000224399
Impg2	4.15763	1.75794e-05
Gm16892	2.81	3.93373e-05
Tmem30c	2.34168	2.15116e-09
Gm26800	2.15349	0.0160251
Cmss1	1.50591	4.03444e-05
St3gal6	2.02095	2.72579e-05
Gpr15	2.15442	0.00127713
Olfr173	4.29598	7.14188e-06
Olfr183	3.38427	0.00100304
Olfr199	3.70698	0.000206927
1700022E09Rik	9.08771	1.39414e-08
Arl6	1.60892	9.61078e-05
Epha6	2.00542	0.0268513
Cggbp1	1.14794	0.000959537
Cadm2	2.93521	1.70802e-13
1700010K23Rik	3.0308	6.98379e-14
4933411O13Rik	7.08713	0.000927505
Gm43265	2.58748	5.9205e-05
Gbe1	2.02516	0.0048261
Rbm11	1.94396	0.0039631
Hspa13	1.38484	0.00308309
Nrip1	2.25171	0.000705557
Mir99ahg	1.20576	0.047689
D16Ertd472e	2.52716	2.69639e-12
Jam2	2.57545	7.75636e-06
Gabpa	1.9737	5.4199e-08
Map3k7cl	1.27117	0.036569
2810407A14Rik	2.96747	0.00566788
Krtap24-1	2.86529	0.000730316
Hunk	2.91579	1.72458e-11
Gm17518	1.62007	0.0264113
4930404I05Rik	2.15775	0.00028883
4931406G06Rik	2.43041	3.62626e-09
4932438H23Rik	2.08464	7.06259e-08
Gm15966	2.47471	0.00447324
A930006K02Rik	1.84397	0.000322919
Ifngr2	2.2094	3.20616e-06
Dnajc28	1.49164	2.51877e-05
Gm10785	1.45559	0.0200848
Cryzl1	1.17432	0.00200703
Smim11	1.0327	0.00979616
1810053B23Rik	3.09721	0.003434
1700029J03Rik	8.6562	3.35355e-07
Setd4	1.18502	0.0236332
Cbr1	2.00351	7.18849e-06
Pigp	2.31273	0.00271922
Kcnj6	1.10181	0.00362339
1700093J21Rik	1.46657	0.0329926
Gm15341	2.73219	4.19258e-10
Fam3b	2.14795	1.82286e-07
C2cd2	3.07406	3.81659e-06
Tfb1m	1.75971	1.38928e-05
Nox3	2.42697	0.0015711
Tmem242	1.34741	0.00192944
Synj2	1.07811	0.000953263
Dynlt1b	3.75639	5.16231e-22
Tmem181b-ps	2.5554	7.70297e-05
Sytl3	3.29782	0.00147816
Gm2885	3.59688	1.05084e-09
Gm29205	3.4357	0.000788731
Ttll2	2.30832	1.09785e-05
Pde10a	1.40056	0.000112399
1700110C19Rik	9.42216	4.42204e-10
Slc22a3	3.2844	5.53628e-06
Mas1	1.17467	0.000606558
Mrpl18	1.39106	4.14622e-05
Unc93a	1.768	0.00948364
Smok2a	2.5375	1.1191e-05
Smok2b	3.75552	9.96234e-11
Gm8603	3.58406	0.000383847
Smok4a	2.13228	0.000722725
Gm16049	3.93834	6.12001e-05
Gm7168	3.78341	0.000139958
Gm7356	2.84987	3.30416e-12
Gm7358	2.45375	4.18832e-09
4930488N24Rik	2.65425	1.76853e-10
Dact2	1.31386	0.00814181
Wdr27	1.3284	0.00347233
Gm28869	2.73787	0.00135053
Zfp960	2.33429	0.00803071
Mir125a	3.09899	0.00341085
Gm5681	1.93231	1.64405e-05
Gm6811	3.30196	3.57635e-12
Gm7732	8.91172	5.90878e-08
Gm7736	2.44898	0.000177704
Gm7740	3.70318	2.21257e-10
Gm7742	4.03981	1.90545e-09
Zfp54	1.39717	0.00199778
Zfp51	2.11876	1.49494e-05
Zfp943	1.94982	0.000294776
Gm7052	7.60692	0.000110878
Zfp13	1.82056	1.24733e-07
Zscan10	3.37199	1.98208e-07
Mmp25	7.326	0.000371721
Prss41	2.24441	0.0114154
Prss21	1.80028	4.07988e-05
Pdpk1	2.05012	3.40511e-09
E4f1	1.20972	0.00206556
Pgp	1.53772	6.84566e-06
Noxo1	1.47476	4.8713e-05
Rnf151	1.77784	1.21491e-07
Snhg9	1.44029	0.0364517
Fahd1	1.98177	0.000145342
Nubp2	2.29708	5.74976e-10
Spsb3	2.3125	7.2942e-10
Eme2	1.96504	7.13129e-08
Mrps34	1.40909	0.00428972
Unkl	2.09465	0.000468485
Narfl	1.92171	4.45674e-06
Haghl	2.47772	1.82369e-08
Fam173a	1.47823	0.0107883
Fam195a	1.60884	0.046053
Mettl26	2.50594	0.00105795
Rab40c	1.21766	0.0389497
Gm16278	2.07282	0.000103303
D630044L22Rik	1.99226	0.0110549
1700022N22Rik	3.90893	6.14854e-07
Decr2	1.96139	0.000694564
Gm8186	1.50127	0.0288898
Fam234a	1.43698	5.44624e-05
Ergic1	1.09881	0.00235029
Bnip1	2.40815	9.03558e-07
Phf1	1.15425	0.000726927
Zbtb9	1.05181	0.00844867
Itpr3	1.60665	1.87211e-06
Itpr3os	1.35952	3.11965e-05
Gm26724	1.24243	0.00238976
Gm15598	2.10484	0.019077
4930526A20Rik	1.60016	2.79225e-05
Scube3	1.69644	0.00012303
Armc12	2.04373	6.53201e-09
Pnpla1os	2.04606	0.000368444
Pnpla1	2.17488	0.00508461
Gm16191	2.57579	1.29354e-09
Pxt1	2.22436	1.2388e-08
Kctd20	1.14112	0.00125403
Cpne5	1.44956	0.00481215
Pi16	1.42795	0.0142143
Fgd2	1.21229	0.0117853
Tbc1d22bos	1.85595	0.000206617
Mdga1	7.5117	0.000169989
Btbd9	1.02529	0.00290335
1700097N02Rik	3.55636	4.20379e-07
Umodl1	1.09755	0.00375961
Ndufv3	1.05807	0.00210577
Pknox1	1.02218	0.003708
Rasal3	1.19993	0.0359291
Cyp4f39	2.65155	1.06184e-05
Cyp4f37	8.34103	2.38033e-06
Cyp4f41-ps	1.78271	0.025105
Zfp955b	2.73241	7.31657e-05
Zfp81	1.13582	0.0238671
2023-03-02	2.4504	1.48039e-07
Rab11b	1.28414	0.000166407
Gm17251	1.80569	1.45014e-06
Rps28	1.30158	0.000153688
Ndufa7	1.58639	7.17234e-06
Cd320	1.50087	3.75354e-05
Zbtb22	1.40722	3.47553e-05
Rgl2	2.10707	1.69847e-05
B3galt4	1.52285	0.0197671
Ring1	2.77656	8.46052e-12
H2-DMb1	3.14151	0.00286931
H2-Ab1	2.11768	5.92728e-06
Gm20461	3.07342	0.000248498
Tnxb	2.20172	0.0134197
C4b	2.04449	1.18498e-06
Tnxa	7.32662	0.000370839
C4a	1.92601	0.00433298
Stk19	1.29007	0.00156677
C2	1.92131	0.0352874
Hspa1a	2.24924	5.77821e-08
Gm20481	4.72814	2.77086e-07
Lsm2	2.82738	4.61917e-14
Gm17705	2.83037	0.00929993
Nfkbil1	1.27575	0.000281514
Gm16181	2.2355	6.97749e-06
Ppp1r18os	1.1418	0.0204471
Gm16279	1.76681	3.34049e-07
Mrps18b	1.11785	0.00180936
Prr3	1.83809	8.78727e-07
Rpp21	2.31895	5.03288e-06
Stk-ps1	3.84217	0.000102835
Znrd1	2.17316	8.1735e-06
Gm27735	1.73142	2.30513e-07
H2-M6-ps	2.24009	0.00380183
H2-M5	2.42923	0.000570926
Gm7031	3.0211	2.37609e-07
Olfr112	2.35126	0.000140011
[truncated: 3,369 more rows]
