# Supplementary material for: FBXO24 modulates mRNA alternative splicing and MIWI degradation and is required for normal sperm formation and male fertility
Source: eLife. 2024 Mar 12;12:RP91666. doi: 10.7554/eLife.91666 (PMC10932545; doi:10.7554/eLife.91666)
Supplement: Supplementary file 3. [file elife-91666-supp3.xlsx]

## Sheet: round spermatids
GO terms of down-regulated genes in round spermatids WT vs. KO
Term	Database	ID	P_Value	Corrected P_Value	Input
poly(A) RNA binding	Undef	GO:0044822	2.4058e-35	2.43587e-31	mmu:110196:Fdps|mmu:54196:Pabpn1|mmu:19652:Rbm3|mmu:229663:Csde1|mmu:59050:Nsa2|mmu:83486:Rbm5|mmu:27368:Tbl2|mmu:19285:Ptrf|mmu:101739:Psip1|mmu:229279:Hnrnpa3|mmu:77134:Hnrnpa0|mmu:16562:Kif1c|mmu:56194:Prpf40a|mmu:52202:Rbm34|mmu:94062:Mrpl3|mmu:70312:Cactin|mmu:170791:Rbm39|mmu:56190:Rbm38|mmu:16201:Ilf3|mmu:56412:Noa1|mmu:53605:Nap1l1|mmu:17955:Nap1l4|mmu:108062:Cstf2|mmu:15510:Hspd1|mmu:728…
RNA binding	molecular_function	GO:0003723	4.34855e-33	2.20145e-29	mmu:110196:Fdps|mmu:54196:Pabpn1|mmu:19652:Rbm3|mmu:229663:Csde1|mmu:59050:Nsa2|mmu:245688:Rbbp7|mmu:83486:Rbm5|mmu:27368:Tbl2|mmu:19285:Ptrf|mmu:101739:Psip1|mmu:229279:Hnrnpa3|mmu:77134:Hnrnpa0|mmu:15382:Hnrnpa1|mmu:54614:Prpf40b|mmu:56194:Prpf40a|mmu:52202:Rbm34|mmu:94062:Mrpl3|mmu:70312:Cactin|mmu:170791:Rbm39|mmu:56190:Rbm38|mmu:16201:Ilf3|mmu:56412:Noa1|mmu:22143:Gm14150|mmu:53605:Nap1l1|mm…
nuclear part	cellular_component	GO:0044428	3.63163e-23	1.22567e-19	mmu:110196:Fdps|mmu:54196:Pabpn1|mmu:19652:Rbm3|mmu:71902:Cand1|mmu:18616:Peg3|mmu:76199:Med13l|mmu:17356:Afdn|mmu:109006:Ciapin1|mmu:59027:Nampt|mmu:16650:Kpna6|mmu:16648:Kpna3|mmu:18016:Nf2|mmu:13016:Ctbp1|mmu:214899:Kdm5a|mmu:66011:Ranbp17|mmu:68018:Col4a3bp|mmu:170707:Usp48|mmu:192159:Prpf8|mmu:229279:Hnrnpa3|mmu:77134:Hnrnpa0|mmu:15382:Hnrnpa1|mmu:54614:Prpf40b|mmu:56194:Prpf40a|mmu:52202:Rb…
nuclear lumen	cellular_component	GO:0031981	1.79053e-19	3.73361e-16	mmu:110196:Fdps|mmu:83486:Rbm5|mmu:19652:Rbm3|mmu:71902:Cand1|mmu:76199:Med13l|mmu:17356:Afdn|mmu:109006:Ciapin1|mmu:59027:Nampt|mmu:16650:Kpna6|mmu:16648:Kpna3|mmu:18016:Nf2|mmu:13016:Ctbp1|mmu:68018:Col4a3bp|mmu:170707:Usp48|mmu:327799:Usp44|mmu:77134:Hnrnpa0|mmu:15382:Hnrnpa1|mmu:56194:Prpf40a|mmu:52202:Rbm34|mmu:233863:Gtf3c1|mmu:16600:Klf4|mmu:12301:Cacybp|mmu:22378:Wbp2|mmu:235072:Sept7|mmu…
intracellular organelle lumen	cellular_component	GO:0070013	1.84376e-19	3.73361e-16	mmu:110196:Fdps|mmu:83486:Rbm5|mmu:19652:Rbm3|mmu:71902:Cand1|mmu:76199:Med13l|mmu:17356:Afdn|mmu:109006:Ciapin1|mmu:59027:Nampt|mmu:16650:Kpna6|mmu:16648:Kpna3|mmu:18016:Nf2|mmu:13016:Ctbp1|mmu:68018:Col4a3bp|mmu:170707:Usp48|mmu:327799:Usp44|mmu:77134:Hnrnpa0|mmu:15382:Hnrnpa1|mmu:56194:Prpf40a|mmu:52202:Rbm34|mmu:233863:Gtf3c1|mmu:16600:Klf4|mmu:94062:Mrpl3|mmu:12301:Cacybp|mmu:22378:Wbp2|mmu:…
organelle lumen	cellular_component	GO:0043233	2.73576e-19	3.95708e-16	mmu:110196:Fdps|mmu:83486:Rbm5|mmu:19652:Rbm3|mmu:71902:Cand1|mmu:76199:Med13l|mmu:17356:Afdn|mmu:109006:Ciapin1|mmu:59027:Nampt|mmu:16650:Kpna6|mmu:16648:Kpna3|mmu:18016:Nf2|mmu:13016:Ctbp1|mmu:68018:Col4a3bp|mmu:170707:Usp48|mmu:327799:Usp44|mmu:77134:Hnrnpa0|mmu:15382:Hnrnpa1|mmu:56194:Prpf40a|mmu:52202:Rbm34|mmu:233863:Gtf3c1|mmu:16600:Klf4|mmu:94062:Mrpl3|mmu:12301:Cacybp|mmu:22378:Wbp2|mmu:…
membrane-enclosed lumen	cellular_component	GO:0031974	2.73576e-19	3.95708e-16	mmu:110196:Fdps|mmu:83486:Rbm5|mmu:19652:Rbm3|mmu:71902:Cand1|mmu:76199:Med13l|mmu:17356:Afdn|mmu:109006:Ciapin1|mmu:59027:Nampt|mmu:16650:Kpna6|mmu:16648:Kpna3|mmu:18016:Nf2|mmu:13016:Ctbp1|mmu:68018:Col4a3bp|mmu:170707:Usp48|mmu:327799:Usp44|mmu:77134:Hnrnpa0|mmu:15382:Hnrnpa1|mmu:56194:Prpf40a|mmu:52202:Rbm34|mmu:233863:Gtf3c1|mmu:16600:Klf4|mmu:94062:Mrpl3|mmu:12301:Cacybp|mmu:22378:Wbp2|mmu:…
intracellular ribonucleoprotein complex	Undef	GO:0030529	1.45394e-18	1.63569e-15	mmu:22183:Zrsr1|mmu:54196:Pabpn1|mmu:67197:Zcrb1|mmu:19652:Rbm3|mmu:224742:Abcf1|mmu:59050:Nsa2|mmu:56505:Gm5837|mmu:18458:Gm16580|mmu:60321:Wbp11|mmu:66047:Mrpl54|mmu:110816:Pwp2|mmu:67840:Mrpl57|mmu:15388:Hnrnpl|mmu:66493:Mrpl51|mmu:68499:Mrpl53|mmu:11461:Actb|mmu:15381:Hnrnpc|mmu:11991:Hnrnpd|mmu:29875:Iqgap1|mmu:66070:Cwc15|mmu:72587:Pan3|mmu:13206:Ddx4|mmu:54723:Tfip11|mmu:52830:Pnrc2|mmu:19…
ribonucleoprotein complex	cellular_component	GO:1990904	1.45394e-18	1.63569e-15	mmu:22183:Zrsr1|mmu:54196:Pabpn1|mmu:67197:Zcrb1|mmu:19652:Rbm3|mmu:224742:Abcf1|mmu:59050:Nsa2|mmu:56505:Gm5837|mmu:18458:Gm16580|mmu:60321:Wbp11|mmu:66047:Mrpl54|mmu:110816:Pwp2|mmu:67840:Mrpl57|mmu:15388:Hnrnpl|mmu:66493:Mrpl51|mmu:68499:Mrpl53|mmu:11461:Actb|mmu:15381:Hnrnpc|mmu:11991:Hnrnpd|mmu:29875:Iqgap1|mmu:66070:Cwc15|mmu:72587:Pan3|mmu:13206:Ddx4|mmu:54723:Tfip11|mmu:52830:Pnrc2|mmu:19…
non-membrane-bounded organelle	cellular_component	GO:0043228	1.14498e-17	1.0539e-14	mmu:78926:Gas2l1|mmu:12631:Cfl1|mmu:59050:Nsa2|mmu:65970:Lima1|mmu:51792:Ppp2r1a|mmu:109006:Ciapin1|mmu:19647:Rbbp6|mmu:140781:Mhrt|mmu:21453:Tcof1|mmu:237860:Ssh2|mmu:18016:Nf2|mmu:18015:Nf1|mmu:230967:Cep104|mmu:19652:Rbm3|mmu:71954:Suds3|mmu:243961:Shank1|mmu:66884:Appbp2|mmu:72108:Ddhd2|mmu:51938:Ccdc39|mmu:224742:Abcf1|mmu:20662:Sos1|mmu:229279:Hnrnpa3|mmu:228869:Ncoa5|mmu:225870:Rin1|mmu:52…
intracellular non-membrane-bounded organelle	cellular_component	GO:0043232	1.14498e-17	1.0539e-14	mmu:78926:Gas2l1|mmu:12631:Cfl1|mmu:59050:Nsa2|mmu:65970:Lima1|mmu:51792:Ppp2r1a|mmu:109006:Ciapin1|mmu:19647:Rbbp6|mmu:140781:Mhrt|mmu:21453:Tcof1|mmu:237860:Ssh2|mmu:18016:Nf2|mmu:18015:Nf1|mmu:230967:Cep104|mmu:19652:Rbm3|mmu:71954:Suds3|mmu:243961:Shank1|mmu:66884:Appbp2|mmu:72108:Ddhd2|mmu:51938:Ccdc39|mmu:224742:Abcf1|mmu:20662:Sos1|mmu:229279:Hnrnpa3|mmu:228869:Ncoa5|mmu:225870:Rin1|mmu:52…
intracellular organelle part	cellular_component	GO:0044446	3.68461e-17	3.10889e-14	mmu:59050:Nsa2|mmu:74772:Atp13a2|mmu:59027:Nampt|mmu:66011:Ranbp17|mmu:66884:Appbp2|mmu:77058:Fcnaos|mmu:12301:Cacybp|mmu:218038:Amph|mmu:22143:Gm14150|mmu:245688:Rbbp7|mmu:244608:Ccdc113|mmu:108062:Cstf2|mmu:20340:Glg1|mmu:23797:Akt3|mmu:13138:Dag1|mmu:67836:Wdr83|mmu:12611:Cebpg|mmu:17299:Mettl1|mmu:56335:Mettl3|mmu:193116:Slu7|mmu:22350:Ezr|mmu:67465:Sf3a1|mmu:67500:Ccar1|mmu:219158:Ccar2|mmu:…
organelle part	cellular_component	GO:0044422	1.24225e-15	9.67523e-13	mmu:59050:Nsa2|mmu:74772:Atp13a2|mmu:59027:Nampt|mmu:66011:Ranbp17|mmu:66884:Appbp2|mmu:77058:Fcnaos|mmu:12301:Cacybp|mmu:11421:Gm11651|mmu:218038:Amph|mmu:22143:Gm14150|mmu:245688:Rbbp7|mmu:244608:Ccdc113|mmu:108062:Cstf2|mmu:20340:Glg1|mmu:23797:Akt3|mmu:13138:Dag1|mmu:67836:Wdr83|mmu:12611:Cebpg|mmu:17299:Mettl1|mmu:56335:Mettl3|mmu:193116:Slu7|mmu:22350:Ezr|mmu:67465:Sf3a1|mmu:67500:Ccar1|mmu…
nucleoplasm	cellular_component	GO:0005654	2.22396e-15	1.6084e-12	mmu:110196:Fdps|mmu:83486:Rbm5|mmu:19652:Rbm3|mmu:71902:Cand1|mmu:76199:Med13l|mmu:17356:Afdn|mmu:109006:Ciapin1|mmu:59027:Nampt|mmu:16650:Kpna6|mmu:16648:Kpna3|mmu:13016:Ctbp1|mmu:68018:Col4a3bp|mmu:170707:Usp48|mmu:77134:Hnrnpa0|mmu:15382:Hnrnpa1|mmu:56194:Prpf40a|mmu:16600:Klf4|mmu:12301:Cacybp|mmu:18952:Sept4|mmu:70312:Cactin|mmu:75292:Prkd3|mmu:170791:Rbm39|mmu:16201:Ilf3|mmu:22380:Wbp4|mmu:…
mRNA processing	biological_process	GO:0006397	4.2945e-15	2.89879e-12	mmu:22183:Zrsr1|mmu:54196:Pabpn1|mmu:67197:Zcrb1|mmu:101739:Psip1|mmu:20218:Khdrbs1|mmu:19647:Rbbp6|mmu:18458:Gm16580|mmu:60321:Wbp11|mmu:15387:Hnrnpk|mmu:15388:Hnrnpl|mmu:76936:Hnrnpm|mmu:15381:Hnrnpc|mmu:66070:Cwc15|mmu:72587:Pan3|mmu:67288:Srek1ip1|mmu:192159:Prpf8|mmu:69562:Cdk13|mmu:27632:Nelfe|mmu:15382:Hnrnpa1|mmu:54614:Prpf40b|mmu:232314:Ppp4r2|mmu:212880:Ddx46|mmu:71514:Sfpq|mmu:76938:Rb…
RNA processing	biological_process	GO:0006396	9.88328e-14	5.75702e-11	mmu:22183:Zrsr1|mmu:54196:Pabpn1|mmu:67197:Zcrb1|mmu:19652:Rbm3|mmu:56361:Pus1|mmu:59050:Nsa2|mmu:20218:Khdrbs1|mmu:19647:Rbbp6|mmu:18458:Gm16580|mmu:60321:Wbp11|mmu:110816:Pwp2|mmu:67049:Pus3|mmu:15388:Hnrnpl|mmu:76936:Hnrnpm|mmu:101739:Psip1|mmu:15381:Hnrnpc|mmu:69786:Tprkb|mmu:66070:Cwc15|mmu:72587:Pan3|mmu:67288:Srek1ip1|mmu:192159:Prpf8|mmu:227715:Exosc2|mmu:69562:Cdk13|mmu:27632:Nelfe|mmu:6…
nucleic acid binding	molecular_function	GO:0003676	1.00492e-13	5.75702e-11	mmu:110196:Fdps|mmu:54196:Pabpn1|mmu:19652:Rbm3|mmu:229663:Csde1|mmu:18616:Peg3|mmu:59050:Nsa2|mmu:18432:Mybbp1a|mmu:245688:Rbbp7|mmu:83486:Rbm5|mmu:237860:Ssh2|mmu:19285:Ptrf|mmu:101739:Psip1|mmu:214899:Kdm5a|mmu:232976:Zfp574|mmu:319965:Cc2d1b|mmu:20662:Sos1|mmu:192159:Prpf8|mmu:229279:Hnrnpa3|mmu:70427:Mier2|mmu:15382:Hnrnpa1|mmu:215418:Csrnp1|mmu:56194:Prpf40a|mmu:77771:Csrnp3|mmu:52202:Rbm34…
mRNA metabolic process	biological_process	GO:0016071	1.02347e-13	5.75702e-11	mmu:22183:Zrsr1|mmu:54196:Pabpn1|mmu:67197:Zcrb1|mmu:101739:Psip1|mmu:229663:Csde1|mmu:20218:Khdrbs1|mmu:19647:Rbbp6|mmu:18458:Gm16580|mmu:60321:Wbp11|mmu:15387:Hnrnpk|mmu:15388:Hnrnpl|mmu:76936:Hnrnpm|mmu:15381:Hnrnpc|mmu:66070:Cwc15|mmu:72587:Pan3|mmu:67288:Srek1ip1|mmu:52830:Pnrc2|mmu:192159:Prpf8|mmu:229279:Hnrnpa3|mmu:27632:Nelfe|mmu:15382:Hnrnpa1|mmu:54614:Prpf40b|mmu:232314:Ppp4r2|mmu:2128…
RNA splicing	biological_process	GO:0008380	1.2338e-13	6.57485e-11	mmu:22183:Zrsr1|mmu:83486:Rbm5|mmu:67197:Zcrb1|mmu:101739:Psip1|mmu:20218:Khdrbs1|mmu:22258:Usp4|mmu:18458:Gm16580|mmu:60321:Wbp11|mmu:15387:Hnrnpk|mmu:15388:Hnrnpl|mmu:76936:Hnrnpm|mmu:15381:Hnrnpc|mmu:66070:Cwc15|mmu:67288:Srek1ip1|mmu:192159:Prpf8|mmu:229279:Hnrnpa3|mmu:15382:Hnrnpa1|mmu:54614:Prpf40b|mmu:232314:Ppp4r2|mmu:212880:Ddx46|mmu:71514:Sfpq|mmu:76938:Rbm17|mmu:12748:Clk2|mmu:68183:Bc…
macromolecular complex	cellular_component	GO:0032991	3.53325e-13	1.78871e-10	mmu:97387:Strn4|mmu:19652:Rbm3|mmu:229663:Csde1|mmu:71902:Cand1|mmu:76199:Med13l|mmu:13209:Ddx6|mmu:51792:Ppp2r1a|mmu:18432:Mybbp1a|mmu:245688:Rbbp7|mmu:54196:Pabpn1|mmu:140781:Mhrt|mmu:16650:Kpna6|mmu:16648:Kpna3|mmu:18016:Nf2|mmu:18015:Nf1|mmu:19285:Ptrf|mmu:13016:Ctbp1|mmu:11983:Atpif1|mmu:214899:Kdm5a|mmu:243961:Shank1|mmu:224742:Abcf1|mmu:11569:Aebp2|mmu:192159:Prpf8|mmu:229279:Hnrnpa3|mmu:7…
anchoring junction	cellular_component	GO:0070161	3.86001e-12	1.86108e-09	mmu:84092:Usp8|mmu:56376:Pdlim5|mmu:11837:Rplp0|mmu:27406:Abcf3|mmu:226352:Epb41l5|mmu:65970:Lima1|mmu:18453:P4hb|mmu:17356:Afdn|mmu:18458:Gm16580|mmu:12387:Ctnnb1|mmu:15387:Hnrnpk|mmu:18016:Nf2|mmu:100503670:Rpl5|mmu:217737:AC151967.1|mmu:11461:Actb|mmu:29875:Iqgap1|mmu:230837:Asap3|mmu:16412:Itgb1|mmu:16363:Irf2|mmu:12306:Anxa2|mmu:225115:Svil|mmu:15161:Hcfc1|mmu:11749:Anxa6|mmu:18810:Plec|mmu:…
adherens junction	cellular_component	GO:0005912	4.86168e-12	2.23748e-09	mmu:84092:Usp8|mmu:56376:Pdlim5|mmu:11837:Rplp0|mmu:27406:Abcf3|mmu:226352:Epb41l5|mmu:65970:Lima1|mmu:18453:P4hb|mmu:17356:Afdn|mmu:18458:Gm16580|mmu:12387:Ctnnb1|mmu:15387:Hnrnpk|mmu:18016:Nf2|mmu:217737:AC151967.1|mmu:11461:Actb|mmu:29875:Iqgap1|mmu:230837:Asap3|mmu:16412:Itgb1|mmu:16363:Irf2|mmu:12306:Anxa2|mmu:225115:Svil|mmu:15161:Hcfc1|mmu:11749:Anxa6|mmu:18810:Plec|mmu:70549:Tln2|mmu:1320…
organelle organization	biological_process	GO:0006996	6.2907e-12	2.76927e-09	mmu:78926:Gas2l1|mmu:12631:Cfl1|mmu:65970:Lima1|mmu:51792:Ppp2r1a|mmu:74772:Atp13a2|mmu:245688:Rbbp7|mmu:100502698:Rubcn|mmu:237860:Ssh2|mmu:18016:Nf2|mmu:18015:Nf1|mmu:13016:Ctbp1|mmu:11983:Atpif1|mmu:214899:Kdm5a|mmu:243961:Shank1|mmu:51938:Ccdc39|mmu:68018:Col4a3bp|mmu:11569:Aebp2|mmu:327799:Usp44|mmu:56194:Prpf40a|mmu:54525:Syt7|mmu:14775:Gpx1|mmu:77058:Fcnaos|mmu:53860:Sept9|mmu:18039:Nefl|m…
nucleus	cellular_component	GO:0005634	1.08959e-11	4.59672e-09	mmu:18616:Peg3|mmu:59050:Nsa2|mmu:59027:Nampt|mmu:66011:Ranbp17|mmu:70427:Mier2|mmu:218613:Mier3|mmu:14775:Gpx1|mmu:12301:Cacybp|mmu:117146:Ube3b|mmu:245688:Rbbp7|mmu:22215:Ube3a|mmu:244608:Ccdc113|mmu:108062:Cstf2|mmu:15510:Hspd1|mmu:23797:Akt3|mmu:13138:Dag1|mmu:67836:Wdr83|mmu:21976:Top3b|mmu:12611:Cebpg|mmu:12609:Cebpd|mmu:109284:R3hdm4|mmu:17299:Mettl1|mmu:56335:Mettl3|mmu:193116:Slu7|mmu:71…
cadherin binding involved in cell-cell adhesion	molecular_function	GO:0098641	2.6354e-11	1.06734e-08	mmu:84092:Usp8|mmu:56376:Pdlim5|mmu:27406:Abcf3|mmu:65970:Lima1|mmu:17356:Afdn|mmu:67533:Ppfibp1|mmu:12387:Ctnnb1|mmu:15387:Hnrnpk|mmu:217737:AC151967.1|mmu:29875:Iqgap1|mmu:16412:Itgb1|mmu:12306:Anxa2|mmu:15161:Hcfc1|mmu:21894:Tln1|mmu:15516:Hsp90ab1|mmu:223255:Stk24|mmu:53860:Sept9|mmu:18222:Numb|mmu:235072:Sept7|mmu:12388:Gm28635|mmu:66882:Bzw1|mmu:18000:Sept2|mmu:67804:Snx2|mmu:56440:Snx1|mmu…
spliceosomal complex	cellular_component	GO:0005681	8.38427e-11	3.26503e-08	mmu:22183:Zrsr1|mmu:83486:Rbm5|mmu:67197:Zcrb1|mmu:18458:Gm16580|mmu:60321:Wbp11|mmu:15387:Hnrnpk|mmu:76936:Hnrnpm|mmu:15381:Hnrnpc|mmu:66070:Cwc15|mmu:229279:Hnrnpa3|mmu:15382:Hnrnpa1|mmu:54614:Prpf40b|mmu:56194:Prpf40a|mmu:76938:Rbm17|mmu:70312:Cactin|mmu:68183:Bcas2|mmu:22380:Wbp4|mmu:76479:Smndc1|mmu:19134:Prpf4b|mmu:51810:Hnrnpu|mmu:67836:Wdr83|mmu:320632:Snrnp200|mmu:71702:Cdc5l|mmu:193116:…
protein binding involved in cell-cell adhesion	molecular_function	GO:0098632	1.06601e-10	3.99754e-08	mmu:84092:Usp8|mmu:56376:Pdlim5|mmu:27406:Abcf3|mmu:65970:Lima1|mmu:17356:Afdn|mmu:67533:Ppfibp1|mmu:12387:Ctnnb1|mmu:15387:Hnrnpk|mmu:217737:AC151967.1|mmu:29875:Iqgap1|mmu:16412:Itgb1|mmu:12306:Anxa2|mmu:15161:Hcfc1|mmu:21894:Tln1|mmu:15516:Hsp90ab1|mmu:223255:Stk24|mmu:53860:Sept9|mmu:18222:Numb|mmu:235072:Sept7|mmu:12388:Gm28635|mmu:66882:Bzw1|mmu:18000:Sept2|mmu:67804:Snx2|mmu:56440:Snx1|mmu…
protein binding involved in cell adhesion	molecular_function	GO:0098631	1.56998e-10	5.67715e-08	mmu:84092:Usp8|mmu:56376:Pdlim5|mmu:27406:Abcf3|mmu:65970:Lima1|mmu:17356:Afdn|mmu:67533:Ppfibp1|mmu:12387:Ctnnb1|mmu:15387:Hnrnpk|mmu:217737:AC151967.1|mmu:29875:Iqgap1|mmu:16412:Itgb1|mmu:12306:Anxa2|mmu:15161:Hcfc1|mmu:21894:Tln1|mmu:15516:Hsp90ab1|mmu:223255:Stk24|mmu:53860:Sept9|mmu:18222:Numb|mmu:235072:Sept7|mmu:12388:Gm28635|mmu:66882:Bzw1|mmu:18000:Sept2|mmu:67804:Snx2|mmu:56440:Snx1|mmu…
chromosome	cellular_component	GO:0005694	2.12433e-10	7.41683e-08	mmu:13436:Dnmt3b|mmu:51869:Rif1|mmu:71702:Cdc5l|mmu:56361:Pus1|mmu:52696:Zwint|mmu:51792:Ppp2r1a|mmu:235441:Usp3|mmu:55993:Msh4|mmu:19647:Rbbp6|mmu:17688:Msh6|mmu:252870:Usp7|mmu:229584:Pogz|mmu:15387:Hnrnpk|mmu:18392:Gm12743|mmu:224826:Ubr2|mmu:227695:Spout1|mmu:15381:Hnrnpc|mmu:21974:Top2b|mmu:80720:Pbx4|mmu:13018:Ctcf|mmu:21973:Top2a|mmu:67773:Kat8|mmu:22092:Rsph1|mmu:101994:Champ1|mmu:19052:P…
mRNA binding	molecular_function	GO:0003729	2.82657e-10	9.24786e-08	mmu:83486:Rbm5|mmu:18458:Gm16580|mmu:15387:Hnrnpk|mmu:15388:Hnrnpl|mmu:69823:Fyttd1|mmu:15381:Hnrnpc|mmu:11991:Hnrnpd|mmu:13627:Eef1a1|mmu:16549:Khsrp|mmu:22695:Zfp36|mmu:66978:Luc7l|mmu:56190:Rbm38|mmu:230908:Tardbp|mmu:15568:Elavl1|mmu:108062:Cstf2|mmu:22121:Rpl13a|mmu:80912:Pum1|mmu:56335:Mettl3|mmu:12192:Zfp36l1|mmu:12193:Zfp36l2|mmu:67039:Rbm25|mmu:27041:G3bp1|mmu:53379:Hnrnpa2b1|mmu:432508:…
cell-cell adherens junction	cellular_component	GO:0005913	2.86541e-10	9.24786e-08	mmu:84092:Usp8|mmu:56376:Pdlim5|mmu:27406:Abcf3|mmu:65970:Lima1|mmu:17356:Afdn|mmu:67533:Ppfibp1|mmu:12387:Ctnnb1|mmu:15387:Hnrnpk|mmu:217737:AC151967.1|mmu:29875:Iqgap1|mmu:16412:Itgb1|mmu:12306:Anxa2|mmu:15161:Hcfc1|mmu:70549:Tln2|mmu:21894:Tln1|mmu:15516:Hsp90ab1|mmu:223255:Stk24|mmu:53860:Sept9|mmu:18222:Numb|mmu:235072:Sept7|mmu:23970:Pacsin2|mmu:66882:Bzw1|mmu:18000:Sept2|mmu:67804:Snx2|mmu…
cadherin binding	molecular_function	GO:0045296	2.92278e-10	9.24786e-08	mmu:84092:Usp8|mmu:56376:Pdlim5|mmu:27406:Abcf3|mmu:65970:Lima1|mmu:17356:Afdn|mmu:67533:Ppfibp1|mmu:12387:Ctnnb1|mmu:15387:Hnrnpk|mmu:217737:AC151967.1|mmu:29875:Iqgap1|mmu:16412:Itgb1|mmu:12306:Anxa2|mmu:15161:Hcfc1|mmu:21894:Tln1|mmu:15516:Hsp90ab1|mmu:223255:Stk24|mmu:53860:Sept9|mmu:18222:Numb|mmu:235072:Sept7|mmu:12388:Gm28635|mmu:66882:Bzw1|mmu:18000:Sept2|mmu:67804:Snx2|mmu:56440:Snx1|mmu…
focal adhesion	cellular_component	GO:0005925	8.78154e-10	2.69434e-07	mmu:11837:Rplp0|mmu:65970:Lima1|mmu:18453:P4hb|mmu:18458:Gm16580|mmu:12387:Ctnnb1|mmu:15387:Hnrnpk|mmu:11461:Actb|mmu:29875:Iqgap1|mmu:230837:Asap3|mmu:16412:Itgb1|mmu:16363:Irf2|mmu:225115:Svil|mmu:11749:Anxa6|mmu:70549:Tln2|mmu:21894:Tln1|mmu:18810:Plec|mmu:18521:Gm27406|mmu:14083:Ptk2|mmu:57440:Ehd3|mmu:67533:Ppfibp1|mmu:22121:Rpl13a|mmu:18521:Pcbp2|mmu:13138:Dag1|mmu:14569:Gdi2|mmu:12385:Ctnn…
cytoskeleton	cellular_component	GO:0005856	9.21112e-10	2.74302e-07	mmu:78926:Gas2l1|mmu:66884:Appbp2|mmu:65970:Lima1|mmu:19647:Rbbp6|mmu:237860:Ssh2|mmu:18016:Nf2|mmu:18107:Nmt1|mmu:230967:Cep104|mmu:51938:Ccdc39|mmu:14272:Fnta|mmu:327799:Usp44|mmu:228869:Ncoa5|mmu:225870:Rin1|mmu:77058:Fcnaos|mmu:53860:Sept9|mmu:20362:Sept8|mmu:18952:Sept4|mmu:235072:Sept7|mmu:170791:Rbm39|mmu:24050:Sept3|mmu:18000:Sept2|mmu:218038:Amph|mmu:22143:Gm14150|mmu:18817:Plk1|mmu:3201…
cell-substrate adherens junction	cellular_component	GO:0005924	1.41286e-09	4.0872e-07	mmu:11837:Rplp0|mmu:65970:Lima1|mmu:18453:P4hb|mmu:18458:Gm16580|mmu:12387:Ctnnb1|mmu:15387:Hnrnpk|mmu:11461:Actb|mmu:29875:Iqgap1|mmu:230837:Asap3|mmu:16412:Itgb1|mmu:16363:Irf2|mmu:225115:Svil|mmu:11749:Anxa6|mmu:70549:Tln2|mmu:21894:Tln1|mmu:18810:Plec|mmu:18521:Gm27406|mmu:14083:Ptk2|mmu:57440:Ehd3|mmu:67533:Ppfibp1|mmu:22121:Rpl13a|mmu:18521:Pcbp2|mmu:13138:Dag1|mmu:14569:Gdi2|mmu:12385:Ctnn…
enzyme binding	molecular_function	GO:0019899	1.93828e-09	5.4514e-07	mmu:97387:Strn4|mmu:17356:Afdn|mmu:27368:Tbl2|mmu:11983:Atpif1|mmu:66011:Ranbp17|mmu:14256:Flt3l|mmu:14272:Fnta|mmu:15502:Gm7816|mmu:225870:Rin1|mmu:16600:Klf4|mmu:67118:Bfar|mmu:16201:Ilf3|mmu:106021:Topors|mmu:11421:Gm11651|mmu:22143:Gm14150|mmu:14084:Faf1|mmu:53605:Nap1l1|mmu:66616:Snx9|mmu:76577:Faf2|mmu:15510:Hspd1|mmu:23797:Akt3|mmu:72162:Dhx36|mmu:12388:Gm28635|mmu:71702:Cdc5l|mmu:19279:Pt…
cell-substrate junction	cellular_component	GO:0030055	3.06412e-09	8.38493e-07	mmu:11837:Rplp0|mmu:65970:Lima1|mmu:18453:P4hb|mmu:18458:Gm16580|mmu:12387:Ctnnb1|mmu:15387:Hnrnpk|mmu:11461:Actb|mmu:29875:Iqgap1|mmu:230837:Asap3|mmu:16412:Itgb1|mmu:16363:Irf2|mmu:225115:Svil|mmu:11749:Anxa6|mmu:70549:Tln2|mmu:21894:Tln1|mmu:18810:Plec|mmu:18521:Gm27406|mmu:14083:Ptk2|mmu:57440:Ehd3|mmu:67533:Ppfibp1|mmu:22121:Rpl13a|mmu:18521:Pcbp2|mmu:13138:Dag1|mmu:14569:Gdi2|mmu:12385:Ctnn…
myelin sheath	cellular_component	GO:0043209	3.63502e-09	9.68541e-07	mmu:18040:Nefm|mmu:18039:Nefl|mmu:11461:Actb|mmu:16412:Itgb1|mmu:12306:Anxa2|mmu:18103:Nme2|mmu:13627:Eef1a1|mmu:20362:Sept8|mmu:18952:Sept4|mmu:235072:Sept7|mmu:269523:Vcp-rs|mmu:18000:Sept2|mmu:14873:Gsto1|mmu:22143:Gm14150|mmu:22190:Ubb|mmu:13660:Ehd1|mmu:15510:Hspd1|mmu:236539:Phgdh|mmu:14569:Gdi2|mmu:18795:Plcb1|mmu:140559:Igsf8|mmu:17698:Msn|mmu:22350:Ezr|mmu:11739:Slc25a4|mmu:105782:Scrib|…
nucleoplasm part	cellular_component	GO:0044451	4.25724e-09	1.10525e-06	mmu:68703:Rere|mmu:76199:Med13l|mmu:74026:Gm12359|mmu:56505:Gm5837|mmu:245688:Rbbp7|mmu:60321:Wbp11|mmu:252870:Usp7|mmu:76936:Hnrnpm|mmu:69823:Fyttd1|mmu:93759:Sirt1|mmu:11461:Actb|mmu:15381:Hnrnpc|mmu:228829:Phf20|mmu:67773:Kat8|mmu:20747:Spop|mmu:67673:Tceb2|mmu:20610:Sumo3|mmu:212377:Mms22l|mmu:66549:Aggf1|mmu:71514:Sfpq|mmu:83602:Gtf2a1|mmu:74132:Rnf6|mmu:93762:Smarca5|mmu:252870:4930431P03Ri…
RNA splicing, via transesterification reactions	biological_process	GO:0000375	4.82438e-09	1.16302e-06	mmu:22183:Zrsr1|mmu:83486:Rbm5|mmu:67197:Zcrb1|mmu:101739:Psip1|mmu:20218:Khdrbs1|mmu:22258:Usp4|mmu:60321:Wbp11|mmu:15387:Hnrnpk|mmu:15388:Hnrnpl|mmu:76936:Hnrnpm|mmu:15381:Hnrnpc|mmu:66070:Cwc15|mmu:192159:Prpf8|mmu:69562:Cdk13|mmu:15382:Hnrnpa1|mmu:54614:Prpf40b|mmu:56194:Prpf40a|mmu:212880:Ddx46|mmu:71514:Sfpq|mmu:76938:Rbm17|mmu:66978:Luc7l|mmu:22380:Wbp4|mmu:230753:Thrap3|mmu:53817:Ddx39b|m…
RNA splicing, via transesterification reactions with bulged adenosine as nucleophile	biological_process	GO:0000377	4.82438e-09	1.16302e-06	mmu:22183:Zrsr1|mmu:83486:Rbm5|mmu:67197:Zcrb1|mmu:101739:Psip1|mmu:20218:Khdrbs1|mmu:22258:Usp4|mmu:60321:Wbp11|mmu:15387:Hnrnpk|mmu:15388:Hnrnpl|mmu:76936:Hnrnpm|mmu:15381:Hnrnpc|mmu:66070:Cwc15|mmu:192159:Prpf8|mmu:69562:Cdk13|mmu:15382:Hnrnpa1|mmu:54614:Prpf40b|mmu:56194:Prpf40a|mmu:212880:Ddx46|mmu:71514:Sfpq|mmu:76938:Rbm17|mmu:66978:Luc7l|mmu:22380:Wbp4|mmu:230753:Thrap3|mmu:53817:Ddx39b|m…
mRNA splicing, via spliceosome	biological_process	GO:0000398	4.82438e-09	1.16302e-06	mmu:22183:Zrsr1|mmu:83486:Rbm5|mmu:67197:Zcrb1|mmu:101739:Psip1|mmu:20218:Khdrbs1|mmu:22258:Usp4|mmu:60321:Wbp11|mmu:15387:Hnrnpk|mmu:15388:Hnrnpl|mmu:76936:Hnrnpm|mmu:15381:Hnrnpc|mmu:66070:Cwc15|mmu:192159:Prpf8|mmu:69562:Cdk13|mmu:15382:Hnrnpa1|mmu:54614:Prpf40b|mmu:56194:Prpf40a|mmu:212880:Ddx46|mmu:71514:Sfpq|mmu:76938:Rbm17|mmu:66978:Luc7l|mmu:22380:Wbp4|mmu:230753:Thrap3|mmu:53817:Ddx39b|m…
macromolecular complex subunit organization	biological_process	GO:0043933	5.09759e-09	1.2003e-06	mmu:83486:Rbm5|mmu:78926:Gas2l1|mmu:71902:Cand1|mmu:65970:Lima1|mmu:51792:Ppp2r1a|mmu:245688:Rbbp7|mmu:18015:Nf1|mmu:13016:Ctbp1|mmu:214899:Kdm5a|mmu:243961:Shank1|mmu:51938:Ccdc39|mmu:77058:Fcnaos|mmu:53860:Sept9|mmu:74026:Gm12359|mmu:22378:Wbp2|mmu:235072:Sept7|mmu:66333:Aqp11|mmu:18000:Sept2|mmu:67804:Snx2|mmu:15356:Hmgcl|mmu:53605:Nap1l1|mmu:66616:Snx9|mmu:17191:Mbd2|mmu:17955:Nap1l4|mmu:1284…
cytoskeletal part	cellular_component	GO:0044430	6.78788e-09	1.56198e-06	mmu:66884:Appbp2|mmu:65970:Lima1|mmu:18016:Nf2|mmu:230967:Cep104|mmu:51938:Ccdc39|mmu:14272:Fnta|mmu:13144:Dapk3|mmu:16562:Kif1c|mmu:77058:Fcnaos|mmu:53860:Sept9|mmu:235072:Sept7|mmu:170791:Rbm39|mmu:18000:Sept2|mmu:22143:Gm14150|mmu:244608:Ccdc113|mmu:17904:Gm8894|mmu:22115:Tssk2|mmu:12589:Ift81|mmu:73420:Ccsap|mmu:22350:Ezr|mmu:19200:Pstpip1|mmu:22240:Dpysl3|mmu:14251:Flot1|mmu:16558:Kif16b|mmu…
heterocyclic compound binding	molecular_function	GO:1901363	8.23576e-09	1.85305e-06	mmu:110196:Fdps|mmu:54196:Pabpn1|mmu:114886:Cygb|mmu:19652:Rbm3|mmu:229663:Csde1|mmu:18616:Peg3|mmu:59050:Nsa2|mmu:224903:Safb|mmu:18432:Mybbp1a|mmu:245688:Rbbp7|mmu:83486:Rbm5|mmu:140781:Mhrt|mmu:17161:Maoa|mmu:237860:Ssh2|mmu:73503:Mbd3l1|mmu:11790:Speg|mmu:13016:Ctbp1|mmu:66492:Zmat2|mmu:214899:Kdm5a|mmu:66917:Chordc1|mmu:232976:Zfp574|mmu:319965:Cc2d1b|mmu:69159:Rhebl1|mmu:224742:Abcf1|mmu:20…
microtubule cytoskeleton	cellular_component	GO:0015630	1.92762e-08	4.24286e-06	mmu:17978:Ncoa2|mmu:76499:Clasp2|mmu:11816:Apoe|mmu:76073:Pcgf5|mmu:66884:Appbp2|mmu:16561:Kif1b|mmu:66573:Dzip1|mmu:12387:Ctnnb1|mmu:17215:Mcm3|mmu:230967:Cep104|mmu:17918:Myo5a|mmu:434204:RP24-225H21.2|mmu:29875:Iqgap1|mmu:21973:Top2a|mmu:22092:Rsph1|mmu:101994:Champ1|mmu:76478:Haus8|mmu:20729:Spin1|mmu:75563:Dnali1|mmu:72972:Ccser2|mmu:114602:Gm34106|mmu:74270:Usp20|mmu:18555:Cdk16|mmu:69987:S…
chromosome organization	biological_process	GO:0051276	2.55315e-08	5.50014e-06	mmu:68703:Rere|mmu:13436:Dnmt3b|mmu:15469:Prmt1|mmu:103468:Nup107|mmu:52696:Zwint|mmu:51792:Ppp2r1a|mmu:235441:Usp3|mmu:55993:Msh4|mmu:51810:Hnrnpu|mmu:17688:Msh6|mmu:404634:H2afy3|mmu:229584:Pogz|mmu:13016:Ctbp1|mmu:11461:Actb|mmu:15381:Hnrnpc|mmu:21974:Top2b|mmu:214899:Kdm5a|mmu:13018:Ctcf|mmu:21973:Top2a|mmu:67773:Kat8|mmu:18817:Plk1|mmu:101994:Champ1|mmu:74355:Smchd1|mmu:11569:Aebp2|mmu:32779…
macromolecular complex binding	molecular_function	GO:0044877	3.26738e-08	6.89213e-06	mmu:97387:Strn4|mmu:19652:Rbm3|mmu:65970:Lima1|mmu:18016:Nf2|mmu:214899:Kdm5a|mmu:243961:Shank1|mmu:20687:Sp3|mmu:22378:Wbp2|mmu:67804:Snx2|mmu:56440:Snx1|mmu:66616:Snx9|mmu:17191:Mbd2|mmu:15510:Hspd1|mmu:13138:Dag1|mmu:72831:Dhx30|mmu:319565:Syne2|mmu:22350:Ezr|mmu:19268:Ptprf|mmu:19262:Ptpra|mmu:219158:Ccar2|mmu:14683:Gm20721|mmu:69601:Dab2ip|mmu:68572:Mrpl58|mmu:22601:Yap1|mmu:20641:Snrpd1|mmu…
chromosomal part	cellular_component	GO:0044427	4.09323e-08	8.45796e-06	mmu:13436:Dnmt3b|mmu:51869:Rif1|mmu:71702:Cdc5l|mmu:103468:Nup107|mmu:52696:Zwint|mmu:51792:Ppp2r1a|mmu:235441:Usp3|mmu:55993:Msh4|mmu:17688:Msh6|mmu:68014:Zwilch|mmu:229584:Pogz|mmu:15387:Hnrnpk|mmu:18392:Gm12743|mmu:224826:Ubr2|mmu:227695:Spout1|mmu:15381:Hnrnpc|mmu:21974:Top2b|mmu:13018:Ctcf|mmu:67773:Kat8|mmu:101994:Champ1|mmu:67488:Calcoco1|mmu:19017:Ppargc1a|mmu:100710:Pds5b|mmu:404634:H2af…
organic cyclic compound binding	molecular_function	GO:0097159	4.56718e-08	9.24853e-06	mmu:110196:Fdps|mmu:54196:Pabpn1|mmu:114886:Cygb|mmu:19652:Rbm3|mmu:229663:Csde1|mmu:18616:Peg3|mmu:59050:Nsa2|mmu:224903:Safb|mmu:18432:Mybbp1a|mmu:245688:Rbbp7|mmu:83486:Rbm5|mmu:140781:Mhrt|mmu:17161:Maoa|mmu:237860:Ssh2|mmu:73503:Mbd3l1|mmu:11790:Speg|mmu:13016:Ctbp1|mmu:66492:Zmat2|mmu:214899:Kdm5a|mmu:66917:Chordc1|mmu:232976:Zfp574|mmu:319965:Cc2d1b|mmu:69159:Rhebl1|mmu:224742:Abcf1|mmu:20…
chromatin organization	biological_process	GO:0006325	4.97412e-08	9.8751e-06	mmu:68703:Rere|mmu:13436:Dnmt3b|mmu:74026:Gm12359|mmu:235441:Usp3|mmu:245688:Rbbp7|mmu:11569:Aebp2|mmu:404634:H2afy3|mmu:12387:Ctnnb1|mmu:13016:Ctbp1|mmu:11461:Actb|mmu:15381:Hnrnpc|mmu:214899:Kdm5a|mmu:13018:Ctcf|mmu:67773:Kat8|mmu:104416:Bap1|mmu:22083:Ctr9|mmu:71514:Sfpq|mmu:66471:Anp32e|mmu:70681:Fam175a|mmu:22378:Wbp2|mmu:67155:Smarca2|mmu:20586:Smarca4|mmu:93762:Smarca5|mmu:23942:Mta2|mmu:5…
cell cycle	biological_process	GO:0007049	7.78766e-08	1.51635e-05	mmu:78926:Gas2l1|mmu:12631:Cfl1|mmu:13016:Ctbp1|mmu:66917:Chordc1|mmu:14256:Flt3l|mmu:14272:Fnta|mmu:327799:Usp44|mmu:18763:Pkd1|mmu:56194:Prpf40a|mmu:53860:Sept9|mmu:18952:Sept4|mmu:235072:Sept7|mmu:56190:Rbm38|mmu:24050:Sept3|mmu:18000:Sept2|mmu:320165:Tacc1|mmu:66616:Snx9|mmu:228012:Tlk1|mmu:110958:M1ap|mmu:71702:Cdc5l|mmu:22350:Ezr|mmu:67500:Ccar1|mmu:19200:Pstpip1|mmu:13194:Ddb1|mmu:19272:Pt…
single-organism organelle organization	Undef	GO:1902589	8.37685e-08	1.60029e-05	mmu:78926:Gas2l1|mmu:65970:Lima1|mmu:51792:Ppp2r1a|mmu:100502698:Rubcn|mmu:237860:Ssh2|mmu:18016:Nf2|mmu:18015:Nf1|mmu:11983:Atpif1|mmu:243961:Shank1|mmu:51938:Ccdc39|mmu:68018:Col4a3bp|mmu:327799:Usp44|mmu:54525:Syt7|mmu:77058:Fcnaos|mmu:53860:Sept9|mmu:18039:Nefl|mmu:235072:Sept7|mmu:53604:Zpbp|mmu:18000:Sept2|mmu:69710:Arap1|mmu:320165:Tacc1|mmu:57752:Tacc2|mmu:244608:Ccdc113|mmu:13138:Dag1|mm…
cellular macromolecular complex assembly	biological_process	GO:0034622	1.09837e-07	2.05944e-05	mmu:83486:Rbm5|mmu:101739:Psip1|mmu:71902:Cand1|mmu:103468:Nup107|mmu:18039:Nefl|mmu:56505:Gm5837|mmu:22258:Usp4|mmu:73293:Ccdc103|mmu:229584:Pogz|mmu:74143:Opa1|mmu:434204:Whamm|mmu:434204:RP24-225H21.2|mmu:116837:Rims1|mmu:544963:Iqgap2|mmu:72587:Pan3|mmu:268449:Rpl23a-ps3|mmu:50876:Tmod2|mmu:20239:Atxn2|mmu:13209:Ddx6|mmu:99412:Golga2|mmu:77058:Fcnaos|mmu:66700:Chmp3|mmu:74934:Armc4|mmu:20586:…
nucleotide binding	molecular_function	GO:0000166	1.17213e-07	2.11926e-05	mmu:54196:Pabpn1|mmu:19652:Rbm3|mmu:224903:Safb|mmu:74772:Atp13a2|mmu:83486:Rbm5|mmu:17161:Maoa|mmu:27416:Abcc5|mmu:54170:Rragc|mmu:13016:Ctbp1|mmu:66917:Chordc1|mmu:69159:Rhebl1|mmu:224742:Abcf1|mmu:229279:Hnrnpa3|mmu:77134:Hnrnpa0|mmu:15382:Hnrnpa1|mmu:17250:Abcc1|mmu:52202:Rbm34|mmu:53860:Sept9|mmu:20362:Sept8|mmu:381626:Rbm33|mmu:18952:Sept4|mmu:235072:Sept7|mmu:75292:Prkd3|mmu:170791:Rbm39|m…
nucleoside phosphate binding	molecular_function	GO:1901265	1.17213e-07	2.11926e-05	mmu:54196:Pabpn1|mmu:19652:Rbm3|mmu:224903:Safb|mmu:74772:Atp13a2|mmu:83486:Rbm5|mmu:17161:Maoa|mmu:27416:Abcc5|mmu:54170:Rragc|mmu:13016:Ctbp1|mmu:66917:Chordc1|mmu:69159:Rhebl1|mmu:224742:Abcf1|mmu:229279:Hnrnpa3|mmu:77134:Hnrnpa0|mmu:15382:Hnrnpa1|mmu:17250:Abcc1|mmu:52202:Rbm34|mmu:53860:Sept9|mmu:20362:Sept8|mmu:381626:Rbm33|mmu:18952:Sept4|mmu:235072:Sept7|mmu:75292:Prkd3|mmu:170791:Rbm39|m…
nucleoside-triphosphatase activity	molecular_function	GO:0017111	1.39049e-07	2.46994e-05	mmu:27406:Abcf3|mmu:27407:Abcf2|mmu:16561:Kif1b|mmu:16562:Kif1c|mmu:56505:Gm5837|mmu:17688:Msh6|mmu:140781:Mhrt|mmu:229524:Msto1|mmu:74143:Opa1|mmu:17918:Myo5a|mmu:21974:Top2b|mmu:21973:Top2a|mmu:271457:Rab5a|mmu:224742:Abcf1|mmu:234663:RP24-178J22.1|mmu:13627:Eef1a1|mmu:72047:Ddx42|mmu:13209:Ddx6|mmu:212880:Ddx46|mmu:16564:Kif21a|mmu:67155:Smarca2|mmu:11950:Atp5f1|mmu:20586:Smarca4|mmu:93762:Sma…
cell adhesion molecule binding	molecular_function	GO:0050839	1.52982e-07	2.67059e-05	mmu:84092:Usp8|mmu:56376:Pdlim5|mmu:27406:Abcf3|mmu:65970:Lima1|mmu:19247:Ptpn11|mmu:17356:Afdn|mmu:67533:Ppfibp1|mmu:12387:Ctnnb1|mmu:15387:Hnrnpk|mmu:18016:Nf2|mmu:217737:AC151967.1|mmu:29875:Iqgap1|mmu:16412:Itgb1|mmu:12306:Anxa2|mmu:15161:Hcfc1|mmu:21894:Tln1|mmu:15516:Hsp90ab1|mmu:223255:Stk24|mmu:53860:Sept9|mmu:18222:Numb|mmu:12825:Col3a1|mmu:235072:Sept7|mmu:16779:Lamb2|mmu:66882:Bzw1|mmu…
protein complex	Undef	GO:0043234	2.45567e-07	4.21418e-05	mmu:97387:Strn4|mmu:229663:Csde1|mmu:71902:Cand1|mmu:76199:Med13l|mmu:51792:Ppp2r1a|mmu:245688:Rbbp7|mmu:140781:Mhrt|mmu:16650:Kpna6|mmu:16648:Kpna3|mmu:18016:Nf2|mmu:18015:Nf1|mmu:19285:Ptrf|mmu:13016:Ctbp1|mmu:11983:Atpif1|mmu:214899:Kdm5a|mmu:243961:Shank1|mmu:14272:Fnta|mmu:11569:Aebp2|mmu:16564:Kif21a|mmu:74996:Usp47|mmu:20687:Sp3|mmu:12837:Col8a1|mmu:233863:Gtf3c1|mmu:16600:Klf4|mmu:53860:S…
ribonucleoprotein complex subunit organization	biological_process	GO:0071826	2.94812e-07	4.89711e-05	mmu:76366:Mtif3|mmu:27275:Nufip1|mmu:67996:Srsf6|mmu:110809:Srsf1|mmu:229937:Znhit6|mmu:16785:Rpsa|mmu:110816:Pwp2|mmu:101739:Psip1|mmu:16573:Kif5b|mmu:56505:Gm5837|mmu:16573:Gm17036|mmu:54633:Pqbp1|mmu:16898:Srp9|mmu:67678:Lsm3|mmu:19656:Rbmxl1|mmu:75617:Rps25|mmu:238217:Rpl10|mmu:72831:Gm27855|mmu:13424:Dync1h1|mmu:20630:Snrpc|mmu:98828:Cdc123|mmu:68193:Gm9385|mmu:53817:Ddx39b|mmu:55944:Gm17638…
cellular protein catabolic process	biological_process	GO:0044257	2.97737e-07	4.89711e-05	mmu:84092:Usp8|mmu:11816:Apoe|mmu:19141:Lgmn|mmu:53312:Nub1|mmu:230484:Usp1|mmu:235441:Usp3|mmu:22258:Usp4|mmu:22225:Usp5|mmu:252870:Usp7|mmu:56736:Rnf14|mmu:71999:Fbxo22|mmu:68833:Pdcl3|mmu:101358:Fbxl14|mmu:224826:Ubr2|mmu:22222:Ubr1|mmu:11983:Atpif1|mmu:70790:Ubr5|mmu:12306:Anxa2|mmu:13039:Ctsl|mmu:23807:Arih2|mmu:140499:Ube2j2|mmu:20747:Spop|mmu:19025:Ctsa|mmu:74996:Usp47|mmu:227334:Usp40|mmu…
cytosolic ribosome	cellular_component	GO:0022626	2.99872e-07	4.89711e-05	mmu:75617:Rps25|mmu:22121:Gm11478|mmu:66475:Rps23|mmu:16785:Rpsa|mmu:268449:Gm10132|mmu:19921:Rpl19-ps11|mmu:16898:Srp9|mmu:67115:Rpl14|mmu:66480:Rpl15|mmu:20115:Gm6472|mmu:238217:Rpl10|mmu:66229:Rpl7l1|mmu:270106:Rpl13|mmu:20091:Rps3a1|mmu:68193:Gm9385|mmu:19921:Rpl19|mmu:100503670:Gm15500|mmu:67115:Rpl14-ps1|mmu:13205:Ddx3x|mmu:67186:Rplp2|mmu:11837:Rplp0|mmu:20102:Rps4l|mmu:19017:Ppargc1a|mmu:…
covalent chromatin modification	biological_process	GO:0016569	3.62795e-07	5.83063e-05	mmu:13436:Dnmt3b|mmu:74026:Gm12359|mmu:235441:Usp3|mmu:245688:Rbbp7|mmu:11569:Aebp2|mmu:404634:H2afy3|mmu:12387:Ctnnb1|mmu:13016:Ctbp1|mmu:102162:Taf5l|mmu:214899:Kdm5a|mmu:13018:Ctcf|mmu:67773:Kat8|mmu:71514:Sfpq|mmu:70681:Fam175a|mmu:22378:Wbp2|mmu:104416:Bap1|mmu:20586:Smarca4|mmu:93762:Smarca5|mmu:56505:Gm5837|mmu:17191:Mbd2|mmu:11785:Apbb1|mmu:76804:Kdm4c|mmu:54650:Sfmbt1|mmu:228012:Tlk1|mmu…
mRNA transport	biological_process	GO:0051028	3.73191e-07	5.83425e-05	mmu:54196:Pabpn1|mmu:16549:Khsrp|mmu:110809:Srsf1|mmu:20383:Srsf3|mmu:269966:Nup98|mmu:73826:Poldip3|mmu:71805:Nup93|mmu:225027:Srsf7|mmu:21681:Alyref|mmu:229279:Gm9242|mmu:229279:Gm6254|mmu:209003:Rbmx2|mmu:69823:Fyttd1|mmu:107939:Pom121|mmu:319765:Igf2bp2|mmu:66011:Ranbp17|mmu:229512:Smg5|mmu:226517:Smg7|mmu:103677:Smg6|mmu:72416:Lrpprc|mmu:269113:Nup54|mmu:229279:Hnrnpa3|mmu:15382:Hnrnpa1|mmu:…
hydrolase activity, acting on acid anhydrides	molecular_function	GO:0016817	3.74544e-07	5.83425e-05	mmu:27406:Abcf3|mmu:27407:Abcf2|mmu:16561:Kif1b|mmu:16562:Kif1c|mmu:56505:Gm5837|mmu:17688:Msh6|mmu:140781:Mhrt|mmu:229524:Msto1|mmu:74143:Opa1|mmu:17918:Myo5a|mmu:21974:Top2b|mmu:21973:Top2a|mmu:271457:Rab5a|mmu:224742:Abcf1|mmu:234663:RP24-178J22.1|mmu:13627:Eef1a1|mmu:72047:Ddx42|mmu:13209:Ddx6|mmu:212880:Ddx46|mmu:16564:Kif21a|mmu:67155:Smarca2|mmu:11950:Atp5f1|mmu:20586:Smarca4|mmu:93762:Sma…
pyrophosphatase activity	molecular_function	GO:0016462	3.87703e-07	5.94772e-05	mmu:27406:Abcf3|mmu:27407:Abcf2|mmu:16561:Kif1b|mmu:16562:Kif1c|mmu:56505:Gm5837|mmu:17688:Msh6|mmu:140781:Mhrt|mmu:229524:Msto1|mmu:74143:Opa1|mmu:17918:Myo5a|mmu:21974:Top2b|mmu:21973:Top2a|mmu:271457:Rab5a|mmu:224742:Abcf1|mmu:234663:RP24-178J22.1|mmu:13627:Eef1a1|mmu:72047:Ddx42|mmu:13209:Ddx6|mmu:212880:Ddx46|mmu:16564:Kif21a|mmu:67155:Smarca2|mmu:11950:Atp5f1|mmu:20586:Smarca4|mmu:93762:Sma…
RNA localization	biological_process	GO:0006403	4.26097e-07	6.43914e-05	mmu:14113:Gm5812|mmu:54196:Pabpn1|mmu:16549:Khsrp|mmu:110809:Srsf1|mmu:229937:Znhit6|mmu:20383:Srsf3|mmu:269966:Nup98|mmu:73826:Poldip3|mmu:56505:Gm5837|mmu:71805:Nup93|mmu:225027:Srsf7|mmu:21681:Alyref|mmu:229279:Gm9242|mmu:229279:Gm6254|mmu:209003:Rbmx2|mmu:13680:Ddx19a|mmu:69823:Fyttd1|mmu:107939:Pom121|mmu:53379:Hnrnpa2b1|mmu:230082:Nol6|mmu:18148:Npm1|mmu:66011:Ranbp17|mmu:229512:Smg5|mmu:22…
hydrolase activity, acting on acid anhydrides, in phosphorus-containing anhydrides	molecular_function	GO:0016818	4.67365e-07	6.95892e-05	mmu:27406:Abcf3|mmu:27407:Abcf2|mmu:16561:Kif1b|mmu:16562:Kif1c|mmu:56505:Gm5837|mmu:17688:Msh6|mmu:140781:Mhrt|mmu:229524:Msto1|mmu:74143:Opa1|mmu:17918:Myo5a|mmu:21974:Top2b|mmu:21973:Top2a|mmu:271457:Rab5a|mmu:224742:Abcf1|mmu:234663:RP24-178J22.1|mmu:13627:Eef1a1|mmu:72047:Ddx42|mmu:13209:Ddx6|mmu:212880:Ddx46|mmu:16564:Kif21a|mmu:67155:Smarca2|mmu:11950:Atp5f1|mmu:20586:Smarca4|mmu:93762:Sma…
modification-dependent protein catabolic process	biological_process	GO:0019941	5.01977e-07	7.30978e-05	mmu:84092:Usp8|mmu:53312:Nub1|mmu:230484:Usp1|mmu:235441:Usp3|mmu:22258:Usp4|mmu:22225:Usp5|mmu:252870:Usp7|mmu:71999:Fbxo22|mmu:101358:Fbxl14|mmu:224826:Ubr2|mmu:22222:Ubr1|mmu:70790:Ubr5|mmu:229603:Otud7b|mmu:56228:Ube2j1|mmu:140499:Ube2j2|mmu:20747:Spop|mmu:327799:Usp44|mmu:20610:Sumo3|mmu:227334:Usp40|mmu:76800:Usp42|mmu:67118:Bfar|mmu:18521:Gm27406|mmu:74132:Rnf6|mmu:104416:Bap1|mmu:252870:4…
proteolysis involved in cellular protein catabolic process	biological_process	GO:0051603	5.05367e-07	7.30978e-05	mmu:84092:Usp8|mmu:19141:Lgmn|mmu:53312:Nub1|mmu:230484:Usp1|mmu:235441:Usp3|mmu:22258:Usp4|mmu:22225:Usp5|mmu:252870:Usp7|mmu:56736:Rnf14|mmu:71999:Fbxo22|mmu:68833:Pdcl3|mmu:101358:Fbxl14|mmu:224826:Ubr2|mmu:22222:Ubr1|mmu:11983:Atpif1|mmu:70790:Ubr5|mmu:229603:Otud7b|mmu:13039:Ctsl|mmu:23807:Arih2|mmu:140499:Ube2j2|mmu:20747:Spop|mmu:19025:Ctsa|mmu:74996:Usp47|mmu:227334:Usp40|mmu:76800:Usp42|…
modification-dependent macromolecule catabolic process	biological_process	GO:0043632	5.26607e-07	7.50972e-05	mmu:84092:Usp8|mmu:53312:Nub1|mmu:230484:Usp1|mmu:235441:Usp3|mmu:22258:Usp4|mmu:22225:Usp5|mmu:252870:Usp7|mmu:71999:Fbxo22|mmu:101358:Fbxl14|mmu:224826:Ubr2|mmu:22222:Ubr1|mmu:70790:Ubr5|mmu:229603:Otud7b|mmu:56228:Ube2j1|mmu:140499:Ube2j2|mmu:20747:Spop|mmu:327799:Usp44|mmu:20610:Sumo3|mmu:227334:Usp40|mmu:76800:Usp42|mmu:67118:Bfar|mmu:18521:Gm27406|mmu:74132:Rnf6|mmu:104416:Bap1|mmu:252870:4…
ribonucleoprotein complex assembly	biological_process	GO:0022618	5.67881e-07	7.98583e-05	mmu:27275:Nufip1|mmu:67996:Srsf6|mmu:110809:Srsf1|mmu:229937:Znhit6|mmu:16785:Rpsa|mmu:110816:Pwp2|mmu:101739:Psip1|mmu:56505:Gm5837|mmu:22258:Usp4|mmu:54633:Pqbp1|mmu:16898:Srp9|mmu:67678:Lsm3|mmu:19656:Rbmxl1|mmu:75617:Rps25|mmu:238217:Rpl10|mmu:72831:Gm27855|mmu:13424:Dync1h1|mmu:20630:Snrpc|mmu:98828:Cdc123|mmu:68193:Gm9385|mmu:53817:Ddx39b|mmu:55944:Gm17638|mmu:233871:Atxn2l|mmu:100503670:Gm…
microtubule-based process	biological_process	GO:0007017	5.75997e-07	7.989e-05	mmu:76499:Clasp2|mmu:78926:Gas2l1|mmu:66917:Chordc1|mmu:16561:Kif1b|mmu:16562:Kif1c|mmu:18040:Nefm|mmu:18039:Nefl|mmu:73293:Ccdc103|mmu:12387:Ctnnb1|mmu:17318:Mid1|mmu:18518:Igbp1|mmu:51938:Ccdc39|mmu:76478:Haus8|mmu:234663:RP24-178J22.1|mmu:72972:Ccser2|mmu:22687:Zpr1|mmu:225523:Cep120|mmu:77058:Fcnaos|mmu:69707:Iqcg|mmu:66700:Chmp3|mmu:67685:Dyx1c1|mmu:192197:Bcas3|mmu:16211:Kpnb1|mmu:75564:Rsp…
ubiquitin-dependent protein catabolic process	biological_process	GO:0006511	6.12576e-07	8.38153e-05	mmu:84092:Usp8|mmu:53312:Nub1|mmu:230484:Usp1|mmu:235441:Usp3|mmu:22258:Usp4|mmu:22225:Usp5|mmu:252870:Usp7|mmu:71999:Fbxo22|mmu:101358:Fbxl14|mmu:224826:Ubr2|mmu:22222:Ubr1|mmu:70790:Ubr5|mmu:229603:Otud7b|mmu:56228:Ube2j1|mmu:140499:Ube2j2|mmu:20747:Spop|mmu:327799:Usp44|mmu:20610:Sumo3|mmu:227334:Usp40|mmu:76800:Usp42|mmu:67118:Bfar|mmu:18521:Gm27406|mmu:74132:Rnf6|mmu:104416:Bap1|mmu:252870:4…
cellular macromolecule catabolic process	biological_process	GO:0044265	7.21263e-07	9.73705e-05	mmu:84092:Usp8|mmu:11816:Apoe|mmu:229663:Csde1|mmu:19141:Lgmn|mmu:53312:Nub1|mmu:230484:Usp1|mmu:235441:Usp3|mmu:19647:Rbbp6|mmu:18458:Gm16580|mmu:252870:Usp7|mmu:56736:Rnf14|mmu:71999:Fbxo22|mmu:68833:Pdcl3|mmu:101358:Fbxl14|mmu:224826:Ubr2|mmu:22222:Ubr1|mmu:11983:Atpif1|mmu:70790:Ubr5|mmu:72587:Pan3|mmu:71472:Usp19|mmu:13039:Ctsl|mmu:23807:Arih2|mmu:52830:Pnrc2|mmu:20747:Spop|mmu:19025:Ctsa|mm…
organelle assembly	biological_process	GO:0070925	8.05073e-07	0.000106688	mmu:73293:Ccdc103|mmu:66573:Dzip1|mmu:229584:Pogz|mmu:235072:Sept7|mmu:100502861:Gm17163|mmu:72587:Pan3|mmu:51938:Ccdc39|mmu:76478:Haus8|mmu:50876:Tmod2|mmu:93689:Lmod1|mmu:22088:Gm15832|mmu:13033:Ctsd|mmu:54525:Syt7|mmu:77058:Fcnaos|mmu:53860:Sept9|mmu:67685:Dyx1c1|mmu:53604:Zpbp|mmu:18000:Sept2|mmu:67161:Sclt1|mmu:75564:Rsph9|mmu:57440:Ehd3|mmu:13660:Ehd1|mmu:26886:Cenph|mmu:77040:Atg16l1|mmu:2…
nucleic acid transport	biological_process	GO:0050657	8.21892e-07	0.000106688	mmu:54196:Pabpn1|mmu:16549:Khsrp|mmu:110809:Srsf1|mmu:20383:Srsf3|mmu:269966:Nup98|mmu:73826:Poldip3|mmu:71805:Nup93|mmu:225027:Srsf7|mmu:21681:Alyref|mmu:229279:Gm9242|mmu:229279:Gm6254|mmu:209003:Rbmx2|mmu:69823:Fyttd1|mmu:107939:Pom121|mmu:53379:Hnrnpa2b1|mmu:230082:Nol6|mmu:18148:Npm1|mmu:66011:Ranbp17|mmu:229512:Smg5|mmu:226517:Smg7|mmu:103677:Smg6|mmu:72416:Lrpprc|mmu:16785:Rpsa|mmu:269113:…
RNA transport	biological_process	GO:0050658	8.21892e-07	0.000106688	mmu:54196:Pabpn1|mmu:16549:Khsrp|mmu:110809:Srsf1|mmu:20383:Srsf3|mmu:269966:Nup98|mmu:73826:Poldip3|mmu:71805:Nup93|mmu:225027:Srsf7|mmu:21681:Alyref|mmu:229279:Gm9242|mmu:229279:Gm6254|mmu:209003:Rbmx2|mmu:69823:Fyttd1|mmu:107939:Pom121|mmu:53379:Hnrnpa2b1|mmu:230082:Nol6|mmu:18148:Npm1|mmu:66011:Ranbp17|mmu:229512:Smg5|mmu:226517:Smg7|mmu:103677:Smg6|mmu:72416:Lrpprc|mmu:16785:Rpsa|mmu:269113:…
ribonucleoprotein complex biogenesis	biological_process	GO:0022613	8.43352e-07	0.000108088	mmu:83486:Rbm5|mmu:101739:Psip1|mmu:59050:Nsa2|mmu:56505:Gm5837|mmu:22258:Usp4|mmu:72181:Nsun4|mmu:60321:Wbp11|mmu:227715:Exosc2|mmu:72587:Pan3|mmu:57905:Gm45140|mmu:269254:Setx|mmu:69499:Tsr2|mmu:66978:Luc7l|mmu:56412:Noa1|mmu:53817:Ddx39b|mmu:69639:Exosc8|mmu:72831:Dhx30|mmu:67115:Rpl14-ps1|mmu:20239:Atxn2|mmu:22121:Rpl13a|mmu:78394:Ddx52|mmu:73736:Fcf1|mmu:52513:Ddx56|mmu:57808:Rpl35a|mmu:1938…
protein catabolic process	biological_process	GO:0030163	1.15263e-06	0.00014588	mmu:84092:Usp8|mmu:93960:Nkd1|mmu:11816:Apoe|mmu:19141:Lgmn|mmu:53312:Nub1|mmu:230484:Usp1|mmu:235441:Usp3|mmu:22258:Usp4|mmu:22225:Usp5|mmu:252870:Usp7|mmu:56736:Rnf14|mmu:71999:Fbxo22|mmu:68833:Pdcl3|mmu:101358:Fbxl14|mmu:224826:Ubr2|mmu:22222:Ubr1|mmu:11983:Atpif1|mmu:70790:Ubr5|mmu:12306:Anxa2|mmu:13039:Ctsl|mmu:23807:Arih2|mmu:140499:Ube2j2|mmu:20747:Spop|mmu:19025:Ctsa|mmu:74996:Usp47|mmu:1…
cytoskeleton organization	biological_process	GO:0007010	1.21437e-06	0.000151797	mmu:76499:Clasp2|mmu:78926:Gas2l1|mmu:66917:Chordc1|mmu:18040:Nefm|mmu:65970:Lima1|mmu:51792:Ppp2r1a|mmu:73293:Ccdc103|mmu:12387:Ctnnb1|mmu:235072:Sept7|mmu:237860:Ssh2|mmu:18016:Nf2|mmu:18015:Nf1|mmu:102693:Phldb1|mmu:434204:RP24-225H21.2|mmu:243961:Shank1|mmu:17318:Mid1|mmu:16412:Itgb1|mmu:51938:Ccdc39|mmu:13039:Ctsl|mmu:50876:Tmod2|mmu:18717:Pip5k1c|mmu:70549:Tln2|mmu:74569:Ttc17|mmu:56194:Prp…
establishment of RNA localization	biological_process	GO:0051236	1.27313e-06	0.000157201	mmu:54196:Pabpn1|mmu:16549:Khsrp|mmu:110809:Srsf1|mmu:20383:Srsf3|mmu:269966:Nup98|mmu:73826:Poldip3|mmu:71805:Nup93|mmu:225027:Srsf7|mmu:21681:Alyref|mmu:229279:Gm9242|mmu:229279:Gm6254|mmu:209003:Rbmx2|mmu:69823:Fyttd1|mmu:107939:Pom121|mmu:53379:Hnrnpa2b1|mmu:230082:Nol6|mmu:18148:Npm1|mmu:66011:Ranbp17|mmu:229512:Smg5|mmu:226517:Smg7|mmu:103677:Smg6|mmu:72416:Lrpprc|mmu:16785:Rpsa|mmu:269113:…
translation	biological_process	GO:0006412	1.56158e-06	0.000190494	mmu:224045:Eif2b5|mmu:19652:Rbm3|mmu:20218:Khdrbs1|mmu:100037258:Dnajc3|mmu:67840:Mrpl57|mmu:15388:Hnrnpl|mmu:66493:Mrpl51|mmu:110960:Tars|mmu:11991:Hnrnpd|mmu:18120:Mrpl49|mmu:13627:Eef1a1|mmu:78893:Cnot10|mmu:19951:Rpl32|mmu:26395:Map2k1|mmu:22695:Zfp36|mmu:94062:Mrpl3|mmu:18521:Gm27406|mmu:53872:Caprin1|mmu:19943:Rpl28-ps1|mmu:13665:Eif2s1|mmu:16201:Ilf3|mmu:20823:Ssb|mmu:15568:Elavl1|mmu:2126…
ATPase activity	molecular_function	GO:0016887	1.94748e-06	0.000234741	mmu:27406:Abcf3|mmu:27407:Abcf2|mmu:16561:Kif1b|mmu:16562:Kif1c|mmu:56505:Gm5837|mmu:17688:Msh6|mmu:140781:Mhrt|mmu:21974:Top2b|mmu:21973:Top2a|mmu:224742:Abcf1|mmu:72047:Ddx42|mmu:13209:Ddx6|mmu:212880:Ddx46|mmu:67155:Smarca2|mmu:269523:Vcp-rs|mmu:20586:Smarca4|mmu:93762:Smarca5|mmu:170472:Recql5|mmu:74772:Atp13a2|mmu:229841:Cenpe|mmu:58186:Rad18|mmu:70472:Atad2|mmu:72831:Dhx30|mmu:72162:Dhx36|m…
ribosomal subunit	cellular_component	GO:0044391	2.94063e-06	0.000349201	mmu:75617:Rps25|mmu:19652:Rbm3|mmu:66475:Rps23|mmu:16785:Rpsa|mmu:268449:Gm10132|mmu:19921:Rpl19-ps11|mmu:72181:Nsun4|mmu:16898:Srp9|mmu:67115:Rpl14|mmu:66480:Rpl15|mmu:20115:Gm6472|mmu:238217:Rpl10|mmu:66493:Mrpl51|mmu:66229:Rpl7l1|mmu:270106:Rpl13|mmu:20091:Rps3a1|mmu:68193:Gm9385|mmu:18148:Npm1|mmu:19921:Rpl19|mmu:68572:Mrpl58|mmu:100503670:Gm15500|mmu:56282:Mrpl12|mmu:67115:Rpl14-ps1|mmu:1320…
small molecule binding	molecular_function	GO:0036094	2.96606e-06	0.000349201	mmu:54196:Pabpn1|mmu:19652:Rbm3|mmu:224903:Safb|mmu:74772:Atp13a2|mmu:83486:Rbm5|mmu:17161:Maoa|mmu:27416:Abcc5|mmu:54170:Rragc|mmu:13016:Ctbp1|mmu:66917:Chordc1|mmu:69159:Rhebl1|mmu:224742:Abcf1|mmu:229279:Hnrnpa3|mmu:77134:Hnrnpa0|mmu:15382:Hnrnpa1|mmu:17250:Abcc1|mmu:52202:Rbm34|mmu:53860:Sept9|mmu:20362:Sept8|mmu:381626:Rbm33|mmu:18952:Sept4|mmu:235072:Sept7|mmu:19158:Cyth2|mmu:170791:Rbm39|m…
intracellular transport	biological_process	GO:0046907	3.02141e-06	0.000351629	mmu:54196:Pabpn1|mmu:66884:Appbp2|mmu:74772:Atp13a2|mmu:71999:Fbxo22|mmu:16648:Kpna3|mmu:18015:Nf1|mmu:11983:Atpif1|mmu:66011:Ranbp17|mmu:68018:Col4a3bp|mmu:18763:Pkd1|mmu:54525:Syt7|mmu:67804:Snx2|mmu:56440:Snx1|mmu:14084:Faf1|mmu:66616:Snx9|mmu:76577:Faf2|mmu:20280:Scp2|mmu:13138:Dag1|mmu:18226:Nup62|mmu:98910:Usp6nl|mmu:12589:Ift81|mmu:193116:Slu7|mmu:22350:Ezr|mmu:53379:Hnrnpa2b1|mmu:320727:I…
chromatin	cellular_component	GO:0000785	3.30785e-06	0.000380591	mmu:13436:Dnmt3b|mmu:101739:Psip1|mmu:235441:Usp3|mmu:17688:Msh6|mmu:404634:H2afy3|mmu:229584:Pogz|mmu:15387:Hnrnpk|mmu:224826:Ubr2|mmu:11461:Actb|mmu:15381:Hnrnpc|mmu:21974:Top2b|mmu:67488:Calcoco1|mmu:19017:Ppargc1a|mmu:100710:Pds5b|mmu:71514:Sfpq|mmu:16600:Klf4|mmu:17684:Cited2|mmu:67155:Smarca2|mmu:20586:Smarca4|mmu:192197:Bcas3|mmu:23942:Mta2|mmu:56505:Gm5837|mmu:18795:Plcb1|mmu:108829:Jmjd1…
microtubule-based movement	biological_process	GO:0007018	3.52876e-06	0.000401446	mmu:73293:Ccdc103|mmu:16211:Kpnb1|mmu:16709:Ktn1|mmu:16561:Kif1b|mmu:16562:Kif1c|mmu:18040:Nefm|mmu:18039:Nefl|mmu:16571:Kif4|mmu:67694:Ift74|mmu:16573:Gm17036|mmu:74453:Cfap53|mmu:74362:Spag17|mmu:13424:Dync1h1|mmu:12009:Cep131|mmu:15251:Hif1a|mmu:54161:Copg1|mmu:75563:Dnali1|mmu:56455:Dynll1|mmu:19726:Rfx3|mmu:74117:Actr3|mmu:66713:Actr2|mmu:19348:Kif20a|mmu:18457:Bloc1s6|mmu:16558:Kif16b|mmu:1…
cytosolic large ribosomal subunit	cellular_component	GO:0022625	4.03189e-06	0.000453587	mmu:76808:Rpl18a|mmu:19921:Rpl19-ps11|mmu:67115:Rpl14|mmu:66480:Rpl15|mmu:238217:Rpl10|mmu:66229:Rpl7l1|mmu:270106:Rpl13|mmu:68193:Gm9385|mmu:19921:Rpl19|mmu:100503670:Gm15500|mmu:67115:Rpl14-ps1|mmu:67186:Rplp2|mmu:11837:Rplp0|mmu:19951:Rpl32|mmu:76808:Gm15427|mmu:19988:Rpl6|mmu:19989:Rpl7|mmu:67891:Rpl4|mmu:100503670:Rpl5|mmu:27367:Rpl3|mmu:22121:Rpl13a|mmu:22121:Gm11478|mmu:19943:Rpl28-ps1|mmu…
peptide biosynthetic process	biological_process	GO:0043043	4.16196e-06	0.000460949	mmu:224045:Eif2b5|mmu:19652:Rbm3|mmu:20218:Khdrbs1|mmu:100037258:Dnajc3|mmu:67840:Mrpl57|mmu:15388:Hnrnpl|mmu:66493:Mrpl51|mmu:110960:Tars|mmu:11991:Hnrnpd|mmu:18120:Mrpl49|mmu:13627:Eef1a1|mmu:78893:Cnot10|mmu:19951:Rpl32|mmu:26395:Map2k1|mmu:22695:Zfp36|mmu:94062:Mrpl3|mmu:18521:Gm27406|mmu:53872:Caprin1|mmu:19943:Rpl28-ps1|mmu:13665:Eif2s1|mmu:16201:Ilf3|mmu:20823:Ssb|mmu:15568:Elavl1|mmu:2126…
perinuclear region of cytoplasm	cellular_component	GO:0048471	4.18837e-06	0.000460949	mmu:19035:Ppib|mmu:18708:Pik3r1|mmu:18749:Prkacb|mmu:11785:Apbb1|mmu:12387:Ctnnb1|mmu:15388:Hnrnpl|mmu:18016:Nf2|mmu:74006:Dnm1l|mmu:192292:Nrbp1|mmu:53598:Dctn3|mmu:16412:Itgb1|mmu:13206:Ddx4|mmu:12306:Anxa2|mmu:271457:Rab5a|mmu:11746:Anxa4|mmu:18103:Nme2|mmu:11749:Anxa6|mmu:13030:Ctsb|mmu:665113:Tnik|mmu:12450:Ccng1|mmu:65113:Ndfip1|mmu:53860:Sept9|mmu:19342:Rab4b|mmu:15481:Gm15459|mmu:71648:Op…
nucleolus	cellular_component	GO:0005730	4.61384e-06	0.000502313	mmu:66801:Prkrip1|mmu:19652:Rbm3|mmu:70925:E030037K01Rik|mmu:59050:Nsa2|mmu:70925:Cdkn2aip|mmu:16201:Ilf3|mmu:109006:Ciapin1|mmu:67291:Gm18669|mmu:240354:Malt1|mmu:22088:Gm15832|mmu:68083:Pak1ip1|mmu:18016:Nf2|mmu:244216:Zfp771|mmu:13018:Ctcf|mmu:21973:Top2a|mmu:225280:Ino80c|mmu:13039:Ctsl|mmu:13627:Eef1a1|mmu:13030:Ctsb|mmu:22687:Zpr1|mmu:52202:Rbm34|mmu:233863:Gtf3c1|mmu:223255:Stk24|mmu:23507…
cellular component biogenesis	biological_process	GO:0044085	5.57631e-06	0.00060064	mmu:83486:Rbm5|mmu:101739:Psip1|mmu:71902:Cand1|mmu:59050:Nsa2|mmu:65970:Lima1|mmu:51792:Ppp2r1a|mmu:109006:Ciapin1|mmu:237860:Ssh2|mmu:18016:Nf2|mmu:12404:Cbln1|mmu:243961:Shank1|mmu:51938:Ccdc39|mmu:77048:Cep83|mmu:54525:Syt7|mmu:77058:Fcnaos|mmu:53860:Sept9|mmu:235072:Sept7|mmu:53604:Zpbp|mmu:66333:Aqp11|mmu:56412:Noa1|mmu:11421:Gm11651|mmu:69710:Arap1|mmu:15356:Hmgcl|mmu:53605:Nap1l1|mmu:6661…
nucleobase-containing compound transport	biological_process	GO:0015931	5.96223e-06	0.000635448	mmu:54196:Pabpn1|mmu:16549:Khsrp|mmu:110809:Srsf1|mmu:20383:Srsf3|mmu:269966:Nup98|mmu:73826:Poldip3|mmu:71805:Nup93|mmu:225027:Srsf7|mmu:21681:Alyref|mmu:110172:Slc35b1|mmu:229279:Gm9242|mmu:229279:Gm6254|mmu:209003:Rbmx2|mmu:69823:Fyttd1|mmu:107939:Pom121|mmu:53379:Hnrnpa2b1|mmu:230082:Nol6|mmu:18148:Npm1|mmu:66011:Ranbp17|mmu:229512:Smg5|mmu:14609:Gja1|mmu:226517:Smg7|mmu:103677:Smg6|mmu:72416…
transcription factor binding	molecular_function	GO:0008134	7.73947e-06	0.000816273	mmu:17978:Ncoa2|mmu:78926:Gas2l1|mmu:12069:Bex2|mmu:71902:Cand1|mmu:17937:Gm16229|mmu:266692:Cpne1|mmu:18432:Mybbp1a|mmu:11785:Apbb1|mmu:252870:Usp7|mmu:12387:Ctnnb1|mmu:15387:Hnrnpk|mmu:13016:Ctbp1|mmu:11461:Actb|mmu:11991:Hnrnpd|mmu:98758:Hnrnpf|mmu:67773:Kat8|mmu:11746:Anxa4|mmu:20747:Spop|mmu:15502:Gm7816|mmu:22070:Tpt1-ps3|mmu:19017:Ppargc1a|mmu:18046:Nfyc|mmu:18045:Nfyb|mmu:16600:Klf4|mmu:8…
cellular localization	biological_process	GO:0051641	7.90457e-06	0.000825091	mmu:54196:Pabpn1|mmu:66884:Appbp2|mmu:74772:Atp13a2|mmu:71999:Fbxo22|mmu:16648:Kpna3|mmu:18016:Nf2|mmu:18015:Nf1|mmu:11983:Atpif1|mmu:66011:Ranbp17|mmu:229603:Otud7b|mmu:68018:Col4a3bp|mmu:15502:Gm7816|mmu:16562:Kif1c|mmu:54525:Syt7|mmu:83409:Lamtor2|mmu:18039:Nefl|mmu:106021:Topors|mmu:67804:Snx2|mmu:56440:Snx1|mmu:14084:Faf1|mmu:320165:Tacc1|mmu:66616:Snx9|mmu:76577:Faf2|mmu:20280:Scp2|mmu:1313…
ribonucleoprotein granule	cellular_component	GO:0035770	8.1177e-06	0.000838691	mmu:54633:Pqbp1|mmu:13211:Dhx9|mmu:11837:Rplp0|mmu:27041:Gm5913|mmu:57746:Piwil2|mmu:57749:Piwil1|mmu:12753:Clock|mmu:67207:Lsm1|mmu:19878:Rock2|mmu:67678:Lsm3|mmu:229279:Gm9242|mmu:12192:Zfp36l1|mmu:229279:Gm6254|mmu:72831:Gm27855|mmu:26441:Psma4|mmu:11461:Actb|mmu:29875:Iqgap1|mmu:72587:Pan3|mmu:18412:Sqstm1|mmu:13205:Ddx3x|mmu:52830:Pnrc2|mmu:229279:Hnrnpa3|mmu:22142:Tuba1a|mmu:19353:Rac1|mmu:…
macromolecule catabolic process	biological_process	GO:0009057	8.66079e-06	0.000885763	mmu:84092:Usp8|mmu:93960:Nkd1|mmu:11816:Apoe|mmu:229663:Csde1|mmu:19141:Lgmn|mmu:53312:Nub1|mmu:230484:Usp1|mmu:235441:Usp3|mmu:19647:Rbbp6|mmu:18458:Gm16580|mmu:252870:Usp7|mmu:56736:Rnf14|mmu:71999:Fbxo22|mmu:68833:Pdcl3|mmu:101358:Fbxl14|mmu:224826:Ubr2|mmu:22222:Ubr1|mmu:11983:Atpif1|mmu:70790:Ubr5|mmu:72587:Pan3|mmu:71472:Usp19|mmu:13039:Ctsl|mmu:23807:Arih2|mmu:52830:Pnrc2|mmu:20747:Spop|mm…
cell cycle process	biological_process	GO:0022402	8.96145e-06	0.000907347	mmu:84092:Usp8|mmu:76499:Clasp2|mmu:77011:Ticrr|mmu:52696:Zwint|mmu:19247:Ptpn11|mmu:56505:Gm5837|mmu:381921:Taok2|mmu:11785:Apbb1|mmu:17688:Msh6|mmu:68014:Zwilch|mmu:229584:Pogz|mmu:59046:Arpp19|mmu:18392:Gm12743|mmu:19200:Pstpip1|mmu:17222:Anapc1|mmu:16412:Itgb1|mmu:16765:Stmn1|mmu:21974:Top2b|mmu:17164:Mapkapk2|mmu:11909:Atf2|mmu:21973:Top2a|mmu:15499:Hsf1|mmu:213582:Map9|mmu:101994:Champ1|mmu…
ribosome	cellular_component	GO:0005840	1.06957e-05	0.00107221	mmu:75617:Rps25|mmu:22121:Gm11478|mmu:66475:Rps23|mmu:224742:Abcf1|mmu:268449:Gm10132|mmu:19921:Rpl19-ps11|mmu:68499:Mrpl53|mmu:72181:Nsun4|mmu:16898:Srp9|mmu:66047:Mrpl54|mmu:66480:Rpl15|mmu:67840:Mrpl57|mmu:238217:Rpl10|mmu:66493:Mrpl51|mmu:66229:Rpl7l1|mmu:270106:Rpl13|mmu:19652:Rbm3|mmu:81910:Rrbp1|mmu:68193:Gm9385|mmu:18148:Npm1|mmu:19921:Rpl19|mmu:68572:Mrpl58|mmu:100503670:Gm15500|mmu:5628…
cytoskeletal protein binding	molecular_function	GO:0008092	1.13605e-05	0.0011277	mmu:56376:Pdlim5|mmu:11816:Apoe|mmu:78926:Gas2l1|mmu:12631:Cfl1|mmu:16561:Kif1b|mmu:16562:Kif1c|mmu:65970:Lima1|mmu:11785:Apbb1|mmu:22004:Tpm2|mmu:15387:Hnrnpk|mmu:237860:Ssh2|mmu:18016:Nf2|mmu:18015:Nf1|mmu:74143:Opa1|mmu:17918:Myo5a|mmu:434204:RP24-225H21.2|mmu:544963:Iqgap2|mmu:17318:Mid1|mmu:16412:Itgb1|mmu:12306:Anxa2|mmu:225115:Svil|mmu:14272:Fnta|mmu:50876:Tmod2|mmu:72972:Ccser2|mmu:19052:…
cellular component assembly involved in morphogenesis	biological_process	GO:0010927	1.23274e-05	0.0012118	mmu:73293:Ccdc103|mmu:66573:Dzip1|mmu:16412:Itgb1|mmu:51938:Ccdc39|mmu:50876:Tmod2|mmu:77058:Fcnaos|mmu:53860:Sept9|mmu:67685:Dyx1c1|mmu:53604:Zpbp|mmu:18000:Sept2|mmu:67161:Sclt1|mmu:76967:2700049A03Rik|mmu:57440:Ehd3|mmu:13660:Ehd1|mmu:195208:Dcdc2a|mmu:22092:Rsph1|mmu:244608:Ccdc113|mmu:226251:Ablim1|mmu:13138:Dag1|mmu:93689:Lmod1|mmu:68146:Arl13b|mmu:70300:D7Bwg0826e|mmu:12589:Ift81|mmu:77832…
cilium morphogenesis	biological_process	GO:0060271	1.29444e-05	0.00126021	mmu:73293:Ccdc103|mmu:66573:Dzip1|mmu:235072:Sept7|mmu:13196:Asap1|mmu:100502861:Gm17163|mmu:51938:Ccdc39|mmu:77058:Fcnaos|mmu:53860:Sept9|mmu:67685:Dyx1c1|mmu:18000:Sept2|mmu:67161:Sclt1|mmu:76967:2700049A03Rik|mmu:57440:Ehd3|mmu:13660:Ehd1|mmu:195208:Dcdc2a|mmu:22092:Rsph1|mmu:244608:Ccdc113|mmu:226251:Ablim1|mmu:218232:Ptpdc1|mmu:68146:Arl13b|mmu:70300:D7Bwg0826e|mmu:12589:Ift81|mmu:77832:Tchp…
cell leading edge	cellular_component	GO:0031252	1.32674e-05	0.00127936	mmu:269608:Plekhg5|mmu:11539:Adora1|mmu:11785:Apbb1|mmu:12387:Ctnnb1|mmu:18016:Nf2|mmu:17918:Myo5a|mmu:29875:Iqgap1|mmu:544963:Iqgap2|mmu:230837:Asap3|mmu:16412:Itgb1|mmu:12306:Anxa2|mmu:271457:Rab5a|mmu:18103:Nme2|mmu:13627:Eef1a1|mmu:70549:Tln2|mmu:21894:Tln1|mmu:66797:Cntnap2|mmu:11911:Atf4|mmu:19158:Cyth2|mmu:192197:Bcas3|mmu:218038:Amph|mmu:14083:Ptk2|mmu:69538:Antxr1|mmu:12488:Cd2ap|mmu:226…
chromatin binding	molecular_function	GO:0003682	1.47425e-05	0.00140819	mmu:17978:Ncoa2|mmu:68703:Rere|mmu:77011:Ticrr|mmu:228869:Ncoa5|mmu:74026:Gm12359|mmu:235441:Usp3|mmu:11785:Apbb1|mmu:17688:Msh6|mmu:404634:H2afy3|mmu:12387:Ctnnb1|mmu:11461:Actb|mmu:15381:Hnrnpc|mmu:21974:Top2b|mmu:214899:Kdm5a|mmu:13018:Ctcf|mmu:21973:Top2a|mmu:15499:Hsf1|mmu:67488:Calcoco1|mmu:20687:Sp3|mmu:228911:Gm26883|mmu:19017:Ppargc1a|mmu:71514:Sfpq|mmu:109108:Slc30a9|mmu:17684:Cited2|mm…
nuclear body	cellular_component	GO:0016604	1.55876e-05	0.001475	mmu:226026:Smc5|mmu:60321:Wbp11|mmu:252870:Usp7|mmu:76936:Hnrnpm|mmu:69823:Fyttd1|mmu:20747:Spop|mmu:69562:Cdk13|mmu:20610:Sumo3|mmu:22687:Zpr1|mmu:71514:Sfpq|mmu:74132:Rnf6|mmu:252870:4930431P03Rik|mmu:106021:Topors|mmu:14083:Ptk2|mmu:230753:Thrap3|mmu:18795:Plcb1|mmu:108062:Cstf2|mmu:23939:Mapk7|mmu:70233:Cd2bp2|mmu:71702:Cdc5l|mmu:26885:Casp8ap2|mmu:56335:Mettl3|mmu:193116:Slu7|mmu:15259:Hipk3…
regulation of RNA splicing	biological_process	GO:0043484	1.74114e-05	0.00163232	mmu:20384:Srsf5|mmu:218543:Srek1|mmu:83486:Rbm5|mmu:67996:Srsf6|mmu:110809:Srsf1|mmu:20383:Srsf3|mmu:15481:Gm8355|mmu:54633:Pqbp1|mmu:19656:Rbmxl1|mmu:15387:Hnrnpk|mmu:15388:Hnrnpl|mmu:114642:Brdt|mmu:18148:Npm1|mmu:98758:Hnrnpf|mmu:66549:Aggf1|mmu:56215:Acin1|mmu:66354:Snw1|mmu:93686:Rbfox2|mmu:231386:Gm43055|mmu:15481:Hspa8|mmu:20218:Khdrbs1|mmu:22687:Zpr1|mmu:15481:Gm26825|mmu:20462:Tra2b|mmu:…
protein domain specific binding	molecular_function	GO:0019904	2.27311e-05	0.00211149	mmu:84092:Usp8|mmu:17978:Ncoa2|mmu:97387:Strn4|mmu:71702:Cdc5l|mmu:71041:Pcgf6|mmu:18039:Nefl|mmu:19247:Ptpn11|mmu:17356:Afdn|mmu:20521:Slc22a12|mmu:60321:Wbp11|mmu:22628:Ywhag|mmu:18016:Nf2|mmu:13016:Ctbp1|mmu:15381:Hnrnpc|mmu:29875:Iqgap1|mmu:243961:Shank1|mmu:16412:Itgb1|mmu:11487:Adam10|mmu:18518:Igbp1|mmu:20662:Sos1|mmu:67488:Calcoco1|mmu:74996:Usp47|mmu:13209:Ddx6|mmu:21894:Tln1|mmu:14775:G…
actin cytoskeleton	cellular_component	GO:0015629	2.68461e-05	0.00247107	mmu:56376:Pdlim5|mmu:228869:Ncoa5|mmu:65970:Lima1|mmu:19247:Ptpn11|mmu:18016:Nf2|mmu:18107:Nmt1|mmu:110960:Tars|mmu:17918:Myo5a|mmu:29875:Iqgap1|mmu:544963:Iqgap2|mmu:12306:Anxa2|mmu:271457:Rab5a|mmu:50876:Tmod2|mmu:13627:Eef1a1|mmu:14360:Fyn|mmu:71835:Lancl2|mmu:53860:Sept9|mmu:21925:Tnnc2|mmu:19248:Ptpn12|mmu:235072:Sept7|mmu:18000:Sept2|mmu:14083:Ptk2|mmu:230872:Crocc|mmu:20525:Slc2a1|mmu:1248…
protein kinase binding	molecular_function	GO:0019901	2.79773e-05	0.00255199	mmu:66801:Prkrip1|mmu:56376:Pdlim5|mmu:17717:mt-Nd2|mmu:72674:Adipor1|mmu:19247:Ptpn11|mmu:19250:Ptpn14|mmu:12387:Ctnnb1|mmu:27368:Tbl2|mmu:11461:Actb|mmu:21974:Top2b|mmu:29875:Iqgap1|mmu:21973:Top2a|mmu:16412:Itgb1|mmu:56484:Foxo3|mmu:14256:Flt3l|mmu:14272:Fnta|mmu:69562:Cdk13|mmu:77134:Hnrnpa0|mmu:26395:Map2k1|mmu:15516:Hsp90ab1|mmu:22695:Zfp36|mmu:22278:Usf1|mmu:83560:Tex14|mmu:74256:Cyld|mmu:…
large ribosomal subunit	cellular_component	GO:0015934	2.86383e-05	0.00256638	mmu:19652:Rbm3|mmu:268449:Gm10132|mmu:19921:Rpl19-ps11|mmu:72181:Nsun4|mmu:67115:Rpl14|mmu:66480:Rpl15|mmu:238217:Rpl10|mmu:66493:Mrpl51|mmu:66229:Rpl7l1|mmu:270106:Rpl13|mmu:68193:Gm9385|mmu:18148:Npm1|mmu:19921:Rpl19|mmu:68572:Mrpl58|mmu:100503670:Gm15500|mmu:56282:Mrpl12|mmu:67115:Rpl14-ps1|mmu:67186:Rplp2|mmu:11837:Rplp0|mmu:19951:Rpl32|mmu:27393:Mrpl39|mmu:94062:Mrpl3|mmu:76808:Gm15427|mmu:1…
regulation of mRNA processing	biological_process	GO:0050684	2.86421e-05	0.00256638	mmu:218543:Srek1|mmu:83486:Rbm5|mmu:67996:Srsf6|mmu:20383:Srsf3|mmu:15481:Gm8355|mmu:224903:Safb|mmu:225027:Srsf7|mmu:19656:Rbmxl1|mmu:15387:Hnrnpk|mmu:15388:Hnrnpl|mmu:18148:Npm1|mmu:109331:Rnf20|mmu:20462:Tra2b|mmu:66354:Snw1|mmu:93686:Rbfox2|mmu:56215:Acin1|mmu:15481:Hspa8|mmu:20218:Khdrbs1|mmu:235497:Leo1|mmu:22083:Ctr9|mmu:15481:Gm26825|mmu:12455:Ccnt1|mmu:109095:Rbm15b|mmu:53379:Hnrnpa2b1|m…
catalytic step 2 spliceosome	cellular_component	GO:0071013	2.92211e-05	0.0025953	mmu:217207:Dhx8|mmu:110809:Srsf1|mmu:18458:Gm16580|mmu:67678:Lsm3|mmu:15387:Hnrnpk|mmu:20646:Snrpn|mmu:76936:Hnrnpm|mmu:209003:Rbmx2|mmu:15381:Hnrnpc|mmu:98758:Hnrnpf|mmu:66354:Snw1|mmu:54723:Tfip11|mmu:20641:Snrpd1|mmu:57905:Gm45140|mmu:20624:Eftud2|mmu:192159:Prpf8|mmu:66070:Cwc15|mmu:57905:Isy1|mmu:18949:Pnn|mmu:70312:Cactin|mmu:68183:Bcas2|mmu:67471:Gpatch1|mmu:238831:Ppwd1|mmu:19134:Prpf4b|m…
cellular component assembly	biological_process	GO:0022607	3.08805e-05	0.00271883	mmu:83486:Rbm5|mmu:101739:Psip1|mmu:71902:Cand1|mmu:65970:Lima1|mmu:51792:Ppp2r1a|mmu:109006:Ciapin1|mmu:237860:Ssh2|mmu:18016:Nf2|mmu:243961:Shank1|mmu:51938:Ccdc39|mmu:77048:Cep83|mmu:54525:Syt7|mmu:77058:Fcnaos|mmu:53860:Sept9|mmu:235072:Sept7|mmu:53604:Zpbp|mmu:66333:Aqp11|mmu:18000:Sept2|mmu:11421:Gm11651|mmu:69710:Arap1|mmu:15356:Hmgcl|mmu:53605:Nap1l1|mmu:66616:Snx9|mmu:17955:Nap1l4|mmu:24…
cilium assembly	Undef	GO:0042384	3.12861e-05	0.00273079	mmu:73293:Ccdc103|mmu:76967:2700049A03Rik|mmu:73916:Ift57|mmu:66573:Dzip1|mmu:67694:Ift74|mmu:76260:Ttc8|mmu:74453:Cfap53|mmu:74362:Spag17|mmu:66264:Ccdc28b|mmu:17274:Rab8a|mmu:232906:Arhgap35|mmu:114602:Zmynd10|mmu:100502861:Ccdc13|mmu:57440:Ehd3|mmu:19726:Rfx3|mmu:15223:Foxj1|mmu:244653:Hydin|mmu:19888:Rp1|mmu:17152:Mak|mmu:22092:Rsph1|mmu:51938:Ccdc39|mmu:15114:Hap1|mmu:16568:Kif3a|mmu:101100:…
nucleoside binding	molecular_function	GO:0001882	3.19053e-05	0.00276104	mmu:74772:Atp13a2|mmu:66917:Chordc1|mmu:69159:Rhebl1|mmu:224742:Abcf1|mmu:15502:Gm7816|mmu:53860:Sept9|mmu:20362:Sept8|mmu:18952:Sept4|mmu:235072:Sept7|mmu:75292:Prkd3|mmu:24050:Sept3|mmu:56412:Noa1|mmu:56505:Gm5837|mmu:381983:Lmtk3|mmu:15510:Hspd1|mmu:73542:Tssk5|mmu:72831:Dhx30|mmu:58800:Trpm7|mmu:72162:Dhx36|mmu:58864:Tssk3|mmu:78394:Ddx52|mmu:94213:Ddx50|mmu:52513:Ddx56|mmu:67848:Ddx55|mmu:53…
ribonucleoside binding	molecular_function	GO:0032549	3.25131e-05	0.00278979	mmu:74772:Atp13a2|mmu:66917:Chordc1|mmu:69159:Rhebl1|mmu:224742:Abcf1|mmu:15502:Gm7816|mmu:53860:Sept9|mmu:20362:Sept8|mmu:18952:Sept4|mmu:235072:Sept7|mmu:75292:Prkd3|mmu:24050:Sept3|mmu:56412:Noa1|mmu:56505:Gm5837|mmu:381983:Lmtk3|mmu:15510:Hspd1|mmu:73542:Tssk5|mmu:72831:Dhx30|mmu:58800:Trpm7|mmu:72162:Dhx36|mmu:58864:Tssk3|mmu:78394:Ddx52|mmu:94213:Ddx50|mmu:52513:Ddx56|mmu:67848:Ddx55|mmu:53…
kinase binding	molecular_function	GO:0019900	3.33005e-05	0.00283334	mmu:66801:Prkrip1|mmu:56376:Pdlim5|mmu:17717:mt-Nd2|mmu:72674:Adipor1|mmu:19247:Ptpn11|mmu:19250:Ptpn14|mmu:12387:Ctnnb1|mmu:27368:Tbl2|mmu:11461:Actb|mmu:21974:Top2b|mmu:29875:Iqgap1|mmu:21973:Top2a|mmu:16412:Itgb1|mmu:56484:Foxo3|mmu:14256:Flt3l|mmu:14272:Fnta|mmu:69562:Cdk13|mmu:77134:Hnrnpa0|mmu:26395:Map2k1|mmu:15516:Hsp90ab1|mmu:22695:Zfp36|mmu:14784:Grb2|mmu:83560:Tex14|mmu:74256:Cyld|mmu:…
adenyl nucleotide binding	molecular_function	GO:0030554	3.64895e-05	0.00305987	mmu:74772:Atp13a2|mmu:66917:Chordc1|mmu:224742:Abcf1|mmu:15502:Gm7816|mmu:75292:Prkd3|mmu:381983:Lmtk3|mmu:15510:Hspd1|mmu:73542:Tssk5|mmu:72831:Dhx30|mmu:58800:Trpm7|mmu:72162:Dhx36|mmu:56495:Asna1|mmu:78394:Ddx52|mmu:94213:Ddx50|mmu:52513:Ddx56|mmu:67848:Ddx55|mmu:53416:Stk39|mmu:12660:Chka|mmu:223775:Pim3|mmu:18576:Pde3b|mmu:20520:Slc22a5|mmu:16558:Kif16b|mmu:13872:Ercc3|mmu:67487:Dhx40|mmu:11…
cytosolic part	cellular_component	GO:0044445	3.66395e-05	0.00305987	mmu:230103:Npr2|mmu:75617:Rps25|mmu:22121:Gm11478|mmu:66475:Rps23|mmu:16785:Rpsa|mmu:59029:Psmd14|mmu:19921:Rpl19-ps11|mmu:270106:Rpl13|mmu:16898:Srp9|mmu:67115:Rpl14|mmu:66480:Rpl15|mmu:20115:Gm6472|mmu:238217:Rpl10|mmu:66229:Rpl7l1|mmu:20102:Rps4l|mmu:69146:Gsdmd|mmu:68193:Gm9385|mmu:19921:Rpl19|mmu:100503670:Gm15500|mmu:18457:Bloc1s6|mmu:17828:Bloc1s5|mmu:268449:Rpl23a-ps3|mmu:13205:Ddx3x|mmu:…
adenyl ribonucleotide binding	molecular_function	GO:0032559	3.71154e-05	0.00305987	mmu:74772:Atp13a2|mmu:66917:Chordc1|mmu:224742:Abcf1|mmu:15502:Gm7816|mmu:75292:Prkd3|mmu:381983:Lmtk3|mmu:15510:Hspd1|mmu:73542:Tssk5|mmu:72831:Dhx30|mmu:58800:Trpm7|mmu:72162:Dhx36|mmu:56495:Asna1|mmu:78394:Ddx52|mmu:94213:Ddx50|mmu:52513:Ddx56|mmu:67848:Ddx55|mmu:53416:Stk39|mmu:12660:Chka|mmu:223775:Pim3|mmu:18576:Pde3b|mmu:20520:Slc22a5|mmu:16558:Kif16b|mmu:13872:Ercc3|mmu:67487:Dhx40|mmu:11…
purine ribonucleotide binding	molecular_function	GO:0032555	3.71718e-05	0.00305987	mmu:74772:Atp13a2|mmu:66917:Chordc1|mmu:69159:Rhebl1|mmu:224742:Abcf1|mmu:15502:Gm7816|mmu:53860:Sept9|mmu:20362:Sept8|mmu:18952:Sept4|mmu:235072:Sept7|mmu:75292:Prkd3|mmu:24050:Sept3|mmu:56412:Noa1|mmu:56505:Gm5837|mmu:381983:Lmtk3|mmu:15510:Hspd1|mmu:73542:Tssk5|mmu:72831:Dhx30|mmu:58800:Trpm7|mmu:72162:Dhx36|mmu:58864:Tssk3|mmu:78394:Ddx52|mmu:94213:Ddx50|mmu:52513:Ddx56|mmu:67848:Ddx55|mmu:53…
purine nucleoside binding	molecular_function	GO:0001883	3.88091e-05	0.00316889	mmu:74772:Atp13a2|mmu:66917:Chordc1|mmu:69159:Rhebl1|mmu:224742:Abcf1|mmu:15502:Gm7816|mmu:53860:Sept9|mmu:20362:Sept8|mmu:18952:Sept4|mmu:235072:Sept7|mmu:75292:Prkd3|mmu:24050:Sept3|mmu:56412:Noa1|mmu:56505:Gm5837|mmu:381983:Lmtk3|mmu:15510:Hspd1|mmu:73542:Tssk5|mmu:72831:Dhx30|mmu:58800:Trpm7|mmu:72162:Dhx36|mmu:58864:Tssk3|mmu:78394:Ddx52|mmu:94213:Ddx50|mmu:52513:Ddx56|mmu:67848:Ddx55|mmu:53…
purine nucleotide binding	molecular_function	GO:0017076	4.00746e-05	0.00318571	mmu:74772:Atp13a2|mmu:66917:Chordc1|mmu:69159:Rhebl1|mmu:224742:Abcf1|mmu:15502:Gm7816|mmu:53860:Sept9|mmu:20362:Sept8|mmu:18952:Sept4|mmu:235072:Sept7|mmu:75292:Prkd3|mmu:24050:Sept3|mmu:56412:Noa1|mmu:56505:Gm5837|mmu:381983:Lmtk3|mmu:15510:Hspd1|mmu:73542:Tssk5|mmu:72831:Dhx30|mmu:58800:Trpm7|mmu:72162:Dhx36|mmu:58864:Tssk3|mmu:78394:Ddx52|mmu:94213:Ddx50|mmu:52513:Ddx56|mmu:67848:Ddx55|mmu:53…
regulation of organelle organization	biological_process	GO:0033043	4.00947e-05	0.00318571	mmu:13436:Dnmt3b|mmu:195208:Dcdc2a|mmu:76499:Clasp2|mmu:78926:Gas2l1|mmu:66917:Chordc1|mmu:65970:Lima1|mmu:12488:Cd2ap|mmu:56505:Gm5837|mmu:100502698:Rubcn|mmu:60321:Wbp11|mmu:245886:Ankrd27|mmu:52538:Acaa2|mmu:27354:Nbn|mmu:237860:Ssh2|mmu:18016:Nf2|mmu:74143:Opa1|mmu:13016:Ctbp1|mmu:15381:Hnrnpc|mmu:434204:RP24-225H21.2|mmu:214899:Kdm5a|mmu:243961:Shank1|mmu:17318:Mid1|mmu:98910:Usp6nl|mmu:1230…
purine ribonucleoside binding	molecular_function	GO:0032550	4.01248e-05	0.00318571	mmu:74772:Atp13a2|mmu:66917:Chordc1|mmu:69159:Rhebl1|mmu:224742:Abcf1|mmu:15502:Gm7816|mmu:53860:Sept9|mmu:20362:Sept8|mmu:18952:Sept4|mmu:235072:Sept7|mmu:75292:Prkd3|mmu:24050:Sept3|mmu:56412:Noa1|mmu:56505:Gm5837|mmu:381983:Lmtk3|mmu:15510:Hspd1|mmu:73542:Tssk5|mmu:72831:Dhx30|mmu:58800:Trpm7|mmu:72162:Dhx36|mmu:58864:Tssk3|mmu:78394:Ddx52|mmu:94213:Ddx50|mmu:52513:Ddx56|mmu:67848:Ddx55|mmu:53…
protein complex binding	Undef	GO:0032403	4.02737e-05	0.00318571	mmu:17978:Ncoa2|mmu:97387:Strn4|mmu:12631:Cfl1|mmu:11539:Adora1|mmu:65970:Lima1|mmu:18453:P4hb|mmu:11785:Apbb1|mmu:17688:Msh6|mmu:12387:Ctnnb1|mmu:18016:Nf2|mmu:11461:Actb|mmu:15381:Hnrnpc|mmu:56436:Adrm1|mmu:29875:Iqgap1|mmu:243961:Shank1|mmu:16412:Itgb1|mmu:68094:Smarcc2|mmu:18518:Igbp1|mmu:16568:Kif3a|mmu:13039:Ctsl|mmu:18103:Nme2|mmu:11749:Anxa6|mmu:18549:Pcsk2|mmu:67673:Tceb2|mmu:13030:Ctsb|…
ATP binding	molecular_function	GO:0005524	4.33616e-05	0.00340338	mmu:74772:Atp13a2|mmu:66917:Chordc1|mmu:224742:Abcf1|mmu:15502:Gm7816|mmu:269523:Vcp-rs|mmu:381983:Lmtk3|mmu:15510:Hspd1|mmu:73542:Tssk5|mmu:72831:Dhx30|mmu:58800:Trpm7|mmu:72162:Dhx36|mmu:56495:Asna1|mmu:78394:Ddx52|mmu:94213:Ddx50|mmu:52513:Ddx56|mmu:67848:Ddx55|mmu:53416:Stk39|mmu:12660:Chka|mmu:223775:Pim3|mmu:20520:Slc22a5|mmu:16558:Kif16b|mmu:13872:Ercc3|mmu:67487:Dhx40|mmu:11465:Gm8399|mmu…
purine ribonucleoside triphosphate binding	molecular_function	GO:0035639	4.43429e-05	0.00345363	mmu:74772:Atp13a2|mmu:66917:Chordc1|mmu:69159:Rhebl1|mmu:224742:Abcf1|mmu:15502:Gm7816|mmu:53860:Sept9|mmu:20362:Sept8|mmu:18952:Sept4|mmu:235072:Sept7|mmu:75292:Prkd3|mmu:24050:Sept3|mmu:56412:Noa1|mmu:56505:Gm5837|mmu:381983:Lmtk3|mmu:15510:Hspd1|mmu:73542:Tssk5|mmu:72831:Dhx30|mmu:58800:Trpm7|mmu:72162:Dhx36|mmu:58864:Tssk3|mmu:78394:Ddx52|mmu:94213:Ddx50|mmu:52513:Ddx56|mmu:67848:Ddx55|mmu:53…
gene expression	biological_process	GO:0010467	4.6153e-05	0.00356717	mmu:54196:Pabpn1|mmu:78926:Gas2l1|mmu:229663:Csde1|mmu:71902:Cand1|mmu:18616:Peg3|mmu:76199:Med13l|mmu:266692:Cpne1|mmu:245688:Rbbp7|mmu:59027:Nampt|mmu:16650:Kpna6|mmu:217864:Rcor1|mmu:18015:Nf1|mmu:68897:Disp1|mmu:13016:Ctbp1|mmu:214899:Kdm5a|mmu:14256:Flt3l|mmu:229603:Otud7b|mmu:69159:Rhebl1|mmu:11569:Aebp2|mmu:229279:Hnrnpa3|mmu:70427:Mier2|mmu:15382:Hnrnpa1|mmu:215418:Csrnp1|mmu:56194:Prpf40…
translational initiation	biological_process	GO:0006413	4.66843e-05	0.0035809	mmu:19401:Rara|mmu:20218:Khdrbs1|mmu:16898:Srp9|mmu:228994:Ythdf1|mmu:98828:Cdc123|mmu:18148:Npm1|mmu:67204:Eif2s2|mmu:13164:Dazl|mmu:55944:Gm17638|mmu:13205:Ddx3x|mmu:224045:Eif2b5|mmu:66235:Eif1ax|mmu:18521:Gm27406|mmu:13669:Eif3a|mmu:13684:Eif4e|mmu:110957:D1Pas1|mmu:13682:Eif4a2|mmu:13665:Eif2s1|mmu:20823:Ssb|mmu:68135:Eif3h|mmu:26987:Eif4e2|mmu:269037:Gm10532|mmu:13690:Eif4g2|mmu:208643:Eif4…
nuclear chromosome	cellular_component	GO:0000228	4.76917e-05	0.00363067	mmu:13436:Dnmt3b|mmu:101739:Psip1|mmu:235441:Usp3|mmu:55993:Msh4|mmu:17688:Msh6|mmu:404634:H2afy3|mmu:229584:Pogz|mmu:15387:Hnrnpk|mmu:11461:Actb|mmu:15381:Hnrnpc|mmu:21973:Top2a|mmu:67488:Calcoco1|mmu:19017:Ppargc1a|mmu:16600:Klf4|mmu:22378:Wbp2|mmu:67155:Smarca2|mmu:68183:Bcas2|mmu:93762:Smarca5|mmu:23942:Mta2|mmu:20823:Ssb|mmu:56505:Gm5837|mmu:18795:Plcb1|mmu:229841:Cenpe|mmu:22092:Rsph1|mmu:7…
cytosol	cellular_component	GO:0005829	4.98789e-05	0.00376883	mmu:266692:Cpne1|mmu:16650:Kpna6|mmu:16648:Kpna3|mmu:68018:Col4a3bp|mmu:15502:Gm7816|mmu:14775:Gpx1|mmu:66333:Aqp11|mmu:24050:Sept3|mmu:56440:Snx1|mmu:14084:Faf1|mmu:22215:Ube3a|mmu:20280:Scp2|mmu:15510:Hspd1|mmu:70881:Nt5c1b|mmu:67115:Rpl14-ps1|mmu:12388:Gm28635|mmu:19712:Rest|mmu:22350:Ezr|mmu:26385:Grk6|mmu:320727:Ipo8|mmu:75620:Kxd1|mmu:217057:Ptrh2|mmu:22240:Dpysl3|mmu:14683:Gm20721|mmu:2040…
ribonucleotide binding	molecular_function	GO:0032553	5.30079e-05	0.00397559	mmu:74772:Atp13a2|mmu:66917:Chordc1|mmu:69159:Rhebl1|mmu:224742:Abcf1|mmu:15502:Gm7816|mmu:53860:Sept9|mmu:20362:Sept8|mmu:18952:Sept4|mmu:235072:Sept7|mmu:75292:Prkd3|mmu:24050:Sept3|mmu:56412:Noa1|mmu:56505:Gm5837|mmu:381983:Lmtk3|mmu:15510:Hspd1|mmu:73542:Tssk5|mmu:72831:Dhx30|mmu:58800:Trpm7|mmu:72162:Dhx36|mmu:58864:Tssk3|mmu:78394:Ddx52|mmu:94213:Ddx50|mmu:52513:Ddx56|mmu:67848:Ddx55|mmu:53…
cilium organization	biological_process	GO:0044782	5.52471e-05	0.00411307	mmu:73293:Ccdc103|mmu:66573:Dzip1|mmu:51938:Ccdc39|mmu:53885:Nphp1|mmu:77058:Fcnaos|mmu:53860:Sept9|mmu:74934:Armc4|mmu:18000:Sept2|mmu:67161:Sclt1|mmu:76967:2700049A03Rik|mmu:57440:Ehd3|mmu:13660:Ehd1|mmu:195208:Dcdc2a|mmu:22092:Rsph1|mmu:244608:Ccdc113|mmu:226251:Ablim1|mmu:66722:Spag16|mmu:68146:Arl13b|mmu:70300:D7Bwg0826e|mmu:12589:Ift81|mmu:77832:Tchp|mmu:104318:Csnk1d|mmu:77058:Ccdc183|mmu:…
cellular macromolecule localization	biological_process	GO:0070727	6.12232e-05	0.00452471	mmu:74772:Atp13a2|mmu:16650:Kpna6|mmu:16648:Kpna3|mmu:18016:Nf2|mmu:18015:Nf1|mmu:11983:Atpif1|mmu:66011:Ranbp17|mmu:229603:Otud7b|mmu:18763:Pkd1|mmu:83409:Lamtor2|mmu:106021:Topors|mmu:67804:Snx2|mmu:56440:Snx1|mmu:14084:Faf1|mmu:66616:Snx9|mmu:76577:Faf2|mmu:13138:Dag1|mmu:12842:Col1a1|mmu:228012:Tlk1|mmu:98910:Usp6nl|mmu:12589:Ift81|mmu:218503:Fcho2|mmu:22350:Ezr|mmu:320727:Ipo8|mmu:70572:Ipo5…
ruffle	cellular_component	GO:0001726	6.28238e-05	0.00460935	mmu:76499:Clasp2|mmu:27418:Mkln1|mmu:19353:Rac1|mmu:244654:Mtss1l|mmu:14683:Gm20721|mmu:19877:Rock1|mmu:18103:Gm20390|mmu:13627:Gm13456|mmu:18016:Nf2|mmu:109711:Actn1|mmu:17918:Myo5a|mmu:12539:Cdc37|mmu:29875:Iqgap1|mmu:13367:Diaph1|mmu:16412:Itgb1|mmu:13627:Gm6767|mmu:12306:Anxa2|mmu:271457:Rab5a|mmu:18103:Nme2|mmu:13627:Eef1a1|mmu:70549:Tln2|mmu:21894:Tln1|mmu:15519:Gm5511|mmu:11491:Adam17|mmu:…
microtubule	cellular_component	GO:0005874	6.45446e-05	0.00470154	mmu:17978:Ncoa2|mmu:11816:Apoe|mmu:66884:Appbp2|mmu:16561:Kif1b|mmu:16562:Kif1c|mmu:17918:Myo5a|mmu:434204:RP24-225H21.2|mmu:29875:Iqgap1|mmu:17318:Mid1|mmu:18518:Igbp1|mmu:69987:Spaca9|mmu:53860:Sept9|mmu:192197:Bcas3|mmu:18000:Sept2|mmu:320662:Casc1|mmu:22143:Gm14150|mmu:229841:Cenpe|mmu:15481:Gm15459|mmu:233406:Prc1|mmu:229534:Pbxip1|mmu:75786:Ckap5|mmu:108911:Rcc2|mmu:72205:Eml2|mmu:71909:Gm2…
SWI/SNF superfamily-type complex	cellular_component	GO:0070603	6.98824e-05	0.005054	mmu:56505:Gm5837|mmu:245688:Rbbp7|mmu:268996:Ss18|mmu:234366:Gatad2a|mmu:433759:Hdac1|mmu:20588:Smarcc1|mmu:56505:Ruvbl1|mmu:20174:Ruvbl2|mmu:93760:Arid1a|mmu:57376:Gm8494|mmu:72993:Appl1|mmu:216190:Appl2|mmu:22589:Atrx|mmu:67155:Smarca2|mmu:20586:Smarca4|mmu:93762:Smarca5|mmu:23942:Mta2|mmu:116871:Mta3|mmu:93762:Gm13231|mmu:93762:Gm13034|mmu:72057:Phf10|mmu:69714:Tfpt|mmu:15182:Hdac2|mmu:22632:Y…
cellular protein localization	biological_process	GO:0034613	7.39004e-05	0.00528038	mmu:74772:Atp13a2|mmu:16650:Kpna6|mmu:16648:Kpna3|mmu:18016:Nf2|mmu:18015:Nf1|mmu:11983:Atpif1|mmu:66011:Ranbp17|mmu:229603:Otud7b|mmu:18763:Pkd1|mmu:83409:Lamtor2|mmu:106021:Topors|mmu:67804:Snx2|mmu:56440:Snx1|mmu:14084:Faf1|mmu:66616:Snx9|mmu:76577:Faf2|mmu:13138:Dag1|mmu:12842:Col1a1|mmu:228012:Tlk1|mmu:98910:Usp6nl|mmu:12589:Ift81|mmu:218503:Fcho2|mmu:22350:Ezr|mmu:320727:Ipo8|mmu:70572:Ipo5…
amide biosynthetic process	biological_process	GO:0043604	7.42961e-05	0.00528038	mmu:224045:Eif2b5|mmu:19652:Rbm3|mmu:20218:Khdrbs1|mmu:100037258:Dnajc3|mmu:67840:Mrpl57|mmu:15388:Hnrnpl|mmu:66493:Mrpl51|mmu:110960:Tars|mmu:11991:Hnrnpd|mmu:18120:Mrpl49|mmu:13627:Eef1a1|mmu:78893:Cnot10|mmu:19951:Rpl32|mmu:26395:Map2k1|mmu:22695:Zfp36|mmu:20773:Sptlc2|mmu:94062:Mrpl3|mmu:18521:Gm27406|mmu:53872:Caprin1|mmu:19943:Rpl28-ps1|mmu:13665:Eif2s1|mmu:16201:Ilf3|mmu:20823:Ssb|mmu:6895…
nuclear chromosome part	cellular_component	GO:0044454	7.50775e-05	0.00528038	mmu:13436:Dnmt3b|mmu:101739:Psip1|mmu:235441:Usp3|mmu:55993:Msh4|mmu:17688:Msh6|mmu:404634:H2afy3|mmu:229584:Pogz|mmu:15387:Hnrnpk|mmu:11461:Actb|mmu:15381:Hnrnpc|mmu:67488:Calcoco1|mmu:19017:Ppargc1a|mmu:16600:Klf4|mmu:22378:Wbp2|mmu:67155:Smarca2|mmu:68183:Bcas2|mmu:93762:Smarca5|mmu:23942:Mta2|mmu:20823:Ssb|mmu:56505:Gm5837|mmu:18795:Plcb1|mmu:229841:Cenpe|mmu:76804:Kdm4c|mmu:20020:Polr2a|mmu:…
regulation of mRNA metabolic process	biological_process	GO:1903311	7.50988e-05	0.00528038	mmu:218543:Srek1|mmu:83486:Rbm5|mmu:67996:Srsf6|mmu:20383:Srsf3|mmu:15481:Gm8355|mmu:224903:Safb|mmu:18458:Gm16580|mmu:19656:Rbmxl1|mmu:15387:Hnrnpk|mmu:15388:Hnrnpl|mmu:12193:Zfp36l2|mmu:15381:Hnrnpc|mmu:18148:Npm1|mmu:109331:Rnf20|mmu:20462:Tra2b|mmu:66354:Snw1|mmu:93686:Rbfox2|mmu:56215:Acin1|mmu:15481:Hspa8|mmu:20218:Khdrbs1|mmu:22083:Ctr9|mmu:235497:Leo1|mmu:22695:Zfp36|mmu:15481:Gm26825|mmu…
macromolecular complex assembly	biological_process	GO:0065003	8.52318e-05	0.00595153	mmu:83486:Rbm5|mmu:101739:Psip1|mmu:71902:Cand1|mmu:243961:Shank1|mmu:51938:Ccdc39|mmu:77058:Fcnaos|mmu:53860:Sept9|mmu:235072:Sept7|mmu:66333:Aqp11|mmu:18000:Sept2|mmu:67804:Snx2|mmu:15356:Hmgcl|mmu:53605:Nap1l1|mmu:66616:Snx9|mmu:17955:Nap1l4|mmu:12843:Col1a2|mmu:12842:Col1a1|mmu:72831:Dhx30|mmu:58800:Trpm7|mmu:17364:Trpm1|mmu:218503:Fcho2|mmu:67465:Sf3a1|mmu:77058:Ccdc183|mmu:70572:Ipo5|mmu:22…
proteasomal protein catabolic process	biological_process	GO:0010498	9.06191e-05	0.00628437	mmu:52551:Sgta|mmu:53312:Nub1|mmu:22225:Usp5|mmu:71999:Fbxo22|mmu:224826:Ubr2|mmu:22222:Ubr1|mmu:56228:Ube2j1|mmu:140499:Ube2j2|mmu:20747:Spop|mmu:327799:Usp44|mmu:18763:Pkd1|mmu:14775:Gpx1|mmu:67118:Bfar|mmu:18521:Gm27406|mmu:74132:Rnf6|mmu:67685:Dyx1c1|mmu:106021:Topors|mmu:14084:Faf1|mmu:76577:Faf2|mmu:12488:Cd2ap|mmu:18521:Pcbp2|mmu:19358:Rad23a|mmu:19053:Ppp2cb|mmu:67615:Ube2r2|mmu:104318:Cs…
cell projection assembly	biological_process	GO:0030031	9.32556e-05	0.00642021	mmu:73293:Ccdc103|mmu:66573:Dzip1|mmu:105722:Ano6|mmu:235072:Sept7|mmu:237860:Ssh2|mmu:434204:RP24-225H21.2|mmu:51938:Ccdc39|mmu:271457:Rab5a|mmu:18643:Pfn1|mmu:665113:Tnik|mmu:57776:Ttyh1|mmu:77058:Fcnaos|mmu:53860:Sept9|mmu:67685:Dyx1c1|mmu:192197:Bcas3|mmu:18000:Sept2|mmu:67161:Sclt1|mmu:76967:2700049A03Rik|mmu:57440:Ehd3|mmu:69710:Arap1|mmu:195208:Dcdc2a|mmu:22092:Rsph1|mmu:244608:Ccdc113|mmu…
nuclear periphery	cellular_component	GO:0034399	9.39566e-05	0.00642021	mmu:59003:Maea|mmu:212999:Tnpo2|mmu:17184:Gm28285|mmu:269966:Nup98|mmu:56505:Gm5837|mmu:56070:Tcerg1|mmu:16906:Lmnb1|mmu:12395:Runx1t1|mmu:76936:Hnrnpm|mmu:228005:Ppig|mmu:29876:Clic4|mmu:66354:Snw1|mmu:56505:Ruvbl1|mmu:13006:Smc3|mmu:103468:Nup107|mmu:20692:Sparc|mmu:56194:Prpf40a|mmu:53610:Nono|mmu:71514:Sfpq|mmu:16588:Kin|mmu:17184:Matr3|mmu:11737:Anp32a|mmu:11911:Atf4|mmu:16905:Lmna|mmu:27275…
peptide metabolic process	biological_process	GO:0006518	9.44802e-05	0.00642021	mmu:66286:Sec11c|mmu:11816:Apoe|mmu:19652:Rbm3|mmu:20218:Khdrbs1|mmu:100037258:Dnajc3|mmu:67840:Mrpl57|mmu:15388:Hnrnpl|mmu:66493:Mrpl51|mmu:110960:Tars|mmu:11991:Hnrnpd|mmu:18120:Mrpl49|mmu:18549:Pcsk2|mmu:13627:Eef1a1|mmu:78893:Cnot10|mmu:19951:Rpl32|mmu:26395:Map2k1|mmu:14775:Gpx1|mmu:22695:Zfp36|mmu:94062:Mrpl3|mmu:18521:Gm27406|mmu:53872:Caprin1|mmu:19943:Rpl28-ps1|mmu:13665:Eif2s1|mmu:16201…
unfolded protein binding	molecular_function	GO:0051082	9.68672e-05	0.00653853	mmu:15481:Gm8355|mmu:12317:Calr|mmu:22027:1810014B01Rik|mmu:15528:Hspe1|mmu:15516:Hsp90ab1|mmu:18148:Npm1|mmu:320011:Uggt1|mmu:15512:Hspa2|mmu:14828:Hspa5|mmu:15502:Gm7816|mmu:15481:Hspa8|mmu:23950:Dnajb6|mmu:12539:Cdc37|mmu:69387:Dnajb13|mmu:67838:Dnajb11|mmu:15481:Gm26825|mmu:23950:Gm6395|mmu:12406:Serpinh1|mmu:70356:St13|mmu:15519:Gm12346|mmu:18221:Nudc|mmu:11632:Aip|mmu:15502:Dnaja1|mmu:15519…
histone modification	biological_process	GO:0016570	9.99519e-05	0.00669332	mmu:13436:Dnmt3b|mmu:74026:Gm12359|mmu:235441:Usp3|mmu:11785:Apbb1|mmu:12387:Ctnnb1|mmu:13016:Ctbp1|mmu:71954:Suds3|mmu:214899:Kdm5a|mmu:13018:Ctcf|mmu:67773:Kat8|mmu:71514:Sfpq|mmu:66310:Dpy30|mmu:22378:Wbp2|mmu:104416:Bap1|mmu:20586:Smarca4|mmu:56505:Gm5837|mmu:58521:Eid1|mmu:76804:Kdm4c|mmu:71777:Ing3|mmu:14461:Gata2|mmu:19712:Rest|mmu:14534:Kat2a|mmu:217864:Rcor1|mmu:14056:Ezh2|mmu:223527:Eny…
chromatin remodeling	biological_process	GO:0006338	0.000100482	0.00669332	mmu:68703:Rere|mmu:15201:Hells|mmu:268515:Bahcc1|mmu:56505:Gm5837|mmu:245688:Rbbp7|mmu:93762:Gm13034|mmu:12387:Ctnnb1|mmu:114642:Brdt|mmu:11461:Actb|mmu:15381:Hnrnpc|mmu:433759:Hdac1|mmu:20588:Smarcc1|mmu:56505:Ruvbl1|mmu:20174:Ruvbl2|mmu:93760:Arid1a|mmu:57376:Gm8494|mmu:67733:Itgb3bp|mmu:22385:Baz1b|mmu:17191:Mbd2|mmu:22589:Atrx|mmu:67155:Smarca2|mmu:20586:Smarca4|mmu:93762:Smarca5|mmu:23942:Mt…
regulation of mRNA splicing, via spliceosome	biological_process	GO:0048024	0.000106649	0.00705766	mmu:218543:Srek1|mmu:83486:Rbm5|mmu:67996:Srsf6|mmu:20383:Srsf3|mmu:15481:Gm8355|mmu:225027:Srsf7|mmu:19656:Rbmxl1|mmu:15387:Hnrnpk|mmu:15388:Hnrnpl|mmu:18148:Npm1|mmu:20462:Tra2b|mmu:66354:Snw1|mmu:93686:Rbfox2|mmu:56215:Acin1|mmu:15481:Hspa8|mmu:20218:Khdrbs1|mmu:15481:Gm26825|mmu:109095:Rbm15b|mmu:53379:Hnrnpa2b1|mmu:107817:Jmjd6|mmu:230753:Thrap3|mmu:19826:Rnps1|mmu:16589:Uhmk1|mmu:231386:Gm4…
RNA metabolic process	biological_process	GO:0016070	0.000113764	0.00747964	mmu:54196:Pabpn1|mmu:19652:Rbm3|mmu:229663:Csde1|mmu:71902:Cand1|mmu:76199:Med13l|mmu:266692:Cpne1|mmu:245688:Rbbp7|mmu:59027:Nampt|mmu:16650:Kpna6|mmu:19285:Ptrf|mmu:13016:Ctbp1|mmu:214899:Kdm5a|mmu:14256:Flt3l|mmu:229603:Otud7b|mmu:69159:Rhebl1|mmu:11569:Aebp2|mmu:229279:Hnrnpa3|mmu:70427:Mier2|mmu:15382:Hnrnpa1|mmu:215418:Csrnp1|mmu:56194:Prpf40a|mmu:77771:Csrnp3|mmu:59050:Nsa2|mmu:233863:Gtf3…
polymeric cytoskeletal fiber	cellular_component	GO:0099513	0.000131085	0.00850789	mmu:17978:Ncoa2|mmu:11816:Apoe|mmu:66884:Appbp2|mmu:16561:Kif1b|mmu:16562:Kif1c|mmu:18040:Nefm|mmu:18039:Nefl|mmu:326618:Tpm1|mmu:17918:Myo5a|mmu:434204:RP24-225H21.2|mmu:29875:Iqgap1|mmu:544963:Iqgap2|mmu:17318:Mid1|mmu:18518:Igbp1|mmu:18103:Nme2|mmu:93689:Lmod1|mmu:14360:Fyn|mmu:69987:Spaca9|mmu:53860:Sept9|mmu:192197:Bcas3|mmu:18000:Sept2|mmu:320662:Casc1|mmu:22143:Gm14150|mmu:229841:Cenpe|mmu…
supramolecular fiber	cellular_component	GO:0099512	0.000131085	0.00850789	mmu:17978:Ncoa2|mmu:11816:Apoe|mmu:66884:Appbp2|mmu:16561:Kif1b|mmu:16562:Kif1c|mmu:18040:Nefm|mmu:18039:Nefl|mmu:326618:Tpm1|mmu:17918:Myo5a|mmu:434204:RP24-225H21.2|mmu:29875:Iqgap1|mmu:544963:Iqgap2|mmu:17318:Mid1|mmu:18518:Igbp1|mmu:18103:Nme2|mmu:93689:Lmod1|mmu:14360:Fyn|mmu:69987:Spaca9|mmu:53860:Sept9|mmu:192197:Bcas3|mmu:18000:Sept2|mmu:320662:Casc1|mmu:22143:Gm14150|mmu:229841:Cenpe|mmu…
microtubule cytoskeleton organization	biological_process	GO:0000226	0.000139441	0.0089926	mmu:76499:Clasp2|mmu:78926:Gas2l1|mmu:66917:Chordc1|mmu:18040:Nefm|mmu:18039:Nefl|mmu:73293:Ccdc103|mmu:12387:Ctnnb1|mmu:17318:Mid1|mmu:51938:Ccdc39|mmu:72972:Ccser2|mmu:22687:Zpr1|mmu:77058:Fcnaos|mmu:69707:Iqcg|mmu:66700:Chmp3|mmu:67685:Dyx1c1|mmu:192197:Bcas3|mmu:75564:Rsph9|mmu:320165:Tacc1|mmu:57752:Tacc2|mmu:22092:Rsph1|mmu:230872:Crocc|mmu:13138:Dag1|mmu:13728:Mark2|mmu:233406:Prc1|mmu:757…
proteasome-mediated ubiquitin-dependent protein catabolic process	biological_process	GO:0043161	0.000145558	0.00932767	mmu:52551:Sgta|mmu:53312:Nub1|mmu:22225:Usp5|mmu:71999:Fbxo22|mmu:224826:Ubr2|mmu:22222:Ubr1|mmu:56228:Ube2j1|mmu:140499:Ube2j2|mmu:20747:Spop|mmu:327799:Usp44|mmu:108660:Rnf187|mmu:67118:Bfar|mmu:18521:Gm27406|mmu:74132:Rnf6|mmu:106021:Topors|mmu:14084:Faf1|mmu:76577:Faf2|mmu:12488:Cd2ap|mmu:18521:Pcbp2|mmu:19358:Rad23a|mmu:19053:Ppp2cb|mmu:67615:Ube2r2|mmu:104318:Csnk1d|mmu:27373:Csnk1e|mmu:219…
catalytic complex	cellular_component	GO:1902494	0.000152351	0.00970162	mmu:68703:Rere|mmu:17846:Commd1|mmu:97387:Strn4|mmu:80886:Senp3|mmu:71902:Cand1|mmu:26965:Cul1|mmu:50505:Ercc4|mmu:18453:P4hb|mmu:56505:Gm5837|mmu:245688:Rbbp7|mmu:11569:Aebp2|mmu:17222:Anapc1|mmu:93759:Sirt1|mmu:22222:Ubr1|mmu:102162:Taf5l|mmu:214899:Kdm5a|mmu:67773:Kat8|mmu:73078:Pmpcb|mmu:140499:Ube2j2|mmu:75563:Dnali1|mmu:74521:Ppp4r4|mmu:69562:Cdk13|mmu:74996:Usp47|mmu:22632:Yy1|mmu:22083:Ct…
ribonucleoprotein complex localization	biological_process	GO:0071166	0.000159245	0.0100772	mmu:54196:Pabpn1|mmu:16785:Rpsa|mmu:103468:Nup107|mmu:73826:Poldip3|mmu:71805:Nup93|mmu:209003:Rbmx2|mmu:69823:Fyttd1|mmu:230082:Nol6|mmu:18148:Npm1|mmu:229512:Smg5|mmu:226517:Smg7|mmu:103677:Smg6|mmu:18148:RP24-389J11.1|mmu:170762:Nup155|mmu:73666:Thoc3|mmu:331401:Thoc2|mmu:225160:Thoc1|mmu:74412:Gle1|mmu:66231:Thoc7|mmu:53817:Ddx39b|mmu:68988:Prpf31|mmu:73473:Iws1|mmu:108989:Tpr|mmu:13680:Ddx19…
ubiquitin protein ligase binding	molecular_function	GO:0031625	0.000168274	0.0105824	mmu:252870:Usp7|mmu:22088:Gm15832|mmu:17318:Mid1|mmu:56228:Ube2j1|mmu:140499:Ube2j2|mmu:20747:Spop|mmu:15502:Gm7816|mmu:19017:Ppargc1a|mmu:18521:Gm27406|mmu:252870:4930431P03Rik|mmu:22143:Gm14150|mmu:14084:Faf1|mmu:66616:Snx9|mmu:76577:Faf2|mmu:15510:Hspd1|mmu:20020:Polr2a|mmu:14368:Fzd6|mmu:22154:Tubb5|mmu:110862:Kcnq3|mmu:67615:Ube2r2|mmu:56469:Pias1|mmu:12759:Clu|mmu:225896:Ubxn1|mmu:229512:Sm…
macromolecular complex disassembly	biological_process	GO:0032984	0.000172118	0.0107574	mmu:76499:Clasp2|mmu:78926:Gas2l1|mmu:12631:Cfl1|mmu:22388:Wdr1|mmu:15481:Gm8355|mmu:65970:Lima1|mmu:16573:Kif5b|mmu:16573:Gm17036|mmu:54723:Tfip11|mmu:19704:Upf1|mmu:108124:Napa|mmu:73914:Irak3|mmu:68572:Mrpl58|mmu:17318:Mid1|mmu:19888:Rp1|mmu:14852:Gspt1|mmu:20588:Smarcc1|mmu:16765:Stmn1|mmu:15185:Hdac6|mmu:93689:Lmod1|mmu:93760:Arid1a|mmu:15481:Hspa8|mmu:57376:Gm8494|mmu:13829:Dmtn|mmu:56431:D…
cell cortex part	cellular_component	GO:0044448	0.000175099	0.0108699	mmu:59003:Maea|mmu:109711:Actn1|mmu:77832:Tchp|mmu:12631:Cfl1|mmu:60595:Actn4|mmu:244654:Mtss1l|mmu:65973:Asph|mmu:13627:Gm13456|mmu:326618:Tpm3-rs7|mmu:18016:Nf2|mmu:11461:Actb|mmu:64143:Ralb|mmu:53413:Exoc7|mmu:13627:Gm6767|mmu:13627:Eef1a1|mmu:326618:Tpm4|mmu:326618:Tpm3|mmu:326618:Tpm1|mmu:13829:Dmtn|mmu:71835:Lancl2|mmu:56431:Dstn|mmu:53860:Sept9|mmu:235072:Sept7|mmu:217124:Ppp1r9b|mmu:66713…
nuclear export	biological_process	GO:0051168	0.000176065	0.0108699	mmu:54196:Pabpn1|mmu:107939:Pom121|mmu:16785:Rpsa|mmu:269966:Nup98|mmu:73826:Poldip3|mmu:19247:Ptpn11|mmu:71805:Nup93|mmu:19250:Ptpn14|mmu:209003:Rbmx2|mmu:69823:Fyttd1|mmu:110750:Cse1l|mmu:230082:Nol6|mmu:18148:Npm1|mmu:66011:Ranbp17|mmu:229512:Smg5|mmu:226517:Smg7|mmu:103677:Smg6|mmu:12568:Cdk5|mmu:15526:Hspa9|mmu:329506:Ctdspl2|mmu:20218:Khdrbs1|mmu:18148:RP24-389J11.1|mmu:170762:Nup155|mmu:73…
actin binding	molecular_function	GO:0003779	0.000192215	0.011795	mmu:56376:Pdlim5|mmu:65970:Lima1|mmu:237860:Ssh2|mmu:18016:Nf2|mmu:17918:Myo5a|mmu:434204:RP24-225H21.2|mmu:544963:Iqgap2|mmu:16412:Itgb1|mmu:225115:Svil|mmu:50876:Tmod2|mmu:70549:Tln2|mmu:21894:Tln1|mmu:18810:Plec|mmu:21925:Tnnc2|mmu:17357:Marcksl1|mmu:14083:Ptk2|mmu:69538:Antxr1|mmu:230872:Crocc|mmu:226251:Ablim1|mmu:13138:Dag1|mmu:58800:Trpm7|mmu:93689:Lmod1|mmu:22323:Vasp|mmu:326618:Gm7809|mm…
protein C-terminus binding	molecular_function	GO:0008022	0.000200369	0.0121562	mmu:22196:Ube2i|mmu:71175:Nipbl|mmu:15530:Hspg2|mmu:21372:Tbl1x|mmu:67488:Calcoco1|mmu:12034:Phb2|mmu:18039:Nefl|mmu:240087:Mdc1|mmu:18458:Gm16580|mmu:252870:Usp7|mmu:12387:Ctnnb1|mmu:14219:Ctgf|mmu:56469:Pias1|mmu:16648:Kpna3|mmu:22352:Vim|mmu:13144:Dapk3|mmu:243961:Shank1|mmu:21973:Top2a|mmu:18673:Phb|mmu:13872:Ercc3|mmu:22601:Yap1|mmu:26395:Map2k1|mmu:12539:Cdc37|mmu:108138:Xrcc4|mmu:56459:Sae…
ribosome assembly	biological_process	GO:0042255	0.000200503	0.0121562	mmu:75617:Rps25|mmu:16785:Rpsa|mmu:16898:Srp9|mmu:238217:Rpl10|mmu:72831:Gm27855|mmu:110816:Pwp2|mmu:68193:Gm9385|mmu:100503670:Gm15500|mmu:13205:Ddx3x|mmu:50529:Mrps7|mmu:67832:Brix1|mmu:67097:Rps10|mmu:20068:Rps17|mmu:19988:Rpl6|mmu:100503670:Rpl5|mmu:27367:Rpl3|mmu:20068:Gm14586|mmu:16898:Rps2|mmu:72831:Dhx30|mmu:268449:Rpl23a-ps3|mmu:268449:Rpl23a|mmu:68193:Rpl24|mmu:67239:Rpf2|mmu:268449:Gm1…
cytoplasmic ribonucleoprotein granule	cellular_component	GO:0036464	0.000207158	0.012485	mmu:54633:Pqbp1|mmu:13211:Dhx9|mmu:11837:Rplp0|mmu:27041:Gm5913|mmu:57746:Piwil2|mmu:57749:Piwil1|mmu:12753:Clock|mmu:67207:Lsm1|mmu:19878:Rock2|mmu:67678:Lsm3|mmu:12192:Zfp36l1|mmu:26441:Psma4|mmu:11461:Actb|mmu:29875:Iqgap1|mmu:72587:Pan3|mmu:18412:Sqstm1|mmu:13205:Ddx3x|mmu:52830:Pnrc2|mmu:22142:Tuba1a|mmu:19353:Rac1|mmu:13209:Ddx6|mmu:13206:Ddx4|mmu:22695:Zfp36|mmu:17975:Ncl|mmu:104721:Ddx1|m…
microtubule binding	molecular_function	GO:0008017	0.000209785	0.0125685	mmu:76499:Clasp2|mmu:54141:Spag5|mmu:78926:Gas2l1|mmu:66884:Appbp2|mmu:16561:Kif1b|mmu:16562:Kif1c|mmu:19060:Ppp5c|mmu:16571:Kif4|mmu:30960:Mospd4|mmu:16573:Gm17036|mmu:56430:Clip1|mmu:231912:Gm42791|mmu:30960:Vapa|mmu:18015:Nf1|mmu:74006:Dnm1l|mmu:14260:Mcoln1|mmu:17245:Mdm1|mmu:434204:RP24-225H21.2|mmu:74237:Tubgcp2|mmu:19348:Kif20a|mmu:19888:Rp1|mmu:16558:Kif16b|mmu:17755:Map1b|mmu:233406:Prc1…
positive regulation of viral process	biological_process	GO:0048524	0.000212431	0.0126522	mmu:22088:Tsg101|mmu:11816:Apoe|mmu:15481:Gm8355|mmu:18453:P4hb|mmu:18458:Gm16580|mmu:16852:Lgals1|mmu:19035:Ppib|mmu:21973:Top2a|mmu:268373:Gm10123|mmu:66354:Snw1|mmu:13205:Ddx3x|mmu:18643:Pfn1|mmu:22088:Gm15832|mmu:15481:Hspa8|mmu:13830:Stom|mmu:15481:Gm26825|mmu:66700:Chmp3|mmu:20586:Smarca4|mmu:19349:Rab7|mmu:75608:Chmp4b|mmu:80912:Pum1|mmu:12631:Cfl1|mmu:30960:Mospd4|mmu:81702:Ankrd17|mmu:73…
nucleic acid metabolic process	biological_process	GO:0090304	0.000229429	0.0135846	mmu:54196:Pabpn1|mmu:19652:Rbm3|mmu:229663:Csde1|mmu:71902:Cand1|mmu:76199:Med13l|mmu:266692:Cpne1|mmu:245688:Rbbp7|mmu:59027:Nampt|mmu:16650:Kpna6|mmu:18016:Nf2|mmu:19285:Ptrf|mmu:13016:Ctbp1|mmu:214899:Kdm5a|mmu:14256:Flt3l|mmu:229603:Otud7b|mmu:69159:Rhebl1|mmu:11569:Aebp2|mmu:192159:Prpf8|mmu:229279:Hnrnpa3|mmu:70427:Mier2|mmu:15382:Hnrnpa1|mmu:215418:Csrnp1|mmu:56194:Prpf40a|mmu:77771:Csrnp3…
cellular component organization or biogenesis	biological_process	GO:0071840	0.00023676	0.0139372	mmu:110196:Fdps|mmu:83486:Rbm5|mmu:78926:Gas2l1|mmu:12631:Cfl1|mmu:71902:Cand1|mmu:56376:Pdlim5|mmu:59050:Nsa2|mmu:65970:Lima1|mmu:266692:Cpne1|mmu:17356:Afdn|mmu:109006:Ciapin1|mmu:100502698:Rubcn|mmu:237860:Ssh2|mmu:18016:Nf2|mmu:18015:Nf1|mmu:102693:Phldb1|mmu:13016:Ctbp1|mmu:71954:Suds3|mmu:214899:Kdm5a|mmu:243961:Shank1|mmu:14256:Flt3l|mmu:51938:Ccdc39|mmu:68018:Col4a3bp|mmu:20662:Sos1|mmu:1…
GTPase binding	molecular_function	GO:0051020	0.000250711	0.0146731	mmu:230673:Ipo13|mmu:17356:Afdn|mmu:245886:Ankrd27|mmu:17918:Myo5a|mmu:434204:RP24-225H21.2|mmu:29875:Iqgap1|mmu:66011:Ranbp17|mmu:12306:Anxa2|mmu:71746:Rgl3|mmu:225870:Rin1|mmu:15519:Gm5511|mmu:13660:Ehd1|mmu:18582:Pde6d|mmu:14569:Gdi2|mmu:107508:Eprs|mmu:108911:Rcc2|mmu:104346:Gas8|mmu:434204:Whamm|mmu:320727:Ipo8|mmu:70572:Ipo5|mmu:19765:Ralbp1|mmu:19353:Rac1|mmu:320795:Pkn1|mmu:57915:Tbc1d1|m…
ubiquitin-like protein ligase binding	molecular_function	GO:0044389	0.000259195	0.0150825	mmu:252870:Usp7|mmu:22088:Gm15832|mmu:17318:Mid1|mmu:56228:Ube2j1|mmu:140499:Ube2j2|mmu:20747:Spop|mmu:15502:Gm7816|mmu:19017:Ppargc1a|mmu:18521:Gm27406|mmu:252870:4930431P03Rik|mmu:22143:Gm14150|mmu:14084:Faf1|mmu:66616:Snx9|mmu:76577:Faf2|mmu:15510:Hspd1|mmu:20020:Polr2a|mmu:14368:Fzd6|mmu:22154:Tubb5|mmu:110862:Kcnq3|mmu:67615:Ube2r2|mmu:56469:Pias1|mmu:12759:Clu|mmu:225896:Ubxn1|mmu:229512:Sm…
nuclear chromatin	cellular_component	GO:0000790	0.000276951	0.0160236	mmu:13436:Dnmt3b|mmu:101739:Psip1|mmu:235441:Usp3|mmu:17688:Msh6|mmu:404634:H2afy3|mmu:229584:Pogz|mmu:15387:Hnrnpk|mmu:11461:Actb|mmu:15381:Hnrnpc|mmu:67488:Calcoco1|mmu:19017:Ppargc1a|mmu:16600:Klf4|mmu:22378:Wbp2|mmu:67155:Smarca2|mmu:20586:Smarca4|mmu:23942:Mta2|mmu:56505:Gm5837|mmu:18795:Plcb1|mmu:76804:Kdm4c|mmu:20020:Polr2a|mmu:71777:Ing3|mmu:12387:Ctnnb1|mmu:14534:Kat2a|mmu:14056:Ezh2|mmu…
RNA export from nucleus	biological_process	GO:0006405	0.000280252	0.0161225	mmu:54196:Pabpn1|mmu:107939:Pom121|mmu:16785:Rpsa|mmu:269966:Nup98|mmu:73826:Poldip3|mmu:71805:Nup93|mmu:209003:Rbmx2|mmu:69823:Fyttd1|mmu:230082:Nol6|mmu:18148:Npm1|mmu:229512:Smg5|mmu:226517:Smg7|mmu:103677:Smg6|mmu:103468:Nup107|mmu:20218:Khdrbs1|mmu:18148:RP24-389J11.1|mmu:170762:Nup155|mmu:73666:Thoc3|mmu:331401:Thoc2|mmu:225160:Thoc1|mmu:66231:Thoc7|mmu:53817:Ddx39b|mmu:73473:Iws1|mmu:10898…
histone binding	molecular_function	GO:0042393	0.000282501	0.01616	mmu:21372:Tbl1x|mmu:110749:Chaf1b|mmu:320795:Pkn1|mmu:12418:Gm26508|mmu:235441:Usp3|mmu:93762:Gm13034|mmu:17688:Msh6|mmu:17216:Mcm2|mmu:66505:Zmynd11|mmu:114642:Brdt|mmu:19231:Gm4617|mmu:12418:Cbx4|mmu:18148:Npm1|mmu:109331:Rnf20|mmu:20586:Smarca4|mmu:67773:Kat8|mmu:75339:Mphosph8|mmu:28019:Gm44597|mmu:13039:Ctsl|mmu:270627:Taf1|mmu:20729:Spin1|mmu:12416:Cbx2|mmu:22385:Baz1b|mmu:17975:Ncl|mmu:225…
ribosome biogenesis	biological_process	GO:0042254	0.00028762	0.0163604	mmu:59050:Nsa2|mmu:72181:Nsun4|mmu:60321:Wbp11|mmu:227715:Exosc2|mmu:69499:Tsr2|mmu:56412:Noa1|mmu:69639:Exosc8|mmu:72831:Dhx30|mmu:67115:Rpl14-ps1|mmu:19384:Ran|mmu:73736:Fcf1|mmu:52513:Ddx56|mmu:57808:Rpl35a|mmu:78394:Ddx52|mmu:27367:Rpl3-ps1|mmu:68193:Gm28037|mmu:269470:Wdr3|mmu:16898:Srp9|mmu:67115:Rpl14|mmu:215193:Diexf|mmu:238217:Rpl10|mmu:66229:Rpl7l1|mmu:110816:Pwp2|mmu:68193:Gm9385|mmu:2…
regulation of cellular component organization	biological_process	GO:0051128	0.000292082	0.0165214	mmu:110196:Fdps|mmu:78926:Gas2l1|mmu:71902:Cand1|mmu:65970:Lima1|mmu:74772:Atp13a2|mmu:245688:Rbbp7|mmu:100502698:Rubcn|mmu:237860:Ssh2|mmu:18016:Nf2|mmu:13016:Ctbp1|mmu:11983:Atpif1|mmu:214899:Kdm5a|mmu:243961:Shank1|mmu:14256:Flt3l|mmu:327799:Usp44|mmu:74996:Usp47|mmu:56194:Prpf40a|mmu:54525:Syt7|mmu:14775:Gpx1|mmu:16600:Klf4|mmu:53860:Sept9|mmu:22378:Wbp2|mmu:235072:Sept7|mmu:19158:Cyth2|mmu:1…
protein localization to organelle	biological_process	GO:0033365	0.000302518	0.0170118	mmu:12631:Cfl1|mmu:230673:Ipo13|mmu:56505:Gm5837|mmu:60321:Wbp11|mmu:404634:H2afy3|mmu:16650:Kpna6|mmu:16648:Kpna3|mmu:18016:Nf2|mmu:18015:Nf1|mmu:11983:Atpif1|mmu:19943:Rpl28-ps1|mmu:70790:Ubr5|mmu:17318:Mid1|mmu:229603:Otud7b|mmu:101994:Champ1|mmu:23807:Arih2|mmu:140499:Ube2j2|mmu:218035:Vps41|mmu:20610:Sumo3|mmu:103468:Nup107|mmu:14360:Fyn|mmu:22687:Zpr1|mmu:15516:Hsp90ab1|mmu:67437:Ssr3|mmu:2…
chromosome, centromeric region	cellular_component	GO:0000775	0.000305159	0.0170118	mmu:13436:Dnmt3b|mmu:54141:Spag5|mmu:269966:Nup98|mmu:52696:Zwint|mmu:108989:Tpr|mmu:68014:Zwilch|mmu:21951:Tnks|mmu:60411:Cenpk|mmu:227695:Spout1|mmu:13144:Dapk3|mmu:52276:Cdca8|mmu:12412:Cbx1|mmu:20466:Sin3a|mmu:67773:Kat8|mmu:76719:Kansl1|mmu:101994:Champ1|mmu:12236:Bub1b|mmu:67052:Ndc80|mmu:13006:Smc3|mmu:103468:Nup107|mmu:51944:Gm14091|mmu:110379:4933417G07Rik|mmu:17120:Mad1l1|mmu:67733:Itgb…
RNA-dependent ATPase activity	molecular_function	GO:0008186	0.000309153	0.0170118	mmu:217207:Dhx8|mmu:13211:Dhx9|mmu:19704:Upf1|mmu:72831:Gm27855|mmu:13680:Ddx19a|mmu:110957:D1Pas1|mmu:56200:Ddx21|mmu:228889:Ddx27|mmu:72047:Ddx42|mmu:67487:Dhx40|mmu:212880:Ddx46|mmu:13206:Ddx4|mmu:13209:Ddx6|mmu:104721:Ddx1|mmu:83456:Mov10l1|mmu:53817:Ddx39b|mmu:320632:Snrnp200|mmu:13204:Dhx15|mmu:72831:Dhx30|mmu:13205:Ddx3x|mmu:72162:Dhx36|mmu:13682:Eif4a2|mmu:67040:Ddx17|mmu:240255:Ythdc2|mm…
ribosomal large subunit biogenesis	biological_process	GO:0042273	0.000309153	0.0170118	mmu:72831:Gm27855|mmu:59050:Nsa2|mmu:56095:Ftsj3|mmu:67115:Rpl14|mmu:238217:Rpl10|mmu:66229:Rpl7l1|mmu:68193:Gm9385|mmu:18148:Npm1|mmu:100503670:Gm15500|mmu:67115:Rpl14-ps1|mmu:76130:Las1l|mmu:67223:Rrp15|mmu:67832:Brix1|mmu:19988:Rpl6|mmu:19989:Rpl7|mmu:59050:Gm6451|mmu:100503670:Rpl5|mmu:27367:Rpl3|mmu:52530:Nhp2|mmu:72831:Dhx30|mmu:268449:Rpl23a-ps3|mmu:18148:RP24-389J11.1|mmu:268449:Rpl23a|mm…
ATP-dependent RNA helicase activity	molecular_function	GO:0004004	0.000309153	0.0170118	mmu:217207:Dhx8|mmu:13211:Dhx9|mmu:19704:Upf1|mmu:72831:Gm27855|mmu:13680:Ddx19a|mmu:110957:D1Pas1|mmu:56200:Ddx21|mmu:228889:Ddx27|mmu:72047:Ddx42|mmu:67487:Dhx40|mmu:212880:Ddx46|mmu:13206:Ddx4|mmu:13209:Ddx6|mmu:104721:Ddx1|mmu:83456:Mov10l1|mmu:53817:Ddx39b|mmu:320632:Snrnp200|mmu:13204:Dhx15|mmu:72831:Dhx30|mmu:13205:Ddx3x|mmu:72162:Dhx36|mmu:13682:Eif4a2|mmu:67040:Ddx17|mmu:240255:Ythdc2|mm…
chromosomal region	cellular_component	GO:0098687	0.000319823	0.0175038	mmu:13436:Dnmt3b|mmu:51869:Rif1|mmu:103468:Nup107|mmu:52696:Zwint|mmu:51792:Ppp2r1a|mmu:227695:Spout1|mmu:13018:Ctcf|mmu:53598:Dctn3|mmu:67773:Kat8|mmu:101994:Champ1|mmu:235072:Sept7|mmu:20823:Ssb|mmu:60411:Cenpk|mmu:12237:Bub3|mmu:26886:Cenph|mmu:229841:Cenpe|mmu:12616:Cenpb|mmu:76804:Kdm4c|mmu:231329:Polr2b|mmu:71876:Cenpu|mmu:269254:Setx|mmu:72162:Dhx36|mmu:24061:Smc1a|mmu:108911:Rcc2|mmu:1405…
regulation of cell cycle	biological_process	GO:0051726	0.000323518	0.0176108	mmu:230103:Npr2|mmu:78926:Gas2l1|mmu:77011:Ticrr|mmu:17151:Ccndbp1|mmu:52696:Zwint|mmu:19247:Ptpn11|mmu:18432:Mybbp1a|mmu:11785:Apbb1|mmu:12387:Ctnnb1|mmu:66854:Trim35|mmu:13016:Ctbp1|mmu:21974:Top2b|mmu:21973:Top2a|mmu:16412:Itgb1|mmu:14256:Flt3l|mmu:213582:Map9|mmu:14272:Fnta|mmu:28019:Gm44597|mmu:21376:Tbrg1|mmu:74996:Usp47|mmu:56194:Prpf40a|mmu:12450:Ccng1|mmu:71514:Sfpq|mmu:18426:Ovol1|mmu:6…
nuclear speck	cellular_component	GO:0016607	0.000325988	0.0176504	mmu:20384:Srsf5|mmu:67996:Srsf6|mmu:110809:Srsf1|mmu:20383:Srsf3|mmu:70233:Cd2bp2|mmu:73826:Poldip3|mmu:54633:Pqbp1|mmu:60321:Wbp11|mmu:17260:Mef2c|mmu:80744:Cwc22|mmu:69823:Fyttd1|mmu:66525:Timm50|mmu:18148:Npm1|mmu:66549:Aggf1|mmu:244666:Sprtn|mmu:20747:Spop|mmu:69562:Cdk13|mmu:56215:Acin1|mmu:72567:Bclaf1|mmu:15251:Hif1a|mmu:20624:Eftud2|mmu:67302:Zc3h13|mmu:18949:Pnn|mmu:70052:Prpf4|mmu:22380…
spindle	cellular_component	GO:0005819	0.000345076	0.0185845	mmu:59003:Maea|mmu:76499:Clasp2|mmu:19645:Rb1|mmu:17886:Myh9|mmu:21372:Tbl1x|mmu:14841:Gsg2|mmu:71836:Shcbp1l|mmu:12323:Camk2b|mmu:16579:Kifap3|mmu:11744:Anxa11|mmu:52276:Cdca8|mmu:18148:Npm1|mmu:233406:Prc1|mmu:12412:Cbx1|mmu:13367:Diaph1|mmu:15512:Hspa2|mmu:72119:Tpx2|mmu:11744:Anxa11os|mmu:16568:Kif3a|mmu:73420:Ccsap|mmu:66711:Sbds|mmu:20729:Spin1|mmu:13006:Smc3|mmu:51944:Gm14091|mmu:13043:Ctt…
ribonucleoprotein complex export from nucleus	biological_process	GO:0071426	0.000351906	0.0188521	mmu:54196:Pabpn1|mmu:16785:Rpsa|mmu:103468:Nup107|mmu:73826:Poldip3|mmu:71805:Nup93|mmu:209003:Rbmx2|mmu:69823:Fyttd1|mmu:230082:Nol6|mmu:18148:Npm1|mmu:229512:Smg5|mmu:226517:Smg7|mmu:103677:Smg6|mmu:18148:RP24-389J11.1|mmu:170762:Nup155|mmu:73666:Thoc3|mmu:331401:Thoc2|mmu:225160:Thoc1|mmu:66231:Thoc7|mmu:53817:Ddx39b|mmu:73473:Iws1|mmu:108989:Tpr|mmu:13680:Ddx19a|mmu:24015:Abce1|mmu:74412:Gle1…
ATP-dependent chromatin remodeling	biological_process	GO:0043044	0.000375062	0.0199869	mmu:93762:Gm13034|mmu:11461:Actb|mmu:15381:Hnrnpc|mmu:433759:Hdac1|mmu:20588:Smarcc1|mmu:93760:Arid1a|mmu:57376:Gm8494|mmu:67733:Itgb3bp|mmu:17191:Mbd2|mmu:20586:Smarca4|mmu:93762:Smarca5|mmu:23942:Mta2|mmu:93762:Gm13231|mmu:50927:Nasp|mmu:15182:Hdac2|mmu:433759:Gm10093|mmu:381280:Hjurp|mmu:107932:Chd4|mmu:67772:Chd8|mmu:19231:Gm4617|mmu:56456:Actl6a|mmu:68094:Smarcc2|mmu:20962:Sycp3|mmu:21427:Vp…
ADP binding	molecular_function	GO:0043531	0.000378801	0.0200804	mmu:66917:Chordc1|mmu:18746:Gm6560|mmu:19060:Ppp5c|mmu:11946:Atp5a1|mmu:56505:Gm5837|mmu:17688:Msh6|mmu:269523:Vcp|mmu:11928:Atp1a1|mmu:74142:Lonp1|mmu:56505:Ruvbl1|mmu:20174:Ruvbl2|mmu:15481:Hspa8|mmu:15481:Gm8355|mmu:15481:Gm26825|mmu:14629:Gclc|mmu:14661:Glud1|mmu:15481:Gm15459|mmu:239555:Mief1|mmu:269523:Vcp-rs|mmu:18746:RP23-320D23.6|mmu:17886:Myh9|mmu:18746:Pkm
protein complex disassembly	Undef	GO:0043241	0.000387338	0.0203335	mmu:76499:Clasp2|mmu:78926:Gas2l1|mmu:12631:Cfl1|mmu:22388:Wdr1|mmu:15481:Gm8355|mmu:65970:Lima1|mmu:65973:Asph|mmu:19704:Upf1|mmu:108124:Napa|mmu:73914:Irak3|mmu:68572:Mrpl58|mmu:17318:Mid1|mmu:19888:Rp1|mmu:14852:Gspt1|mmu:20588:Smarcc1|mmu:16765:Stmn1|mmu:15185:Hdac6|mmu:93689:Lmod1|mmu:93760:Arid1a|mmu:15481:Hspa8|mmu:57376:Gm8494|mmu:13829:Dmtn|mmu:56431:Dstn|mmu:15481:Gm26825|mmu:11519:Add2…
establishment of localization in cell	biological_process	GO:0051649	0.000389123	0.0203335	mmu:54196:Pabpn1|mmu:66884:Appbp2|mmu:74772:Atp13a2|mmu:71999:Fbxo22|mmu:16648:Kpna3|mmu:18015:Nf1|mmu:11983:Atpif1|mmu:66011:Ranbp17|mmu:68018:Col4a3bp|mmu:18763:Pkd1|mmu:54525:Syt7|mmu:18039:Nefl|mmu:67804:Snx2|mmu:56440:Snx1|mmu:14084:Faf1|mmu:66616:Snx9|mmu:76577:Faf2|mmu:20280:Scp2|mmu:13138:Dag1|mmu:18226:Nup62|mmu:17364:Trpm1|mmu:16650:Kpna6|mmu:193116:Slu7|mmu:22350:Ezr|mmu:53379:Hnrnpa2b…
regulation of protein catabolic process	biological_process	GO:0042176	0.000391462	0.0203335	mmu:11816:Apoe|mmu:53312:Nub1|mmu:74772:Atp13a2|mmu:22225:Usp5|mmu:71999:Fbxo22|mmu:11983:Atpif1|mmu:12306:Anxa2|mmu:56228:Ube2j1|mmu:20610:Sumo3|mmu:14360:Fyn|mmu:14775:Gpx1|mmu:65113:Ndfip1|mmu:67685:Dyx1c1|mmu:20878:Aurka|mmu:56440:Snx1|mmu:14083:Ptk2|mmu:14084:Faf1|mmu:66616:Snx9|mmu:22215:Ube3a|mmu:23988:Pin1|mmu:80708:Pacsin3|mmu:19358:Rad23a|mmu:19052:Ppp2ca|mmu:22350:Ezr|mmu:104318:Csnk1d…
microtubule organizing center	cellular_component	GO:0005815	0.000391608	0.0203335	mmu:76073:Pcgf5|mmu:66573:Dzip1|mmu:12387:Ctnnb1|mmu:230967:Cep104|mmu:17164:Mapkapk2|mmu:21973:Top2a|mmu:72108:Ddhd2|mmu:76478:Haus8|mmu:103468:Nup107|mmu:21894:Tln1|mmu:67685:Dyx1c1|mmu:170791:Rbm39|mmu:106021:Topors|mmu:67161:Sclt1|mmu:76967:2700049A03Rik|mmu:75665:Ccdc64|mmu:58186:Rad18|mmu:244608:Ccdc113|mmu:140917:Dclre1b|mmu:232933:Ccdc61|mmu:71876:Cenpu|mmu:75786:Ckap5|mmu:12589:Ift81|mmu…
chromatin assembly or disassembly	biological_process	GO:0006333	0.000395682	0.0204402	mmu:15201:Hells|mmu:268515:Bahcc1|mmu:93762:Gm13034|mmu:404634:H2afy3|mmu:27221:Chaf1a|mmu:17216:Mcm2|mmu:110749:Chaf1b|mmu:54169:Kat6b|mmu:18148:Npm1|mmu:13018:Ctcf|mmu:68094:Smarcc2|mmu:20588:Smarcc1|mmu:228012:Tlk1|mmu:93760:Arid1a|mmu:57376:Gm8494|mmu:67733:Itgb3bp|mmu:270058:Map1s|mmu:231861:Tnrc18|mmu:22589:Atrx|mmu:67155:Smarca2|mmu:20586:Smarca4|mmu:93762:Smarca5|mmu:93762:Gm13231|mmu:509…
helicase activity	molecular_function	GO:0004386	0.000410653	0.0211059	mmu:217207:Dhx8|mmu:13211:Dhx9|mmu:226153:Twnk|mmu:72047:Ddx42|mmu:27041:Gm5913|mmu:77591:Ddx10|mmu:13682:Eif4a2|mmu:15201:Hells|mmu:56505:Gm5837|mmu:17220:Mcm7|mmu:17217:Mcm4|mmu:19704:Upf1|mmu:17216:Mcm2|mmu:72831:Gm27855|mmu:13680:Ddx19a|mmu:110957:D1Pas1|mmu:56200:Ddx21|mmu:228889:Ddx27|mmu:20174:Ruvbl2|mmu:13872:Ercc3|mmu:67487:Dhx40|mmu:212880:Ddx46|mmu:13206:Ddx4|mmu:13209:Ddx6|mmu:104721:…
cellular component organization	biological_process	GO:0016043	0.000452487	0.0231385	mmu:110196:Fdps|mmu:83486:Rbm5|mmu:78926:Gas2l1|mmu:12631:Cfl1|mmu:71902:Cand1|mmu:56376:Pdlim5|mmu:231912:Katnal1|mmu:65970:Lima1|mmu:266692:Cpne1|mmu:17356:Afdn|mmu:109006:Ciapin1|mmu:100502698:Rubcn|mmu:237860:Ssh2|mmu:18016:Nf2|mmu:18015:Nf1|mmu:102693:Phldb1|mmu:13016:Ctbp1|mmu:71954:Suds3|mmu:214899:Kdm5a|mmu:243961:Shank1|mmu:14256:Flt3l|mmu:51938:Ccdc39|mmu:68018:Col4a3bp|mmu:20662:Sos1|m…
actin cytoskeleton organization	biological_process	GO:0030036	0.000456456	0.0232242	mmu:12631:Cfl1|mmu:65970:Lima1|mmu:237860:Ssh2|mmu:18016:Nf2|mmu:18015:Nf1|mmu:434204:RP24-225H21.2|mmu:243961:Shank1|mmu:230837:Asap3|mmu:16412:Itgb1|mmu:13039:Ctsl|mmu:50876:Tmod2|mmu:21894:Tln1|mmu:15182:Hdac2|mmu:192197:Bcas3|mmu:69538:Antxr1|mmu:69710:Arap1|mmu:12488:Cd2ap|mmu:58800:Trpm7|mmu:93689:Lmod1|mmu:12385:Ctnna1|mmu:23970:Pacsin2|mmu:13043:Cttn|mmu:19384:Ran|mmu:13800:Enah|mmu:22350…
mitotic cell cycle process	biological_process	GO:1903047	0.000464408	0.0235106	mmu:84092:Usp8|mmu:76499:Clasp2|mmu:77011:Ticrr|mmu:52696:Zwint|mmu:56505:Gm5837|mmu:229584:Pogz|mmu:59046:Arpp19|mmu:17222:Anapc1|mmu:16765:Stmn1|mmu:21974:Top2b|mmu:11909:Atf2|mmu:21973:Top2a|mmu:16412:Itgb1|mmu:101994:Champ1|mmu:76478:Haus8|mmu:327799:Usp44|mmu:74996:Usp47|mmu:99412:Golga2|mmu:18647:Cdk14|mmu:100710:Pds5b|mmu:12450:Ccng1|mmu:235072:Sept7|mmu:18514:Pbx1|mmu:208092:Chmp6|mmu:180…
mitotic cell cycle	biological_process	GO:0000278	0.000470045	0.0235962	mmu:84092:Usp8|mmu:76499:Clasp2|mmu:77011:Ticrr|mmu:52696:Zwint|mmu:19247:Ptpn11|mmu:235441:Usp3|mmu:229584:Pogz|mmu:59046:Arpp19|mmu:71819:Kif23|mmu:17222:Anapc1|mmu:16765:Stmn1|mmu:21974:Top2b|mmu:11909:Atf2|mmu:21973:Top2a|mmu:16412:Itgb1|mmu:101994:Champ1|mmu:76478:Haus8|mmu:327799:Usp44|mmu:74996:Usp47|mmu:67733:Itgb3bp|mmu:18647:Cdk14|mmu:100710:Pds5b|mmu:12450:Ccng1|mmu:223255:Stk24|mmu:18…
nuclear transcriptional repressor complex	cellular_component	GO:0090568	0.000470759	0.0235962	mmu:433759:Hdac1|mmu:93762:Gm13231|mmu:27049:Etv3|mmu:15182:Hdac2|mmu:107932:Chd4|mmu:101867:Rrp8|mmu:268515:Bahcc1|mmu:245688:Rbbp7|mmu:93762:Gm13034|mmu:72993:Appl1|mmu:216190:Appl2|mmu:231861:Tnrc18|mmu:93759:Sirt1|mmu:433759:Gm10093|mmu:234366:Gatad2a|mmu:93762:Smarca5|mmu:23942:Mta2|mmu:116871:Mta3
stress fiber	cellular_component	GO:0001725	0.00049317	0.0243388	mmu:109711:Actn1|mmu:67938:Myl12b|mmu:60595:Actn4|mmu:65970:Lima1|mmu:19247:Ptpn11|mmu:326618:Tpm3-rs7|mmu:286940:Flnb|mmu:12306:Anxa2|mmu:208846:Daam1|mmu:326618:Tpm4|mmu:326618:Tpm3|mmu:140781:Mhrt|mmu:326618:Tpm1|mmu:53860:Sept9|mmu:235072:Sept7|mmu:14086:Fscn1|mmu:14083:Ptk2|mmu:71960:Myh14|mmu:218952:Fermt2|mmu:26936:Mprip|mmu:226251:Ablim1|mmu:20411:Sorbs1|mmu:52398:Sept11|mmu:22793:Zyx|mmu…
contractile actin filament bundle	cellular_component	GO:0097517	0.00049317	0.0243388	mmu:109711:Actn1|mmu:67938:Myl12b|mmu:60595:Actn4|mmu:65970:Lima1|mmu:19247:Ptpn11|mmu:326618:Tpm3-rs7|mmu:286940:Flnb|mmu:12306:Anxa2|mmu:208846:Daam1|mmu:326618:Tpm4|mmu:326618:Tpm3|mmu:140781:Mhrt|mmu:326618:Tpm1|mmu:53860:Sept9|mmu:235072:Sept7|mmu:14086:Fscn1|mmu:14083:Ptk2|mmu:71960:Myh14|mmu:218952:Fermt2|mmu:26936:Mprip|mmu:226251:Ablim1|mmu:20411:Sorbs1|mmu:52398:Sept11|mmu:22793:Zyx|mmu…
transcriptional repressor complex	cellular_component	GO:0017053	0.00049519	0.0243388	mmu:21372:Tbl1x|mmu:12443:Ccnd1|mmu:268515:Bahcc1|mmu:245688:Rbbp7|mmu:13016:Ctbp1|mmu:234366:Gatad2a|mmu:20466:Sin3a|mmu:433759:Hdac1|mmu:27049:Etv3|mmu:15182:Hdac2|mmu:20687:Sp3|mmu:57376:Gm8494|mmu:72993:Appl1|mmu:216190:Appl2|mmu:93762:Smarca5|mmu:23942:Mta2|mmu:116871:Mta3|mmu:93762:Gm13231|mmu:93762:Gm13034|mmu:101867:Rrp8|mmu:231861:Tnrc18|mmu:57316:C1d|mmu:433759:Gm10093|mmu:15191:Hdgf|mm…
microtubule bundle formation	biological_process	GO:0001578	0.00049519	0.0243388	mmu:73293:Ccdc103|mmu:78926:Gas2l1|mmu:66722:Spag16|mmu:74362:Spag17|mmu:56430:Clip1|mmu:114602:Zmynd10|mmu:233406:Prc1|mmu:19348:Kif20a|mmu:19888:Rp1|mmu:17755:Map1b|mmu:51938:Ccdc39|mmu:72972:Ccser2|mmu:54562:Lrrc6|mmu:67378:Bbs2|mmu:215690:Nav1|mmu:77058:Fcnaos|mmu:270058:Map1s|mmu:69707:Iqcg|mmu:237222:Ofd1|mmu:244653:Hydin|mmu:75564:Rsph9|mmu:76568:Ift46|mmu:18817:Plk1|mmu:22092:Rsph1|mmu:24…
regulation of protein stability	biological_process	GO:0031647	0.000521565	0.0255113	mmu:66169:Tomm7|mmu:17846:Commd1|mmu:328572:Ep300|mmu:14682:Gnaq|mmu:21423:Tcf3|mmu:15481:Gm8355|mmu:18643:Pfn1|mmu:70925:Cdkn2aip|mmu:235441:Usp3|mmu:65973:Asph|mmu:11785:Apbb1|mmu:252870:Usp7|mmu:18817:Plk1|mmu:18016:Nf2|mmu:235323:Usp28|mmu:12759:Clu|mmu:18148:Npm1|mmu:19035:Ppib|mmu:50754:Fbxw7|mmu:338467:Morc3|mmu:170822:Usp33|mmu:57296:Psmd8|mmu:15185:Hdac6|mmu:18673:Phb|mmu:54644:Otud5|mmu…
regulation of cellular component biogenesis	biological_process	GO:0044087	0.00053918	0.0262461	mmu:56376:Pdlim5|mmu:71902:Cand1|mmu:226352:Epb41l5|mmu:19247:Ptpn11|mmu:12387:Ctnnb1|mmu:237860:Ssh2|mmu:18016:Nf2|mmu:12404:Cbln1|mmu:434204:RP24-225H21.2|mmu:29875:Iqgap1|mmu:243961:Shank1|mmu:230837:Asap3|mmu:72587:Pan3|mmu:271457:Rab5a|mmu:50876:Tmod2|mmu:20239:Atxn2|mmu:22088:Gm15832|mmu:53860:Sept9|mmu:235072:Sept7|mmu:192197:Bcas3|mmu:11421:Gm11651|mmu:14083:Ptk2|mmu:69538:Antxr1|mmu:6971…
positive regulation of proteolysis	biological_process	GO:0045862	0.000553449	0.0268118	mmu:230379:Acer2|mmu:11816:Apoe|mmu:56462:Mtch1|mmu:53312:Nub1|mmu:56505:Gm5837|mmu:22225:Usp5|mmu:71999:Fbxo22|mmu:11983:Atpif1|mmu:23807:Arih2|mmu:20610:Sumo3|mmu:223453:Dap|mmu:14083:Ptk2|mmu:69538:Antxr1|mmu:66616:Snx9|mmu:12028:Bax|mmu:15510:Hspd1|mmu:80708:Pacsin3|mmu:12388:Gm28635|mmu:70300:D7Bwg0826e|mmu:19052:Ppp2ca|mmu:26885:Casp8ap2|mmu:19712:Rest|mmu:66077:Aurkaip1|mmu:104318:Csnk1d|m…
midbody	cellular_component	GO:0030496	0.000561077	0.0268461	mmu:84092:Usp8|mmu:320795:Pkn1|mmu:16571:Kif4|mmu:22027:1810014B01Rik|mmu:12388:Ctnnd1|mmu:11744:Anxa11|mmu:52276:Cdca8|mmu:67655:Ctdp1|mmu:29875:Iqgap1|mmu:19348:Kif20a|mmu:29876:Clic4|mmu:12306:Anxa2|mmu:11744:Anxa11os|mmu:14828:Hspa5|mmu:71819:Kif23|mmu:64143:Ralb|mmu:66700:Chmp3|mmu:64009:Syne1|mmu:17152:Mak|mmu:16569:Kif3b|mmu:75608:Chmp4b|mmu:18000:Sept2|mmu:268451:Rab11fip4|mmu:18817:Plk1|…
cell-cell junction	cellular_component	GO:0005911	0.000561714	0.0268461	mmu:84092:Usp8|mmu:56376:Pdlim5|mmu:27406:Abcf3|mmu:12631:Cfl1|mmu:269608:Plekhg5|mmu:65970:Lima1|mmu:17356:Afdn|mmu:67533:Ppfibp1|mmu:12387:Ctnnb1|mmu:15387:Hnrnpk|mmu:99470:Magi3|mmu:217737:AC151967.1|mmu:29875:Iqgap1|mmu:16412:Itgb1|mmu:12306:Anxa2|mmu:15161:Hcfc1|mmu:11749:Anxa6|mmu:70549:Tln2|mmu:53885:Nphp1|mmu:21894:Tln1|mmu:15516:Hsp90ab1|mmu:223255:Stk24|mmu:53860:Sept9|mmu:18222:Numb|mm…
posttranscriptional regulation of gene expression	biological_process	GO:0010608	0.00056211	0.0268461	mmu:19652:Rbm3|mmu:13209:Ddx6|mmu:51810:Hnrnpu|mmu:15388:Hnrnpl|mmu:15381:Hnrnpc|mmu:11991:Hnrnpd|mmu:17164:Mapkapk2|mmu:77134:Hnrnpa0|mmu:78893:Cnot10|mmu:66704:Rbm4b|mmu:22695:Zfp36|mmu:17184:Matr3|mmu:53872:Caprin1|mmu:13665:Eif2s1|mmu:16201:Ilf3|mmu:230908:Tardbp|mmu:11421:Gm11651|mmu:15568:Elavl1|mmu:230753:Thrap3|mmu:22121:Rpl13a|mmu:80912:Pum1|mmu:107508:Eprs|mmu:117149:Tirap|mmu:56335:Met…
transcription factor activity, transcription factor binding	molecular_function	GO:0000989	0.000578111	0.0274806	mmu:17978:Ncoa2|mmu:68703:Rere|mmu:67488:Calcoco1|mmu:56361:Pus1|mmu:76199:Med13l|mmu:17937:Gm16229|mmu:19250:Ptpn14|mmu:12387:Ctnnb1|mmu:13016:Ctbp1|mmu:102162:Taf5l|mmu:214899:Kdm5a|mmu:71371:Arid5b|mmu:67673:Tceb2|mmu:22088:Gm15832|mmu:19017:Ppargc1a|mmu:16600:Klf4|mmu:109108:Slc30a9|mmu:83602:Gtf2a1|mmu:22378:Wbp2|mmu:67155:Smarca2|mmu:20586:Smarca4|mmu:23942:Mta2|mmu:230753:Thrap3|mmu:58521:…
structural constituent of cytoskeleton	molecular_function	GO:0005200	0.000584005	0.0276311	mmu:18039:Nefl|mmu:22004:Tpm2|mmu:22151:Tubb2a|mmu:21894:Tln1|mmu:74117:Actr3|mmu:66713:Actr2|mmu:13823:Epb41l3|mmu:11465:Actg1|mmu:22143:Tuba1b|mmu:22142:Tuba1a|mmu:70549:Tln2|mmu:76709:Arpc2|mmu:67771:Arpc5|mmu:11465:Gm8399|mmu:18810:Plec|mmu:11867:Gm5637|mmu:67052:Ndc80|mmu:22143:Gm14150|mmu:74237:Tubgcp2|mmu:233276:Tubgcp5|mmu:20742:Sptbn1|mmu:17929:Myom1|mmu:227613:Tubb4b|mmu:22154:Tubb5|mmu…
ribosomal large subunit assembly	biological_process	GO:0000027	0.000590365	0.0276989	mmu:100503670:Gm15500|mmu:67832:Brix1|mmu:268449:Rpl23a-ps3|mmu:72831:Gm27855|mmu:268449:Rpl23a|mmu:19988:Rpl6|mmu:68193:Rpl24|mmu:67239:Rpf2|mmu:100503670:Rpl5|mmu:268449:Gm10132|mmu:27367:Rpl3|mmu:238217:Rpl10|mmu:27367:Rpl3-ps1|mmu:72831:Dhx30|mmu:68193:Gm9385|mmu:68193:Gm28037
Ras GTPase binding	molecular_function	GO:0017016	0.00059207	0.0276989	mmu:230673:Ipo13|mmu:17356:Afdn|mmu:245886:Ankrd27|mmu:17918:Myo5a|mmu:434204:RP24-225H21.2|mmu:29875:Iqgap1|mmu:66011:Ranbp17|mmu:12306:Anxa2|mmu:71746:Rgl3|mmu:225870:Rin1|mmu:216190:Appl2|mmu:13660:Ehd1|mmu:18582:Pde6d|mmu:108911:Rcc2|mmu:104346:Gas8|mmu:434204:Whamm|mmu:320727:Ipo8|mmu:70572:Ipo5|mmu:19765:Ralbp1|mmu:19353:Rac1|mmu:320795:Pkn1|mmu:57915:Tbc1d1|mmu:217866:Cdc42bpb|mmu:110750:C…
tubulin binding	molecular_function	GO:0015631	0.000593645	0.0276989	mmu:78926:Gas2l1|mmu:66884:Appbp2|mmu:16561:Kif1b|mmu:16562:Kif1c|mmu:18015:Nf1|mmu:74143:Opa1|mmu:434204:RP24-225H21.2|mmu:17318:Mid1|mmu:14272:Fnta|mmu:72972:Ccser2|mmu:14360:Fyn|mmu:19017:Ppargc1a|mmu:192197:Bcas3|mmu:229841:Cenpe|mmu:13138:Dag1|mmu:233406:Prc1|mmu:75786:Ckap5|mmu:108911:Rcc2|mmu:11538:Adnp|mmu:12589:Ift81|mmu:72205:Eml2|mmu:22350:Ezr|mmu:104346:Gas8|mmu:434204:Whamm|mmu:19060…
protein folding	biological_process	GO:0006457	0.00060632	0.0281605	mmu:50527:Ero1l|mmu:66917:Chordc1|mmu:15481:Gm8355|mmu:18453:P4hb|mmu:234734:Aars|mmu:21371:Tbca|mmu:23950:Dnajb6|mmu:22027:1810014B01Rik|mmu:15528:Hspe1|mmu:67285:Cwc27|mmu:228005:Ppig|mmu:12759:Clu|mmu:15526:Hspa9|mmu:23950:Gm6395|mmu:19035:Ppib|mmu:15505:Hsph1|mmu:15512:Hspa2|mmu:268373:Gm10123|mmu:71853:Pdia6|mmu:15502:Gm7816|mmu:15481:Hspa8|mmu:14827:Pdia3|mmu:66053:Ppil2|mmu:12539:Cdc37|mmu…
cell cortex	cellular_component	GO:0005938	0.000641281	0.0296483	mmu:59003:Maea|mmu:109711:Actn1|mmu:77832:Tchp|mmu:13860:Eps8|mmu:60595:Actn4|mmu:244654:Mtss1l|mmu:18643:Pfn1|mmu:12488:Cd2ap|mmu:65973:Asph|mmu:12331:Cap1|mmu:12387:Ctnnb1|mmu:17279:Melk|mmu:13627:Gm13456|mmu:15387:Hnrnpk|mmu:18016:Nf2|mmu:330914:Arhgap32|mmu:11461:Actb|mmu:64143:Ralb|mmu:53413:Exoc7|mmu:13627:Gm6767|mmu:77832:Gm42789|mmu:16396:Itch|mmu:17975:Ncl|mmu:13627:Eef1a1|mmu:320365:Fry…
histone deacetylase binding	molecular_function	GO:0042826	0.000664113	0.0305643	mmu:13436:Dnmt3b|mmu:19353:Rac1|mmu:320795:Pkn1|mmu:71175:Nipbl|mmu:17260:Mef2c|mmu:17258:Mef2a|mmu:107392:Brms1|mmu:17261:Mef2d|mmu:21974:Top2b|mmu:21973:Top2a|mmu:229512:Smg5|mmu:22632:Yy1|mmu:15185:Hdac6|mmu:18673:Phb|mmu:71514:Sfpq|mmu:15251:Hif1a|mmu:71954:Suds3|mmu:15516:Hsp90ab1|mmu:12443:Ccnd1|mmu:15519:Gm5511|mmu:16600:Klf4|mmu:71458:Bcor|mmu:66935:Gm13803|mmu:11991:Hnrnpd|mmu:19401:Rara…
alternative mRNA splicing, via spliceosome	biological_process	GO:0000380	0.000708237	0.0324475	mmu:218543:Srek1|mmu:83486:Rbm5|mmu:67996:Srsf6|mmu:110809:Srsf1|mmu:54633:Pqbp1|mmu:19656:Rbmxl1|mmu:15388:Hnrnpl|mmu:76936:Hnrnpm|mmu:20462:Tra2b|mmu:93686:Rbfox2|mmu:69562:Cdk13|mmu:15382:Hnrnpa1|mmu:71514:Sfpq|mmu:76938:Rbm17|mmu:109095:Rbm15b|mmu:230753:Thrap3|mmu:16589:Uhmk1|mmu:15382:Gm10052|mmu:19826:Rnps1|mmu:237859:Nsrp1|mmu:193116:Slu7|mmu:67039:Rbm25|mmu:231769:Sfswap|mmu:67465:Sf3a1|…
centrosome	cellular_component	GO:0005813	0.000731224	0.0332364	mmu:76073:Pcgf5|mmu:66573:Dzip1|mmu:12387:Ctnnb1|mmu:230967:Cep104|mmu:17164:Mapkapk2|mmu:21973:Top2a|mmu:76478:Haus8|mmu:103468:Nup107|mmu:67685:Dyx1c1|mmu:14678:Gnai2|mmu:106021:Topors|mmu:67161:Sclt1|mmu:76967:2700049A03Rik|mmu:58186:Rad18|mmu:244608:Ccdc113|mmu:140917:Dclre1b|mmu:22115:Tssk2|mmu:75786:Ckap5|mmu:12589:Ift81|mmu:65020:Zfp110|mmu:71909:Gm21982|mmu:77832:Tchp|mmu:19384:Ran|mmu:10…
transcription factor activity, protein binding	molecular_function	GO:0000988	0.000732021	0.0332364	mmu:17978:Ncoa2|mmu:68703:Rere|mmu:67488:Calcoco1|mmu:56361:Pus1|mmu:76199:Med13l|mmu:17937:Gm16229|mmu:19250:Ptpn14|mmu:12387:Ctnnb1|mmu:13016:Ctbp1|mmu:102162:Taf5l|mmu:214899:Kdm5a|mmu:71371:Arid5b|mmu:67673:Tceb2|mmu:22088:Gm15832|mmu:19017:Ppargc1a|mmu:16600:Klf4|mmu:109108:Slc30a9|mmu:83602:Gtf2a1|mmu:22378:Wbp2|mmu:67155:Smarca2|mmu:20586:Smarca4|mmu:23942:Mta2|mmu:230753:Thrap3|mmu:58521:…
microtubule associated complex	cellular_component	GO:0005875	0.00076652	0.0346474	mmu:16561:Kif1b|mmu:16562:Kif1c|mmu:73738:Haus7|mmu:16571:Kif4|mmu:16573:Gm17036|mmu:16579:Kifap3|mmu:13424:Dync1h1|mmu:56455:Dynll1|mmu:52276:Cdca8|mmu:18611:Pea15a|mmu:19348:Kif20a|mmu:19888:Rp1|mmu:16558:Kif16b|mmu:17755:Map1b|mmu:76478:Haus8|mmu:15185:Hdac6|mmu:234663:RP24-178J22.1|mmu:71819:Kif23|mmu:75563:Dnali1|mmu:20878:Aurka|mmu:83431:Ndel1|mmu:16569:Kif3b|mmu:16573:Kif5b|mmu:16568:Kif3a…
viral life cycle	biological_process	GO:0019058	0.000788824	0.0354971	mmu:22088:Tsg101|mmu:11816:Apoe|mmu:15481:Gm8355|mmu:18453:P4hb|mmu:116733:Vps4a|mmu:18458:Gm16580|mmu:19294:Nectin2|mmu:27354:Nbn|mmu:19712:Rest|mmu:230908:Tardbp|mmu:16852:Lgals1|mmu:19035:Ppib|mmu:21973:Top2a|mmu:433759:Hdac1|mmu:268373:Gm10123|mmu:66354:Snw1|mmu:13205:Ddx3x|mmu:18643:Pfn1|mmu:13030:Ctsb|mmu:15481:Hspa8|mmu:66854:Trim35|mmu:15516:Hsp90ab1|mmu:13830:Stom|mmu:13209:Ddx6|mmu:2227…
actomyosin	cellular_component	GO:0042641	0.000827201	0.0370594	mmu:109711:Actn1|mmu:67938:Myl12b|mmu:60595:Actn4|mmu:65970:Lima1|mmu:19247:Ptpn11|mmu:326618:Tpm3-rs7|mmu:217866:Cdc42bpb|mmu:286940:Flnb|mmu:17918:Myo5a|mmu:12306:Anxa2|mmu:208846:Daam1|mmu:326618:Tpm4|mmu:326618:Tpm3|mmu:140781:Mhrt|mmu:326618:Tpm1|mmu:53860:Sept9|mmu:235072:Sept7|mmu:14086:Fscn1|mmu:14083:Ptk2|mmu:71960:Myh14|mmu:218952:Fermt2|mmu:26936:Mprip|mmu:226251:Ablim1|mmu:20411:Sorbs…
protein modification by small protein conjugation or removal	biological_process	GO:0070647	0.000886246	0.0395297	mmu:84092:Usp8|mmu:14083:Ptk2|mmu:67245:Peli1|mmu:71902:Cand1|mmu:53312:Nub1|mmu:230484:Usp1|mmu:109910:Zfp91|mmu:22258:Usp4|mmu:22225:Usp5|mmu:252870:Usp7|mmu:12387:Ctnnb1|mmu:71999:Fbxo22|mmu:22088:Gm15832|mmu:101358:Fbxl14|mmu:56631:2310058D17Rik|mmu:17222:Anapc1|mmu:224826:Ubr2|mmu:70790:Ubr5|mmu:53621:Cnot4|mmu:229603:Otud7b|mmu:23807:Arih2|mmu:140499:Ube2j2|mmu:20747:Spop|mmu:327799:Usp44|m…
positive regulation of cell cycle phase transition	biological_process	GO:1901989	0.000910827	0.0401934	mmu:12443:Ccnd1|mmu:68612:Ube2c|mmu:19645:Rb1|mmu:99375:Cul4a|mmu:72584:Cul4b|mmu:18148:Npm1|mmu:12545:Cdc7|mmu:75276:Ppp1r1c|mmu:13205:Ddx3x|mmu:20466:Sin3a|mmu:116871:Mta3|mmu:12034:Phb2|mmu:12034:Gm15884|mmu:229841:Cenpe|mmu:671232:Topaz1|mmu:19684:Rdx|mmu:53869:Rab11a|mmu:57261:Brd4|mmu:81702:Ankrd17|mmu:18514:Pbx1|mmu:18795:Plcb1|mmu:108911:Rcc2|mmu:231803:Mepce|mmu:18148:RP24-389J11.1|mmu:2…
ribonucleoprotein complex binding	molecular_function	GO:0043021	0.000911584	0.0401934	mmu:19652:Rbm3|mmu:27993:Imp4|mmu:51810:Hnrnpu|mmu:13418:Dnajc1|mmu:228994:Ythdf1|mmu:14056:Ezh2|mmu:20630:Snrpc|mmu:66525:Timm50|mmu:15381:Hnrnpc|mmu:18148:Npm1|mmu:68572:Mrpl58|mmu:229512:Smg5|mmu:226517:Smg7|mmu:103677:Smg6|mmu:13205:Ddx3x|mmu:16785:Rpsa|mmu:14828:Hspa5|mmu:66711:Sbds|mmu:67579:Cpeb4|mmu:15469:Prmt1|mmu:56384:Letm1|mmu:18148:RP24-389J11.1|mmu:13665:Eif2s1|mmu:68879:Prpf6|mmu:2…
cortical cytoskeleton	cellular_component	GO:0030863	0.000913035	0.0401934	mmu:59003:Maea|mmu:109711:Actn1|mmu:60595:Actn4|mmu:244654:Mtss1l|mmu:13627:Gm13456|mmu:18016:Nf2|mmu:11461:Actb|mmu:66713:Actr2|mmu:13627:Gm6767|mmu:13627:Eef1a1|mmu:326618:Tpm4|mmu:326618:Tpm3|mmu:326618:Tpm1|mmu:13829:Dmtn|mmu:71835:Lancl2|mmu:56431:Dstn|mmu:217124:Ppp1r9b|mmu:18000:Sept2|mmu:326618:Tpm3-rs7|mmu:19684:Rdx|mmu:20525:Slc2a1|mmu:269587:Epb41|mmu:13627:Gm6170|mmu:12631:Cfl1|mmu:20…
adherens junction organization	biological_process	GO:0034332	0.000920796	0.0403596	mmu:17387:Mmp14|mmu:109711:Actn1|mmu:12988:Csk|mmu:19353:Rac1|mmu:17356:Afdn|mmu:19877:Rock1|mmu:12387:Ctnnb1|mmu:23790:Coro1c|mmu:16825:Ldb1|mmu:434204:RP24-225H21.2|mmu:29875:Iqgap1|mmu:68606:Ppm1f|mmu:226352:Epb41l5|mmu:13144:Dapk3|mmu:20971:Sdc4|mmu:13829:Dmtn|mmu:18222:Numb|mmu:192197:Bcas3|mmu:235442:Rab8b|mmu:104831:Ptpn23|mmu:14083:Ptk2|mmu:76499:Clasp2|mmu:54126:Arhgef7|mmu:14260:Fmn1|mm…
RNA helicase activity	molecular_function	GO:0003724	0.000982228	0.0428666	mmu:217207:Dhx8|mmu:13211:Dhx9|mmu:19704:Upf1|mmu:72831:Gm27855|mmu:13680:Ddx19a|mmu:110957:D1Pas1|mmu:56200:Ddx21|mmu:228889:Ddx27|mmu:72047:Ddx42|mmu:67487:Dhx40|mmu:212880:Ddx46|mmu:13206:Ddx4|mmu:13209:Ddx6|mmu:104721:Ddx1|mmu:83456:Mov10l1|mmu:53817:Ddx39b|mmu:320632:Snrnp200|mmu:13204:Dhx15|mmu:72831:Dhx30|mmu:13205:Ddx3x|mmu:72162:Dhx36|mmu:13682:Eif4a2|mmu:67040:Ddx17|mmu:240255:Ythdc2|mm…
ATPase activity, coupled	molecular_function	GO:0042623	0.0010391	0.0451541	mmu:56505:Gm5837|mmu:67487:Dhx40|mmu:21974:Top2b|mmu:21973:Top2a|mmu:72047:Ddx42|mmu:212880:Ddx46|mmu:244562:Abcc12|mmu:170472:Recql5|mmu:74772:Atp13a2|mmu:58186:Rad18|mmu:72831:Dhx30|mmu:72162:Dhx36|mmu:320632:Snrnp200|mmu:74104:Gm29253|mmu:78394:Ddx52|mmu:94213:Ddx50|mmu:52513:Ddx56|mmu:67848:Ddx55|mmu:209357:Gtf2h3|mmu:320727:Ipo8|mmu:27425:Atp5l|mmu:11947:Atp5b|mmu:68278:Ddx39|mmu:14884:Gtf2h…
nuclear matrix	cellular_component	GO:0016363	0.00105463	0.0456157	mmu:59003:Maea|mmu:56505:Gm5837|mmu:56070:Tcerg1|mmu:12395:Runx1t1|mmu:76936:Hnrnpm|mmu:228005:Ppig|mmu:29876:Clic4|mmu:66354:Snw1|mmu:56505:Ruvbl1|mmu:13006:Smc3|mmu:20692:Sparc|mmu:56194:Prpf40a|mmu:53610:Nono|mmu:71514:Sfpq|mmu:16588:Kin|mmu:17184:Matr3|mmu:11737:Anp32a|mmu:16905:Lmna|mmu:27275:Nufip1|mmu:16906:Lmnb1|mmu:53817:Ddx39b|mmu:22059:Trp53|mmu:51796:Srrm1|mmu:12034:Gm15884|mmu:56399:…
protein refolding	biological_process	GO:0042026	0.00106096	0.0456157	mmu:15512:Hspa2|mmu:12017:Bag1|mmu:15519:Gm12346|mmu:15481:Gm8355|mmu:15481:Hspa8|mmu:15510:Hspd1|mmu:15519:Gm5511|mmu:56354:Dnajc7|mmu:15481:Gm26825|mmu:70356:St13|mmu:15481:Gm15459|mmu:15519:Gm5844|mmu:15519:Hsp90aa1|mmu:67466:Pdcl
transcription cofactor activity	molecular_function	GO:0003712	0.00106705	0.0456157	mmu:17978:Ncoa2|mmu:68703:Rere|mmu:67488:Calcoco1|mmu:76199:Med13l|mmu:19250:Ptpn14|mmu:12387:Ctnnb1|mmu:13016:Ctbp1|mmu:102162:Taf5l|mmu:214899:Kdm5a|mmu:71371:Arid5b|mmu:67673:Tceb2|mmu:22088:Gm15832|mmu:19017:Ppargc1a|mmu:109108:Slc30a9|mmu:83602:Gtf2a1|mmu:22378:Wbp2|mmu:67155:Smarca2|mmu:20586:Smarca4|mmu:230753:Thrap3|mmu:58521:Eid1|mmu:11632:Aip|mmu:13875:Erf|mmu:192191:Med9|mmu:229534:Pbx…
mRNA-containing ribonucleoprotein complex export from nucleus	biological_process	GO:0071427	0.00107225	0.0456157	mmu:54196:Pabpn1|mmu:103468:Nup107|mmu:73826:Poldip3|mmu:71805:Nup93|mmu:209003:Rbmx2|mmu:69823:Fyttd1|mmu:229512:Smg5|mmu:226517:Smg7|mmu:103677:Smg6|mmu:170762:Nup155|mmu:73666:Thoc3|mmu:331401:Thoc2|mmu:225160:Thoc1|mmu:66231:Thoc7|mmu:53817:Ddx39b|mmu:73473:Iws1|mmu:108989:Tpr|mmu:13680:Ddx19a|mmu:74412:Gle1|mmu:68278:Ddx39|mmu:53379:Hnrnpa2b1|mmu:223527:Eny2|mmu:235626:Setd2|mmu:276770:Eif5a
mRNA export from nucleus	biological_process	GO:0006406	0.00107225	0.0456157	mmu:54196:Pabpn1|mmu:103468:Nup107|mmu:73826:Poldip3|mmu:71805:Nup93|mmu:209003:Rbmx2|mmu:69823:Fyttd1|mmu:229512:Smg5|mmu:226517:Smg7|mmu:103677:Smg6|mmu:170762:Nup155|mmu:73666:Thoc3|mmu:331401:Thoc2|mmu:225160:Thoc1|mmu:66231:Thoc7|mmu:53817:Ddx39b|mmu:73473:Iws1|mmu:108989:Tpr|mmu:13680:Ddx19a|mmu:74412:Gle1|mmu:68278:Ddx39|mmu:53379:Hnrnpa2b1|mmu:223527:Eny2|mmu:235626:Setd2|mmu:276770:Eif5a
small GTPase binding	molecular_function	GO:0031267	0.00112952	0.0478509	mmu:230673:Ipo13|mmu:17356:Afdn|mmu:245886:Ankrd27|mmu:17918:Myo5a|mmu:434204:RP24-225H21.2|mmu:29875:Iqgap1|mmu:66011:Ranbp17|mmu:12306:Anxa2|mmu:71746:Rgl3|mmu:225870:Rin1|mmu:216190:Appl2|mmu:13660:Ehd1|mmu:18582:Pde6d|mmu:14569:Gdi2|mmu:108911:Rcc2|mmu:104346:Gas8|mmu:434204:Whamm|mmu:320727:Ipo8|mmu:70572:Ipo5|mmu:19765:Ralbp1|mmu:19353:Rac1|mmu:320795:Pkn1|mmu:57915:Tbc1d1|mmu:217866:Cdc42b…
cell junction	cellular_component	GO:0030054	0.00114616	0.0483523	mmu:269608:Plekhg5|mmu:65970:Lima1|mmu:17356:Afdn|mmu:59027:Nampt|mmu:237860:Ssh2|mmu:18016:Nf2|mmu:18107:Nmt1|mmu:243961:Shank1|mmu:54525:Syt7|mmu:53860:Sept9|mmu:26556:Homer1|mmu:235072:Sept7|mmu:24050:Sept3|mmu:18000:Sept2|mmu:67804:Snx2|mmu:56440:Snx1|mmu:66616:Snx9|mmu:13138:Dag1|mmu:67115:Rpl14-ps1|mmu:319565:Syne2|mmu:12388:Gm28635|mmu:19279:Ptprr|mmu:22350:Ezr|mmu:19272:Ptprk|mmu:69601:Da…
cilium movement	biological_process	GO:0003341	0.00115091	0.0483523	mmu:73293:Ccdc103|mmu:74453:Cfap53|mmu:74362:Spag17|mmu:13424:Dync1h1|mmu:244653:Hydin|mmu:51938:Ccdc39|mmu:73420:Ccsap|mmu:54562:Lrrc6|mmu:67378:Bbs2|mmu:252967:Ropn1l|mmu:75563:Dnali1|mmu:77058:Fcnaos|mmu:67685:Dyx1c1|mmu:237222:Ofd1|mmu:14894:Cfap20|mmu:75564:Rsph9|mmu:75050:Gm26555|mmu:66722:Spag16|mmu:74934:Armc4|mmu:74362:Spag17os|mmu:225865:Catsper1|mmu:19726:Rfx3|mmu:432611:Dnaic2|mmu:689…
structure-specific DNA binding	Undef	GO:0043566	0.00120597	0.0503074	mmu:20848:Stat3|mmu:60595:Actn4|mmu:269582:Clspn|mmu:15182:Hdac2|mmu:17688:Msh6|mmu:21833:Thra|mmu:14056:Ezh2|mmu:234258:Neil3|mmu:101739:Psip1|mmu:11461:Actb|mmu:15381:Hnrnpc|mmu:214899:Kdm5a|mmu:13018:Ctcf|mmu:21973:Top2a|mmu:433759:Hdac1|mmu:74142:Lonp1|mmu:22632:Yy1|mmu:20174:Ruvbl2|mmu:12753:Clock|mmu:50505:Ercc4|mmu:19017:Ppargc1a|mmu:56484:Foxo3|mmu:404634:H2afy3|mmu:17191:Mbd2|mmu:22378:W…
mRNA splice site selection	biological_process	GO:0006376	0.00120738	0.0503074	mmu:231386:Ythdc1|mmu:67996:Srsf6|mmu:110809:Srsf1|mmu:66978:Luc7l|mmu:231386:Gm43055|mmu:193116:Slu7|mmu:19656:Rbmxl1|mmu:57905:Gm45140|mmu:231769:Sfswap|mmu:67465:Sf3a1|mmu:57905:Isy1|mmu:20630:Snrpc|mmu:269254:Setx|mmu:101739:Psip1|mmu:67684:Luc7l3|mmu:192196:Luc7l2
axoneme assembly	biological_process	GO:0035082	0.00122161	0.0506919	mmu:73293:Ccdc103|mmu:66722:Spag16|mmu:74362:Spag17|mmu:114602:Zmynd10|mmu:244653:Hydin|mmu:19888:Rp1|mmu:51938:Ccdc39|mmu:54562:Lrrc6|mmu:67378:Bbs2|mmu:77058:Fcnaos|mmu:67685:Dyx1c1|mmu:69707:Iqcg|mmu:237222:Ofd1|mmu:75564:Rsph9|mmu:76568:Ift46|mmu:22092:Rsph1|mmu:24084:Tekt2|mmu:114602:Gm34106|mmu:109065:Dnaaf2|mmu:74934:Armc4|mmu:74362:Spag17os|mmu:12009:Cep131|mmu:432611:Dnaic2|mmu:68922:Dna…
phosphatase complex	cellular_component	GO:1903293	0.00126845	0.0522077	mmu:93960:Nkd1|mmu:97387:Strn4|mmu:52432:Ppp2r2d|mmu:71978:Ppp2r2a|mmu:68734:Smek1|mmu:104570:Smek2|mmu:19058:Ppp3r1|mmu:74521:Ppp4r4|mmu:66849:Ppp1r2-ps6|mmu:66849:Ppp1r2-ps1|mmu:232314:Ppp4r2|mmu:17931:Ppp1r12a|mmu:16438:Itpr1|mmu:51792:Ppp2r1a|mmu:19052:Gm24157|mmu:19045:Ppp1ca|mmu:232314:Gm21378|mmu:19053:Ppp2cb|mmu:17872:Ppp1r15a|mmu:19052:Ppp2ca|mmu:68734:D130020L05Rik|mmu:108954:Ppp1r15b|m…
protein serine/threonine phosphatase complex	cellular_component	GO:0008287	0.00126845	0.0522077	mmu:93960:Nkd1|mmu:97387:Strn4|mmu:52432:Ppp2r2d|mmu:71978:Ppp2r2a|mmu:68734:Smek1|mmu:104570:Smek2|mmu:19058:Ppp3r1|mmu:74521:Ppp4r4|mmu:66849:Ppp1r2-ps6|mmu:66849:Ppp1r2-ps1|mmu:232314:Ppp4r2|mmu:17931:Ppp1r12a|mmu:16438:Itpr1|mmu:51792:Ppp2r1a|mmu:19052:Gm24157|mmu:19045:Ppp1ca|mmu:232314:Gm21378|mmu:19053:Ppp2cb|mmu:17872:Ppp1r15a|mmu:19052:Ppp2ca|mmu:68734:D130020L05Rik|mmu:108954:Ppp1r15b|m…
actin filament-based process	biological_process	GO:0030029	0.00129575	0.0530093	mmu:12631:Cfl1|mmu:65970:Lima1|mmu:11785:Apbb1|mmu:140781:Mhrt|mmu:237860:Ssh2|mmu:18016:Nf2|mmu:18015:Nf1|mmu:17918:Myo5a|mmu:434204:RP24-225H21.2|mmu:243961:Shank1|mmu:230837:Asap3|mmu:16412:Itgb1|mmu:13039:Ctsl|mmu:50876:Tmod2|mmu:21894:Tln1|mmu:15182:Hdac2|mmu:192197:Bcas3|mmu:69538:Antxr1|mmu:170762:Nup155|mmu:69710:Arap1|mmu:12488:Cd2ap|mmu:72821:Scn2b|mmu:58800:Trpm7|mmu:93689:Lmod1|mmu:12…
positive regulation of organelle organization	biological_process	GO:0010638	0.00129935	0.0530093	mmu:13436:Dnmt3b|mmu:56505:Gm5837|mmu:60321:Wbp11|mmu:12387:Ctnnb1|mmu:18016:Nf2|mmu:74143:Opa1|mmu:13016:Ctbp1|mmu:11983:Atpif1|mmu:434204:RP24-225H21.2|mmu:108155:Ogt|mmu:544963:Iqgap2|mmu:72587:Pan3|mmu:12306:Anxa2|mmu:23807:Arih2|mmu:140499:Ube2j2|mmu:19155:Npepps|mmu:22088:Gm15832|mmu:19017:Ppargc1a|mmu:71514:Sfpq|mmu:53860:Sept9|mmu:22378:Wbp2|mmu:104416:Bap1|mmu:192197:Bcas3|mmu:114874:Ddh…
positive regulation by host of viral process	biological_process	GO:0044794	0.00130364	0.0530093	mmu:240255:Ythdc2|mmu:11816:Apoe|mmu:15481:Gm8355|mmu:15481:Hspa8|mmu:30960:Vapa|mmu:13830:Stom|mmu:15481:Gm15459|mmu:15481:Gm26825|mmu:12631:Cfl1|mmu:30960:Mospd4|mmu:19035:Ppib
ciliary part	cellular_component	GO:0044441	0.00132431	0.0534759	mmu:66573:Dzip1|mmu:51938:Ccdc39|mmu:271813:Agbl2|mmu:13209:Ddx6|mmu:26448:Mok|mmu:77058:Fcnaos|mmu:53860:Sept9|mmu:18952:Sept4|mmu:74934:Armc4|mmu:18000:Sept2|mmu:11421:Gm11651|mmu:67161:Sclt1|mmu:76967:2700049A03Rik|mmu:57440:Ehd3|mmu:13660:Ehd1|mmu:195208:Dcdc2a|mmu:22092:Rsph1|mmu:230872:Crocc|mmu:108812:Als2cr12|mmu:68146:Arl13b|mmu:12589:Ift81|mmu:77832:Tchp|mmu:22350:Ezr|mmu:104346:Gas8|mm…
positive regulation of cellular component organization	biological_process	GO:0051130	0.00132567	0.0534759	mmu:13436:Dnmt3b|mmu:76499:Clasp2|mmu:11816:Apoe|mmu:12631:Cfl1|mmu:71902:Cand1|mmu:226352:Epb41l5|mmu:18039:Nefl|mmu:105722:Ano6|mmu:56505:Gm5837|mmu:216739:Acsl6|mmu:11785:Apbb1|mmu:60321:Wbp11|mmu:245886:Ankrd27|mmu:15387:Hnrnpk|mmu:18016:Nf2|mmu:12404:Cbln1|mmu:74143:Opa1|mmu:13016:Ctbp1|mmu:434204:Whamm|mmu:434204:RP24-225H21.2|mmu:29875:Iqgap1|mmu:243961:Shank1|mmu:72587:Pan3|mmu:14256:Flt3…
regulation of cellular amide metabolic process	biological_process	GO:0034248	0.00133246	0.0535365	mmu:11816:Apoe|mmu:19652:Rbm3|mmu:13209:Ddx6|mmu:15388:Hnrnpl|mmu:11991:Hnrnpd|mmu:78893:Cnot10|mmu:66704:Rbm4b|mmu:22695:Zfp36|mmu:53872:Caprin1|mmu:13665:Eif2s1|mmu:16201:Ilf3|mmu:15568:Elavl1|mmu:22121:Rpl13a|mmu:80912:Pum1|mmu:107508:Eprs|mmu:56335:Mettl3|mmu:13418:Dnajc1|mmu:12193:Zfp36l2|mmu:100037258:Dnajc3|mmu:27373:Csnk1e|mmu:53379:Hnrnpa2b1|mmu:58994:Smpd3|mmu:20602:Ncor2|mmu:57746:Piwi…
regulation of catabolic process	biological_process	GO:0009894	0.00134944	0.0540042	mmu:11816:Apoe|mmu:53312:Nub1|mmu:74772:Atp13a2|mmu:18458:Gm16580|mmu:11818:Apoh|mmu:433256:Acsl5|mmu:71999:Fbxo22|mmu:11983:Atpif1|mmu:12894:Cpt1a|mmu:71472:Usp19|mmu:56228:Ube2j1|mmu:20610:Sumo3|mmu:14360:Fyn|mmu:19017:Ppargc1a|mmu:14775:Gpx1|mmu:11539:Adora1|mmu:65113:Ndfip1|mmu:20773:Sptlc2|mmu:67685:Dyx1c1|mmu:20878:Aurka|mmu:56440:Snx1|mmu:14083:Ptk2|mmu:14084:Faf1|mmu:66616:Snx9|mmu:22215:…
regulation of cytoskeleton organization	biological_process	GO:0051493	0.00136095	0.0542505	mmu:78926:Gas2l1|mmu:66917:Chordc1|mmu:65970:Lima1|mmu:12387:Ctnnb1|mmu:237860:Ssh2|mmu:18016:Nf2|mmu:434204:RP24-225H21.2|mmu:243961:Shank1|mmu:17318:Mid1|mmu:13039:Ctsl|mmu:50876:Tmod2|mmu:66700:Chmp3|mmu:192197:Bcas3|mmu:69710:Arap1|mmu:12488:Cd2ap|mmu:13728:Mark2|mmu:93689:Lmod1|mmu:22323:Vasp|mmu:13043:Cttn|mmu:72205:Eml2|mmu:170835:Inpp5j|mmu:56430:Clip1|mmu:14489:Mtpn|mmu:434204:Whamm|mmu:…
spliceosomal complex assembly	biological_process	GO:0000245	0.00137081	0.0544291	mmu:231386:Ythdc1|mmu:83486:Rbm5|mmu:67996:Srsf6|mmu:110809:Srsf1|mmu:20641:Snrpd1|mmu:57905:Gm45140|mmu:66603:Gemin2|mmu:66978:Luc7l|mmu:101739:Psip1|mmu:231386:Gm43055|mmu:193116:Slu7|mmu:19656:Rbmxl1|mmu:53817:Ddx39b|mmu:231769:Sfswap|mmu:67465:Sf3a1|mmu:57905:Isy1|mmu:20630:Snrpc|mmu:269254:Setx|mmu:66877:Crnkl1|mmu:67684:Luc7l3|mmu:192196:Luc7l2
nuclear transport	biological_process	GO:0051169	0.00140931	0.0555019	mmu:54196:Pabpn1|mmu:329506:Ctdspl2|mmu:12631:Cfl1|mmu:230673:Ipo13|mmu:19247:Ptpn11|mmu:19250:Ptpn14|mmu:71999:Fbxo22|mmu:16648:Kpna3|mmu:18015:Nf1|mmu:69823:Fyttd1|mmu:66011:Ranbp17|mmu:21376:Tbrg1|mmu:18763:Pkd1|mmu:103468:Nup107|mmu:234515:Inpp4b|mmu:15516:Hsp90ab1|mmu:14084:Faf1|mmu:12034:Gm15884|mmu:23939:Mapk7|mmu:18226:Nup62|mmu:16650:Kpna6|mmu:19384:Ran|mmu:19052:Ppp2ca|mmu:53379:Hnrnpa2…
cell part morphogenesis	biological_process	GO:0032990	0.00141328	0.0555019	mmu:12552:Cdh11|mmu:230676:Szt2|mmu:14083:Ptk2|mmu:11816:Apoe|mmu:66573:Dzip1|mmu:18040:Nefm|mmu:18039:Nefl|mmu:266692:Cpne1|mmu:11785:Apbb1|mmu:245886:Ankrd27|mmu:235072:Sept7|mmu:237860:Ssh2|mmu:11461:Actb|mmu:21974:Top2b|mmu:29875:Iqgap1|mmu:243961:Shank1|mmu:16412:Itgb1|mmu:51938:Ccdc39|mmu:68018:Col4a3bp|mmu:18717:Pip5k1c|mmu:12305:Ddr1|mmu:14360:Fyn|mmu:26395:Map2k1|mmu:77058:Fcnaos|mmu:538…
cellular component disassembly	biological_process	GO:0022411	0.00141427	0.0555019	mmu:65973:Asph|mmu:78926:Gas2l1|mmu:65970:Lima1|mmu:56505:Gm5837|mmu:60321:Wbp11|mmu:12539:Cdc37|mmu:68572:Mrpl58|mmu:17318:Mid1|mmu:18103:Nme2|mmu:50876:Tmod2|mmu:93689:Lmod1|mmu:12305:Ddr1|mmu:225358:Fam13b|mmu:20586:Smarca4|mmu:230908:Tardbp|mmu:17929:Myom1|mmu:12028:Bax|mmu:14852:2610020C07Rik|mmu:19943:Rpl28-ps1|mmu:269254:Setx|mmu:13043:Cttn|mmu:12611:Cebpg|mmu:14534:Kat2a|mmu:14489:Mtpn|mm…
structural constituent of ribosome	molecular_function	GO:0003735	0.00142157	0.0555729	mmu:75617:Rps25|mmu:66475:Rps23|mmu:16785:Rpsa|mmu:268449:Gm10132|mmu:19921:Rpl19-ps11|mmu:16898:Srp9|mmu:67115:Rpl14|mmu:66480:Rpl15|mmu:67840:Mrpl57|mmu:238217:Rpl10|mmu:66493:Mrpl51|mmu:66229:Rpl7l1|mmu:270106:Rpl13|mmu:20091:Rps3a1|mmu:22228:Ucp2|mmu:68193:Gm9385|mmu:19921:Rpl19|mmu:100503670:Gm15500|mmu:56282:Mrpl12|mmu:67115:Rpl14-ps1|mmu:64660:Mrps24|mmu:69527:Mrps9|mmu:50529:Mrps7|mmu:671…
nucleocytoplasmic transport	biological_process	GO:0006913	0.00146518	0.0570576	mmu:54196:Pabpn1|mmu:329506:Ctdspl2|mmu:12631:Cfl1|mmu:230673:Ipo13|mmu:19247:Ptpn11|mmu:19250:Ptpn14|mmu:71999:Fbxo22|mmu:16648:Kpna3|mmu:18015:Nf1|mmu:69823:Fyttd1|mmu:66011:Ranbp17|mmu:18763:Pkd1|mmu:103468:Nup107|mmu:234515:Inpp4b|mmu:15516:Hsp90ab1|mmu:14084:Faf1|mmu:12034:Gm15884|mmu:23939:Mapk7|mmu:18226:Nup62|mmu:16650:Kpna6|mmu:19384:Ran|mmu:19052:Ppp2ca|mmu:53379:Hnrnpa2b1|mmu:320727:Ip…
rRNA binding	molecular_function	GO:0019843	0.00148686	0.0574598	mmu:27993:Imp4|mmu:19921:Rpl19-ps11|mmu:72181:Nsun4|mmu:215193:Diexf|mmu:19285:Ptrf|mmu:18148:Npm1|mmu:19921:Rpl19|mmu:100503670:Gm15500|mmu:56200:Ddx21|mmu:50529:Mrps7|mmu:67186:Rplp2|mmu:11837:Rplp0|mmu:20102:Rps4l|mmu:17975:Ncl|mmu:20102:Rps4x|mmu:68052:Rps13|mmu:27207:Rps11|mmu:19988:Rpl6|mmu:19989:Rpl7|mmu:67891:Rpl4|mmu:100503670:Rpl5|mmu:27367:Rpl3|mmu:27050:Rps3|mmu:268449:Rpl23a-ps3|mmu:…
cell-substrate junction assembly	biological_process	GO:0007044	0.00148686	0.0574598	mmu:109711:Actn1|mmu:14268:Fn1|mmu:19353:Rac1|mmu:19877:Rock1|mmu:23790:Coro1c|mmu:16825:Ldb1|mmu:21894:Tln1|mmu:434204:RP24-225H21.2|mmu:29875:Iqgap1|mmu:226352:Epb41l5|mmu:13144:Dapk3|mmu:20971:Sdc4|mmu:13829:Dmtn|mmu:18810:Plec|mmu:192197:Bcas3|mmu:17387:Mmp14|mmu:68606:Ppm1f|mmu:14083:Ptk2|mmu:76499:Clasp2|mmu:54126:Arhgef7|mmu:14260:Fmn1|mmu:218952:Fermt2|mmu:14260:Mcoln1|mmu:20874:Slk|mmu:2…
protein deubiquitination	biological_process	GO:0016579	0.00152246	0.0583572	mmu:84092:Usp8|mmu:59029:Psmd14|mmu:235441:Usp3|mmu:22258:Usp4|mmu:22225:Usp5|mmu:252870:Usp7|mmu:269523:Vcp|mmu:235323:Usp28|mmu:216825:Usp22|mmu:83563:Usp26|mmu:225896:Ubxn1|mmu:74270:Usp20|mmu:71472:Usp19|mmu:170707:Usp48|mmu:16396:Itch|mmu:217218:Atxn7l3|mmu:74996:Usp47|mmu:227334:Usp40|mmu:76800:Usp42|mmu:22284:Usp9x|mmu:230484:Usp1|mmu:104416:Bap1|mmu:252870:4930431P03Rik|mmu:57320:Park7|mm…
small nuclear ribonucleoprotein complex	cellular_component	GO:0030532	0.00152606	0.0583572	mmu:67678:Lsm3|mmu:20646:Snrpn|mmu:209003:Rbmx2|mmu:20630:Snrpc|mmu:53607:Snrpa|mmu:20641:Snrpd1|mmu:54614:Prpf40b|mmu:56194:Prpf40a|mmu:192159:Prpf8|mmu:70767:Prpf3|mmu:66978:Luc7l|mmu:70052:Prpf4|mmu:68879:Prpf6|mmu:53817:Ddx39b|mmu:70233:Cd2bp2|mmu:68988:Prpf31|mmu:211673:Arfgef1|mmu:193116:Slu7|mmu:67684:Luc7l3|mmu:192196:Luc7l2|mmu:320632:Snrnp200|mmu:68981:Snrpa1|mmu:66492:Zmat2|mmu:67465:S…
sister chromatid segregation	biological_process	GO:0000819	0.00153635	0.0583572	mmu:74549:Mau2|mmu:51792:Ppp2r1a|mmu:52696:Zwint|mmu:16571:Kif4|mmu:226026:Smc5|mmu:19645:Rb1|mmu:229584:Pogz|mmu:52276:Cdca8|mmu:21974:Top2b|mmu:68612:Ube2c|mmu:21973:Top2a|mmu:21951:Tnks|mmu:56208:Becn1|mmu:12236:Bub1b|mmu:67052:Ndc80|mmu:13006:Smc3|mmu:51944:Gm14091|mmu:71175:Nipbl|mmu:71819:Kif23|mmu:100710:Pds5b|mmu:14841:Gsg2|mmu:12034:Phb2|mmu:71514:Sfpq|mmu:83560:Tex14|mmu:22589:Atrx|mmu:…
nucleosome organization	biological_process	GO:0034728	0.00153767	0.0583572	mmu:19231:Gm4617|mmu:93762:Gm13034|mmu:404634:H2afy3|mmu:27221:Chaf1a|mmu:17216:Mcm2|mmu:110749:Chaf1b|mmu:114642:Brdt|mmu:54169:Kat6b|mmu:18148:Npm1|mmu:13018:Ctcf|mmu:68094:Smarcc2|mmu:20588:Smarcc1|mmu:12611:Cebpg|mmu:93760:Arid1a|mmu:57376:Gm8494|mmu:67733:Itgb3bp|mmu:22589:Atrx|mmu:67155:Smarca2|mmu:20586:Smarca4|mmu:93762:Smarca5|mmu:93762:Gm13231|mmu:50927:Nasp|mmu:52808:Tspyl2|mmu:53605:N…
chromatin DNA binding	molecular_function	GO:0031490	0.0015389	0.0583572	mmu:60595:Actn4|mmu:15182:Hdac2|mmu:19017:Ppargc1a|mmu:14056:Ezh2|mmu:20848:Stat3|mmu:11461:Actb|mmu:15381:Hnrnpc|mmu:214899:Kdm5a|mmu:13018:Ctcf|mmu:433759:Hdac1|mmu:20588:Smarcc1|mmu:20174:Ruvbl2|mmu:12753:Clock|mmu:57376:Gm8494|mmu:56484:Foxo3|mmu:404634:H2afy3|mmu:17191:Mbd2|mmu:22378:Wbp2|mmu:20586:Smarca4|mmu:23942:Mta2|mmu:19401:Rara|mmu:68094:Smarcc2|mmu:20807:Srf|mmu:108829:Jmjd1c|mmu:18…
cell projection organization	biological_process	GO:0030030	0.00156148	0.0589926	mmu:65970:Lima1|mmu:266692:Cpne1|mmu:237860:Ssh2|mmu:243961:Shank1|mmu:51938:Ccdc39|mmu:77058:Fcnaos|mmu:16600:Klf4|mmu:53860:Sept9|mmu:235072:Sept7|mmu:19158:Cyth2|mmu:18000:Sept2|mmu:67804:Snx2|mmu:56440:Snx1|mmu:69710:Arap1|mmu:244608:Ccdc113|mmu:13138:Dag1|mmu:70300:D7Bwg0826e|mmu:12589:Ift81|mmu:52513:Ddx56|mmu:22350:Ezr|mmu:16001:Igf1r|mmu:19268:Ptprf|mmu:77058:Ccdc183|mmu:19272:Ptprk|mmu:2…
cell projection morphogenesis	biological_process	GO:0048858	0.00157372	0.0592338	mmu:12552:Cdh11|mmu:230676:Szt2|mmu:14083:Ptk2|mmu:11816:Apoe|mmu:66573:Dzip1|mmu:18040:Nefm|mmu:18039:Nefl|mmu:266692:Cpne1|mmu:11785:Apbb1|mmu:245886:Ankrd27|mmu:235072:Sept7|mmu:237860:Ssh2|mmu:11461:Actb|mmu:21974:Top2b|mmu:29875:Iqgap1|mmu:243961:Shank1|mmu:16412:Itgb1|mmu:51938:Ccdc39|mmu:18717:Pip5k1c|mmu:12305:Ddr1|mmu:14360:Fyn|mmu:26395:Map2k1|mmu:77058:Fcnaos|mmu:53860:Sept9|mmu:18222:…
nuclear division	biological_process	GO:0000280	0.00161767	0.0606626	mmu:52696:Zwint|mmu:56505:Gm5837|mmu:55993:Msh4|mmu:17688:Msh6|mmu:68014:Zwilch|mmu:229584:Pogz|mmu:59046:Arpp19|mmu:17222:Anapc1|mmu:224826:Ubr2|mmu:21974:Top2b|mmu:21973:Top2a|mmu:15499:Hsf1|mmu:101994:Champ1|mmu:327799:Usp44|mmu:99412:Golga2|mmu:100710:Pds5b|mmu:12450:Ccng1|mmu:235072:Sept7|mmu:208092:Chmp6|mmu:18000:Sept2|mmu:170472:Recql5|mmu:71177:Asun|mmu:12237:Bub3|mmu:26886:Cenph|mmu:120…
positive regulation of viral life cycle	biological_process	GO:1903902	0.00164862	0.0612819	mmu:22088:Tsg101|mmu:15481:Gm8355|mmu:18453:P4hb|mmu:18458:Gm16580|mmu:16852:Lgals1|mmu:19035:Ppib|mmu:21973:Top2a|mmu:268373:Gm10123|mmu:66354:Snw1|mmu:13205:Ddx3x|mmu:18643:Pfn1|mmu:22088:Gm15832|mmu:15481:Hspa8|mmu:13830:Stom|mmu:15481:Gm26825|mmu:66700:Chmp3|mmu:20586:Smarca4|mmu:75608:Chmp4b|mmu:15481:Gm15459|mmu:30960:Mospd4|mmu:73158:Larp1|mmu:240255:Ythdc2|mmu:328572:Ep300|mmu:19358:Rad23…
regulation of gene expression, epigenetic	biological_process	GO:0040029	0.0016517	0.0612819	mmu:13436:Dnmt3b|mmu:19720:Trim27|mmu:19652:Rbm3|mmu:74355:Smchd1|mmu:15201:Hells|mmu:66310:Dpy30|mmu:268515:Bahcc1|mmu:606496:Gsk3a|mmu:404634:H2afy3|mmu:12387:Ctnnb1|mmu:14056:Ezh2|mmu:19704:Upf1|mmu:224826:Ubr2|mmu:94246:Arid4b|mmu:13018:Ctcf|mmu:20466:Sin3a|mmu:433759:Hdac1|mmu:15182:Hdac2|mmu:15185:Hdac6|mmu:93760:Arid1a|mmu:22695:Zfp36|mmu:14775:Gpx1|mmu:26395:Map2k1|mmu:22385:Baz1b|mmu:206…
regulation of translation	biological_process	GO:0006417	0.00165234	0.0612819	mmu:19652:Rbm3|mmu:13209:Ddx6|mmu:15388:Hnrnpl|mmu:11991:Hnrnpd|mmu:78893:Cnot10|mmu:66704:Rbm4b|mmu:22695:Zfp36|mmu:53872:Caprin1|mmu:13665:Eif2s1|mmu:16201:Ilf3|mmu:15568:Elavl1|mmu:22121:Rpl13a|mmu:80912:Pum1|mmu:107508:Eprs|mmu:56335:Mettl3|mmu:13418:Dnajc1|mmu:12193:Zfp36l2|mmu:100037258:Dnajc3|mmu:53379:Hnrnpa2b1|mmu:20602:Ncor2|mmu:57746:Piwil2|mmu:57749:Piwil1|mmu:73826:Poldip3|mmu:12192:…
regulation of cellular protein catabolic process	biological_process	GO:1903362	0.00169912	0.0627867	mmu:27061:Bcap31|mmu:14083:Ptk2|mmu:11816:Apoe|mmu:53312:Nub1|mmu:59029:Psmd14|mmu:74772:Atp13a2|mmu:69601:Dab2ip|mmu:22225:Usp5|mmu:269523:Vcp|mmu:71999:Fbxo22|mmu:56469:Pias1|mmu:12759:Clu|mmu:11983:Atpif1|mmu:225896:Ubxn1|mmu:50754:Fbxw7|mmu:20588:Smarcc1|mmu:26374:Rfwd2|mmu:23807:Arih2|mmu:270627:Taf1|mmu:20610:Sumo3|mmu:81018:Rnf114|mmu:71492:Bbs7|mmu:52551:Sgta|mmu:14775:Gpx1|mmu:12306:Anxa…
negative regulation of nitrogen compound metabolic process	biological_process	GO:0051172	0.00173282	0.0636591	mmu:19652:Rbm3|mmu:245688:Rbbp7|mmu:18016:Nf2|mmu:13016:Ctbp1|mmu:214899:Kdm5a|mmu:229603:Otud7b|mmu:74996:Usp47|mmu:20687:Sp3|mmu:16600:Klf4|mmu:223453:Dap|mmu:16201:Ilf3|mmu:17191:Mbd2|mmu:12609:Cebpd|mmu:18676:Phf2|mmu:56335:Mettl3|mmu:19712:Rest|mmu:22350:Ezr|mmu:53379:Hnrnpa2b1|mmu:15384:Hnrnpab|mmu:219158:Ccar2|mmu:19272:Ptprk|mmu:69601:Dab2ip|mmu:76246:Rtf1|mmu:50505:Ercc4|mmu:23950:Dnajb6…
actin filament bundle	cellular_component	GO:0032432	0.0017353	0.0636591	mmu:109711:Actn1|mmu:67938:Myl12b|mmu:60595:Actn4|mmu:65970:Lima1|mmu:19247:Ptpn11|mmu:326618:Tpm3-rs7|mmu:286940:Flnb|mmu:12306:Anxa2|mmu:208846:Daam1|mmu:326618:Tpm4|mmu:326618:Tpm3|mmu:140781:Mhrt|mmu:326618:Tpm1|mmu:53860:Sept9|mmu:235072:Sept7|mmu:14086:Fscn1|mmu:14083:Ptk2|mmu:71960:Myh14|mmu:218952:Fermt2|mmu:26936:Mprip|mmu:226251:Ablim1|mmu:20411:Sorbs1|mmu:52398:Sept11|mmu:22793:Zyx|mmu…
regulation of cell cycle process	biological_process	GO:0010564	0.0017862	0.0652897	mmu:77011:Ticrr|mmu:12387:Ctnnb1|mmu:66917:Chordc1|mmu:213582:Map9|mmu:327799:Usp44|mmu:74996:Usp47|mmu:56194:Prpf40a|mmu:12450:Ccng1|mmu:71514:Sfpq|mmu:18426:Ovol1|mmu:66700:Chmp3|mmu:116871:Mta3|mmu:12237:Bub3|mmu:237877:Atad5|mmu:12034:Gm15884|mmu:229841:Cenpe|mmu:108911:Rcc2|mmu:19878:Rock2|mmu:23988:Pin1|mmu:18514:Pbx1|mmu:24061:Smc1a|mmu:18795:Plcb1|mmu:71702:Cdc5l|mmu:12537:Cdk11b|mmu:7258…
motor activity	molecular_function	GO:0003774	0.00181117	0.0659645	mmu:13427:Dync1i2|mmu:16561:Kif1b|mmu:16562:Kif1c|mmu:16571:Kif4|mmu:16573:Gm17036|mmu:338367:Myo1d|mmu:13424:Dync1h1|mmu:56455:Dynll1|mmu:17918:Myo5a|mmu:19348:Kif20a|mmu:16558:Kif16b|mmu:16568:Kif3a|mmu:234663:RP24-178J22.1|mmu:140781:Mhrt|mmu:71819:Kif23|mmu:75563:Dnali1|mmu:66196:Myo19|mmu:16569:Kif3b|mmu:16573:Kif5b|mmu:17909:Myo10|mmu:71960:Myh14|mmu:229841:Cenpe|mmu:17904:Gm8894|mmu:75050:…
circadian regulation of gene expression	biological_process	GO:0032922	0.00189348	0.0687151	mmu:17978:Ncoa2|mmu:12753:Clock|mmu:51810:Hnrnpu|mmu:214899:Kdm5a|mmu:433759:Hdac1|mmu:66704:Gm37206|mmu:15182:Hdac2|mmu:108155:Ogt|mmu:19017:Ppargc1a|mmu:66704:Rbm4b|mmu:11911:Atf4|mmu:93759:Sirt1|mmu:59027:Nampt|mmu:18628:Per3|mmu:18626:Per1|mmu:18432:Mybbp1a|mmu:14583:Gfpt1|mmu:433759:Gm10093|mmu:229599:Ciart|mmu:19045:Ppp1ca|mmu:94275:Maged1|mmu:12952:Cry1|mmu:21969:Top1|mmu:104318:Csnk1d|mmu…
exon-exon junction complex	cellular_component	GO:0035145	0.00190602	0.0688894	mmu:52013:Gm16541|mmu:103677:Smg6|mmu:110809:Srsf1|mmu:230753:Thrap3|mmu:73826:Poldip3|mmu:16589:Uhmk1|mmu:17149:Magoh|mmu:192160:Casc3|mmu:19704:Upf1|mmu:18949:Pnn|mmu:71843:R3hcc1|mmu:52013:R3hcc1l
cellular response to DNA damage stimulus	biological_process	GO:0006974	0.0019155	0.0688894	mmu:51869:Rif1|mmu:77011:Ticrr|mmu:230484:Usp1|mmu:70925:Cdkn2aip|mmu:235441:Usp3|mmu:55993:Msh4|mmu:11785:Apbb1|mmu:17688:Msh6|mmu:252870:Usp7|mmu:15387:Hnrnpk|mmu:17164:Mapkapk2|mmu:70790:Ubr5|mmu:21973:Top2a|mmu:106021:Topors|mmu:15502:Gm7816|mmu:22070:Tpt1-ps3|mmu:212377:Mms22l|mmu:232314:Ppp4r2|mmu:100710:Pds5b|mmu:12450:Ccng1|mmu:71514:Sfpq|mmu:70681:Fam175a|mmu:19247:Ptpn11|mmu:252870:4930…
RNA secondary structure unwinding	biological_process	GO:0010501	0.0019187	0.0688894	mmu:110957:D1Pas1|mmu:56200:Ddx21|mmu:228889:Ddx27|mmu:72047:Ddx42|mmu:212880:Ddx46|mmu:13206:Ddx4|mmu:13209:Ddx6|mmu:104721:Ddx1|mmu:214150:Ago3|mmu:239528:Ago2|mmu:53817:Ddx39b|mmu:13680:Ddx19a|mmu:13205:Ddx3x|mmu:72162:Dhx36|mmu:13682:Eif4a2|mmu:67040:Ddx17|mmu:68278:Ddx39|mmu:77591:Ddx10|mmu:78394:Ddx52|mmu:94213:Ddx50|mmu:52513:Ddx56|mmu:67848:Ddx55
cytoplasmic region	cellular_component	GO:0099568	0.00198223	0.0709192	mmu:59003:Maea|mmu:109711:Actn1|mmu:77832:Tchp|mmu:13860:Eps8|mmu:60595:Actn4|mmu:244654:Mtss1l|mmu:18643:Pfn1|mmu:12488:Cd2ap|mmu:65973:Asph|mmu:54633:Pqbp1|mmu:12331:Cap1|mmu:12387:Ctnnb1|mmu:17279:Melk|mmu:13627:Gm13456|mmu:15387:Hnrnpk|mmu:18016:Nf2|mmu:330914:Arhgap32|mmu:11461:Actb|mmu:64143:Ralb|mmu:53413:Exoc7|mmu:13627:Gm6767|mmu:77832:Gm42789|mmu:16568:Kif3a|mmu:16396:Itch|mmu:17975:Ncl…
negative regulation of RNA metabolic process	biological_process	GO:0051253	0.00202729	0.0722759	mmu:17978:Ncoa2|mmu:13436:Dnmt3b|mmu:71041:Pcgf6|mmu:17937:Gm16229|mmu:235441:Usp3|mmu:245688:Rbbp7|mmu:18458:Gm16580|mmu:57376:Gm8494|mmu:12387:Ctnnb1|mmu:15387:Hnrnpk|mmu:15388:Hnrnpl|mmu:24015:Abce1|mmu:13016:Ctbp1|mmu:15381:Hnrnpc|mmu:214899:Kdm5a|mmu:13018:Ctcf|mmu:67773:Kat8|mmu:18518:Igbp1|mmu:74318:Hopxos|mmu:71371:Arid5b|mmu:11569:Aebp2|mmu:20747:Spop|mmu:21847:Klf10|mmu:74996:Usp47|mmu:…
extracellular exosome	cellular_component	GO:0070062	0.00203648	0.0723485	mmu:71902:Cand1|mmu:266692:Cpne1|mmu:100037258:Dnajc3|mmu:102278:Cpne7|mmu:59027:Nampt|mmu:15502:Gm7816|mmu:54525:Syt7|mmu:14775:Gpx1|mmu:12301:Cacybp|mmu:235072:Sept7|mmu:20408:Sh3gl3|mmu:18000:Sept2|mmu:11421:Gm11651|mmu:56505:Gm5837|mmu:22143:Gm14150|mmu:14728:Lilrb4a|mmu:66616:Snx9|mmu:20280:Scp2|mmu:27207:Rps11|mmu:20340:Glg1|mmu:235682:Zfp445|mmu:12843:Col1a2|mmu:13138:Dag1|mmu:67115:Rpl14-…
protein complex subunit organization	Undef	GO:0071822	0.00205344	0.0726961	mmu:78926:Gas2l1|mmu:71902:Cand1|mmu:65970:Lima1|mmu:18015:Nf1|mmu:243961:Shank1|mmu:51938:Ccdc39|mmu:77058:Fcnaos|mmu:53860:Sept9|mmu:235072:Sept7|mmu:66333:Aqp11|mmu:18000:Sept2|mmu:67804:Snx2|mmu:15356:Hmgcl|mmu:53605:Nap1l1|mmu:66616:Snx9|mmu:17955:Nap1l4|mmu:12843:Col1a2|mmu:12842:Col1a1|mmu:58800:Trpm7|mmu:17364:Trpm1|mmu:12611:Cebpg|mmu:218503:Fcho2|mmu:77058:Ccdc183|mmu:70572:Ipo5|mmu:222…
purine NTP-dependent helicase activity	molecular_function	GO:0070035	0.00208224	0.0731686	mmu:217207:Dhx8|mmu:13211:Dhx9|mmu:72047:Ddx42|mmu:13682:Eif4a2|mmu:56505:Gm5837|mmu:17220:Mcm7|mmu:17217:Mcm4|mmu:19704:Upf1|mmu:72831:Gm27855|mmu:13680:Ddx19a|mmu:110957:D1Pas1|mmu:56200:Ddx21|mmu:228889:Ddx27|mmu:20174:Ruvbl2|mmu:13872:Ercc3|mmu:67487:Dhx40|mmu:212880:Ddx46|mmu:13206:Ddx4|mmu:13209:Ddx6|mmu:104721:Ddx1|mmu:83456:Mov10l1|mmu:170472:Recql5|mmu:53817:Ddx39b|mmu:67040:Ddx17|mmu:13…
ATP-dependent helicase activity	molecular_function	GO:0008026	0.00208224	0.0731686	mmu:217207:Dhx8|mmu:13211:Dhx9|mmu:72047:Ddx42|mmu:13682:Eif4a2|mmu:56505:Gm5837|mmu:17220:Mcm7|mmu:17217:Mcm4|mmu:19704:Upf1|mmu:72831:Gm27855|mmu:13680:Ddx19a|mmu:110957:D1Pas1|mmu:56200:Ddx21|mmu:228889:Ddx27|mmu:20174:Ruvbl2|mmu:13872:Ercc3|mmu:67487:Dhx40|mmu:212880:Ddx46|mmu:13206:Ddx4|mmu:13209:Ddx6|mmu:104721:Ddx1|mmu:83456:Mov10l1|mmu:170472:Recql5|mmu:53817:Ddx39b|mmu:67040:Ddx17|mmu:13…
cellular amide metabolic process	biological_process	GO:0043603	0.00208847	0.0731686	mmu:230379:Acer2|mmu:66286:Sec11c|mmu:11816:Apoe|mmu:19652:Rbm3|mmu:20218:Khdrbs1|mmu:100037258:Dnajc3|mmu:67840:Mrpl57|mmu:15388:Hnrnpl|mmu:66493:Mrpl51|mmu:110960:Tars|mmu:11991:Hnrnpd|mmu:18120:Mrpl49|mmu:68018:Col4a3bp|mmu:18549:Pcsk2|mmu:13627:Eef1a1|mmu:78893:Cnot10|mmu:19951:Rpl32|mmu:26395:Map2k1|mmu:14775:Gpx1|mmu:22695:Zfp36|mmu:20773:Sptlc2|mmu:94062:Mrpl3|mmu:18521:Gm27406|mmu:53872:C…
protein deacetylation	biological_process	GO:0006476	0.00212695	0.0742598	mmu:74318:Hopx|mmu:21372:Tbl1x|mmu:107392:Brms1|mmu:13016:Ctbp1|mmu:320365:Fry|mmu:214899:Kdm5a|mmu:20466:Sin3a|mmu:433759:Hdac1|mmu:15182:Hdac2|mmu:23954:Nek3|mmu:15185:Hdac6|mmu:18673:Phb|mmu:71175:Nipbl|mmu:71954:Suds3|mmu:71514:Sfpq|mmu:22059:Trp53|mmu:56399:Akap8|mmu:18626:Per1|mmu:433759:Gm10093|mmu:74318:Hopxos|mmu:14272:Fnta|mmu:64384:Sirt3|mmu:93759:Sirt1|mmu:209011:Sirt7|mmu:81004:Tbl1x…
peptidyl-lysine modification	biological_process	GO:0018205	0.00213618	0.0743258	mmu:13436:Dnmt3b|mmu:74026:Gm12359|mmu:56505:Gm5837|mmu:11785:Apbb1|mmu:12387:Ctnnb1|mmu:13016:Ctbp1|mmu:102162:Taf5l|mmu:228829:Phf20|mmu:13018:Ctcf|mmu:67773:Kat8|mmu:20610:Sumo3|mmu:22083:Ctr9|mmu:66310:Dpy30|mmu:22378:Wbp2|mmu:20586:Smarca4|mmu:106021:Topors|mmu:76804:Kdm4c|mmu:71777:Ing3|mmu:14534:Kat2a|mmu:14056:Ezh2|mmu:382207:Jade3|mmu:76901:Jade2|mmu:57746:Piwil2|mmu:12418:Gm26508|mmu:56…
cilium	cellular_component	GO:0005929	0.00214544	0.0743924	mmu:73293:Ccdc103|mmu:66573:Dzip1|mmu:235072:Sept7|mmu:17918:Myo5a|mmu:51938:Ccdc39|mmu:77048:Cep83|mmu:271813:Agbl2|mmu:75563:Dnali1|mmu:19133:Prph2|mmu:18763:Pkd1|mmu:13209:Ddx6|mmu:26448:Mok|mmu:207425:Wdr11|mmu:53860:Sept9|mmu:18952:Sept4|mmu:67685:Dyx1c1|mmu:18000:Sept2|mmu:11421:Gm11651|mmu:67161:Sclt1|mmu:75564:Rsph9|mmu:57440:Ehd3|mmu:13660:Ehd1|mmu:77040:Atg16l1|mmu:22092:Rsph1|mmu:23087…
spliceosomal snRNP complex	cellular_component	GO:0097525	0.0021574	0.0745516	mmu:67678:Lsm3|mmu:20646:Snrpn|mmu:209003:Rbmx2|mmu:20630:Snrpc|mmu:53607:Snrpa|mmu:20641:Snrpd1|mmu:54614:Prpf40b|mmu:56194:Prpf40a|mmu:192159:Prpf8|mmu:70767:Prpf3|mmu:66978:Luc7l|mmu:70052:Prpf4|mmu:68879:Prpf6|mmu:53817:Ddx39b|mmu:70233:Cd2bp2|mmu:68988:Prpf31|mmu:67684:Luc7l3|mmu:192196:Luc7l2|mmu:320632:Snrnp200|mmu:68981:Snrpa1|mmu:66492:Zmat2|mmu:67465:Sf3a1|mmu:72459:Htatsf1|mmu:20637:Sn…
cytoskeleton-dependent intracellular transport	biological_process	GO:0030705	0.00217434	0.0748818	mmu:17755:Map1b|mmu:73916:Ift57|mmu:60595:Actn4|mmu:18040:Nefm|mmu:18039:Nefl|mmu:16573:Kif5b|mmu:67694:Ift74|mmu:16573:Gm17036|mmu:15251:Hif1a|mmu:54161:Copg1|mmu:56455:Dynll1|mmu:17918:Myo5a|mmu:18457:Bloc1s6|mmu:17828:Bloc1s5|mmu:15114:Hap1|mmu:16561:Kif1b|mmu:16562:Kif1c|mmu:71819:Kif23|mmu:74682:Wdr35|mmu:26395:Map2k1|mmu:66196:Myo19|mmu:83431:Ndel1|mmu:319565:Syne2|mmu:16569:Kif3b|mmu:16568…
negative regulation of cellular component organization	biological_process	GO:0051129	0.00220838	0.0757961	mmu:13436:Dnmt3b|mmu:11816:Apoe|mmu:78926:Gas2l1|mmu:65970:Lima1|mmu:100502698:Rubcn|mmu:245886:Ankrd27|mmu:52538:Acaa2|mmu:74143:Opa1|mmu:13016:Ctbp1|mmu:15381:Hnrnpc|mmu:214899:Kdm5a|mmu:243961:Shank1|mmu:17318:Mid1|mmu:16412:Itgb1|mmu:12306:Anxa2|mmu:54723:Tfip11|mmu:50876:Tmod2|mmu:93689:Lmod1|mmu:19017:Ppargc1a|mmu:14775:Gpx1|mmu:18222:Numb|mmu:74132:Rnf6|mmu:382562:Pfn4|mmu:19158:Cyth2|mmu:…
histone deacetylase complex	cellular_component	GO:0000118	0.00225312	0.0770703	mmu:68703:Rere|mmu:21372:Tbl1x|mmu:245688:Rbbp7|mmu:107392:Brms1|mmu:234366:Gatad2a|mmu:20466:Sin3a|mmu:433759:Hdac1|mmu:15182:Hdac2|mmu:15185:Hdac6|mmu:71954:Suds3|mmu:72993:Appl1|mmu:216190:Appl2|mmu:17191:Mbd2|mmu:23942:Mta2|mmu:116871:Mta3|mmu:66935:Cir1|mmu:224829:Trerf1|mmu:433759:Gm10093|mmu:269003:Sap130|mmu:81004:Tbl1xr1|mmu:107932:Chd4|mmu:666528:Zfp541|mmu:66935:Gm13803|mmu:212712:Satb…
cellular protein complex disassembly	biological_process	GO:0043624	0.00226432	0.0771929	mmu:78926:Gas2l1|mmu:12631:Cfl1|mmu:22388:Wdr1|mmu:15481:Gm8355|mmu:65970:Lima1|mmu:65973:Asph|mmu:19704:Upf1|mmu:108124:Napa|mmu:68572:Mrpl58|mmu:17318:Mid1|mmu:19888:Rp1|mmu:14852:Gspt1|mmu:16765:Stmn1|mmu:50876:Tmod2|mmu:14852:2610020C07Rik|mmu:15481:Hspa8|mmu:13829:Dmtn|mmu:56431:Dstn|mmu:15481:Gm26825|mmu:11519:Add2|mmu:227753:Gsn|mmu:234695:Carmil2|mmu:29877:Hdgfrp3|mmu:14026:Evl|mmu:76499:…
filamentous actin	cellular_component	GO:0031941	0.00229563	0.0779974	mmu:326618:Gm7809|mmu:326618:Tpm3-rs7|mmu:11465:Actg1|mmu:326618:Tpm3|mmu:326618:Tpm4|mmu:17913:Myo1c|mmu:326618:Tpm1|mmu:11465:Gm8399|mmu:218952:Fermt2|mmu:18762:Prkcz|mmu:544963:Iqgap2|mmu:12488:Cd2ap|mmu:326618:Gm26586|mmu:11465:Gm12715|mmu:14086:Fscn1|mmu:22240:Dpysl3
organelle fission	biological_process	GO:0048285	0.00230716	0.0781269	mmu:52696:Zwint|mmu:56505:Gm5837|mmu:55993:Msh4|mmu:17688:Msh6|mmu:68014:Zwilch|mmu:229584:Pogz|mmu:59046:Arpp19|mmu:74143:Opa1|mmu:17222:Anapc1|mmu:224826:Ubr2|mmu:21974:Top2b|mmu:21973:Top2a|mmu:15499:Hsf1|mmu:101994:Champ1|mmu:327799:Usp44|mmu:19017:Ppargc1a|mmu:100710:Pds5b|mmu:12450:Ccng1|mmu:235072:Sept7|mmu:208092:Chmp6|mmu:18000:Sept2|mmu:170472:Recql5|mmu:71177:Asun|mmu:12237:Bub3|mmu:26…
positive regulation of mitotic cell cycle phase transition	biological_process	GO:1901992	0.00233401	0.0787728	mmu:12443:Ccnd1|mmu:68612:Ube2c|mmu:19645:Rb1|mmu:99375:Cul4a|mmu:72584:Cul4b|mmu:12545:Cdc7|mmu:75276:Ppp1r1c|mmu:13205:Ddx3x|mmu:20466:Sin3a|mmu:116871:Mta3|mmu:12034:Phb2|mmu:12034:Gm15884|mmu:229841:Cenpe|mmu:19684:Rdx|mmu:53869:Rab11a|mmu:57261:Brd4|mmu:81702:Ankrd17|mmu:18514:Pbx1|mmu:18795:Plcb1|mmu:108911:Rcc2|mmu:231803:Mepce|mmu:28036:Larp7|mmu:11820:App|mmu:218793:Ube2e2|mmu:12567:Cdk4…
regulation of proteolysis involved in cellular protein catabolic process	biological_process	GO:1903050	0.00237823	0.0799985	mmu:27061:Bcap31|mmu:14083:Ptk2|mmu:17846:Commd1|mmu:53312:Nub1|mmu:59029:Psmd14|mmu:69601:Dab2ip|mmu:22225:Usp5|mmu:269523:Vcp|mmu:71999:Fbxo22|mmu:56469:Pias1|mmu:12759:Clu|mmu:11983:Atpif1|mmu:225896:Ubxn1|mmu:50754:Fbxw7|mmu:20588:Smarcc1|mmu:26374:Rfwd2|mmu:23807:Arih2|mmu:270627:Taf1|mmu:20610:Sumo3|mmu:81018:Rnf114|mmu:71492:Bbs7|mmu:52551:Sgta|mmu:14775:Gpx1|mmu:27373:Csnk1e|mmu:20878:Aur…
negative regulation of cellular macromolecule biosynthetic process	biological_process	GO:2000113	0.00245014	0.0821445	mmu:17978:Ncoa2|mmu:230379:Acer2|mmu:19652:Rbm3|mmu:71041:Pcgf6|mmu:17937:Gm16229|mmu:235441:Usp3|mmu:245688:Rbbp7|mmu:51810:Hnrnpu|mmu:57376:Gm8494|mmu:12387:Ctnnb1|mmu:15161:Hcfc1|mmu:15387:Hnrnpk|mmu:18016:Nf2|mmu:13016:Ctbp1|mmu:15381:Hnrnpc|mmu:11991:Hnrnpd|mmu:214899:Kdm5a|mmu:13018:Ctcf|mmu:67773:Kat8|mmu:18518:Igbp1|mmu:74318:Hopxos|mmu:71371:Arid5b|mmu:11569:Aebp2|mmu:20747:Spop|mmu:2184…
positive regulation of cell cycle G2/M phase transition	biological_process	GO:1902751	0.0025116	0.0839273	mmu:20466:Sin3a|mmu:108911:Rcc2|mmu:18148:RP24-389J11.1|mmu:12443:Ccnd1|mmu:11820:App|mmu:53869:Rab11a|mmu:12567:Cdk4|mmu:20479:Vps4b|mmu:57261:Brd4|mmu:18514:Pbx1|mmu:116871:Mta3|mmu:18148:Npm1|mmu:12545:Cdc7
extracellular vesicle	cellular_component	GO:1903561	0.00258511	0.0860995	mmu:71902:Cand1|mmu:266692:Cpne1|mmu:100037258:Dnajc3|mmu:102278:Cpne7|mmu:59027:Nampt|mmu:15502:Gm7816|mmu:54525:Syt7|mmu:14775:Gpx1|mmu:12301:Cacybp|mmu:235072:Sept7|mmu:20408:Sh3gl3|mmu:18000:Sept2|mmu:11421:Gm11651|mmu:56505:Gm5837|mmu:22143:Gm14150|mmu:14728:Lilrb4a|mmu:66616:Snx9|mmu:20280:Scp2|mmu:27207:Rps11|mmu:20340:Glg1|mmu:235682:Zfp445|mmu:12843:Col1a2|mmu:13138:Dag1|mmu:67115:Rpl14-…
extracellular organelle	cellular_component	GO:0043230	0.00259541	0.086159	mmu:71902:Cand1|mmu:266692:Cpne1|mmu:100037258:Dnajc3|mmu:102278:Cpne7|mmu:59027:Nampt|mmu:15502:Gm7816|mmu:54525:Syt7|mmu:14775:Gpx1|mmu:12301:Cacybp|mmu:235072:Sept7|mmu:20408:Sh3gl3|mmu:18000:Sept2|mmu:11421:Gm11651|mmu:56505:Gm5837|mmu:22143:Gm14150|mmu:14728:Lilrb4a|mmu:66616:Snx9|mmu:20280:Scp2|mmu:27207:Rps11|mmu:20340:Glg1|mmu:235682:Zfp445|mmu:12843:Col1a2|mmu:13138:Dag1|mmu:67115:Rpl14-…
protein modification by small protein removal	biological_process	GO:0070646	0.0026064	0.0862413	mmu:84092:Usp8|mmu:59029:Psmd14|mmu:235441:Usp3|mmu:22258:Usp4|mmu:22225:Usp5|mmu:252870:Usp7|mmu:269523:Vcp|mmu:26891:Cops4|mmu:235323:Usp28|mmu:216825:Usp22|mmu:83563:Usp26|mmu:225896:Ubxn1|mmu:74270:Usp20|mmu:71472:Usp19|mmu:170707:Usp48|mmu:16396:Itch|mmu:217218:Atxn7l3|mmu:74996:Usp47|mmu:227334:Usp40|mmu:76800:Usp42|mmu:22284:Usp9x|mmu:230484:Usp1|mmu:104416:Bap1|mmu:252870:4930431P03Rik|mm…
lamellipodium	cellular_component	GO:0030027	0.00276236	0.0911039	mmu:104418:Dgkz|mmu:83767:Wasf1|mmu:245880:Wasf3|mmu:244654:Mtss1l|mmu:19877:Rock1|mmu:12387:Ctnnb1|mmu:18103:Gm20390|mmu:18016:Nf2|mmu:12388:Ctnnd1|mmu:69538:Antxr1|mmu:74117:Actr3|mmu:544963:Iqgap2|mmu:20909:Stx4a|mmu:100169:Phactr4|mmu:18103:Nme2|mmu:22323:Vasp|mmu:66610:Abi3|mmu:11308:Abi1|mmu:67771:Arpc5|mmu:50884:Nckap1|mmu:319565:Syne2|mmu:57342:Parva|mmu:19353:Rac1|mmu:14086:Fscn1|mmu:179…
heat shock protein binding	molecular_function	GO:0031072	0.0028121	0.0924434	mmu:15499:Hsf1|mmu:18035:Nfkbia|mmu:66917:Chordc1|mmu:15481:Gm8355|mmu:11539:Adora1|mmu:19060:Ppp5c|mmu:15387:Hnrnpk|mmu:15481:Gm15459|mmu:15182:Hdac2|mmu:15185:Hdac6|mmu:15502:Gm7816|mmu:15481:Hspa8|mmu:23950:Dnajb6|mmu:15251:Hif1a|mmu:12539:Cdc37|mmu:15481:Gm26825|mmu:23950:Gm6395|mmu:71458:Bcor|mmu:192662:Arhgdia|mmu:69707:Iqcg|mmu:16211:Kpnb1|mmu:50927:Nasp|mmu:224727:Bag6|mmu:14084:Faf1|mmu:…
intracellular steroid hormone receptor signaling pathway	biological_process	GO:0030518	0.00285739	0.0936281	mmu:22196:Ube2i|mmu:17978:Ncoa2|mmu:67488:Calcoco1|mmu:230673:Ipo13|mmu:19060:Ppp5c|mmu:12317:Calr|mmu:16452:Jak2|mmu:70790:Ubr5|mmu:433759:Hdac1|mmu:27401:Skp2|mmu:14536:Nr6a1|mmu:18673:Phb|mmu:93760:Arid1a|mmu:12753:Clock|mmu:224903:Safb|mmu:12034:Phb2|mmu:74132:Rnf6|mmu:216869:Arrb2|mmu:67685:Dyx1c1|mmu:20586:Smarca4|mmu:56736:Rnf14|mmu:230753:Thrap3|mmu:22196:Gm14176|mmu:12034:Gm15884|mmu:573…
nucleosome binding	molecular_function	GO:0031491	0.00289125	0.0941285	mmu:433759:Hdac1|mmu:93762:Gm13231|mmu:93762:Gm13034|mmu:20588:Smarcc1|mmu:15441:Hp1bp3|mmu:107932:Chd4|mmu:15312:Hmgn1|mmu:50887:Hmgn5|mmu:93760:Arid1a|mmu:57376:Gm8494|mmu:93762:Smarca5|mmu:68094:Smarcc2|mmu:11461:Actb|mmu:15182:Hdac2|mmu:56456:Actl6a|mmu:17191:Mbd2|mmu:433759:Gm10093|mmu:15381:Hnrnpc|mmu:20586:Smarca4|mmu:18140:Uhrf1|mmu:23942:Mta2
ligand-dependent nuclear receptor transcription coactivator activity	molecular_function	GO:0030374	0.00289125	0.0941285	mmu:22088:Tsg101|mmu:17978:Ncoa2|mmu:109711:Actn1|mmu:18751:Prkcb|mmu:268996:Ss18|mmu:60595:Actn4|mmu:320795:Pkn1|mmu:67488:Calcoco1|mmu:22088:Gm15832|mmu:226169:Pprc1|mmu:56361:Pus1|mmu:19017:Ppargc1a|mmu:19183:Psmc3ip|mmu:67788:Sfr1|mmu:99982:Kdm1a|mmu:109108:Slc30a9|mmu:52915:Zmiz2|mmu:223527:Eny2|mmu:67500:Ccar1|mmu:217218:Atxn7l3|mmu:216825:Usp22
regulation of translational initiation	biological_process	GO:0006446	0.00292214	0.0945736	mmu:228994:Ythdf1|mmu:18148:Npm1|mmu:13164:Dazl|mmu:13205:Ddx3x|mmu:20218:Khdrbs1|mmu:74412:Gle1|mmu:13665:Eif2s1|mmu:239528:Ago2|mmu:19401:Rara|mmu:269037:Gm10532|mmu:13690:Eif4g2|mmu:208643:Eif4g1|mmu:16589:Uhmk1|mmu:22121:Rpl13a|mmu:22121:Gm11478|mmu:108989:Tpr|mmu:13682:Eif4a2|mmu:18148:RP24-389J11.1|mmu:226982:Eif5b|mmu:56335:Mettl3|mmu:72508:Rps6kb1|mmu:20181:Rxra|mmu:100037258:Dnajc3|mmu:1…
ubiquitin-like protein binding	molecular_function	GO:0032182	0.00292361	0.0945736	mmu:22088:Tsg101|mmu:244666:Sprtn|mmu:70681:Fam175a|mmu:12418:Gm26508|mmu:22225:Usp5|mmu:269523:Vcp|mmu:71648:Optn|mmu:224727:Bag6|mmu:12418:Cbx4|mmu:225896:Ubxn1|mmu:70790:Ubr5|mmu:21973:Top2a|mmu:18412:Sqstm1|mmu:229603:Otud7b|mmu:54473:Tollip|mmu:15185:Hdac6|mmu:68652:Tab2|mmu:22088:Gm15832|mmu:192159:Prpf8|mmu:224647:D17Wsu92e|mmu:68053:Ubxn2b|mmu:58186:Rad18|mmu:231915:Uspl1|mmu:12237:Bub3|m…
actin filament	cellular_component	GO:0005884	0.00293711	0.0947078	mmu:109711:Actn1|mmu:22240:Dpysl3|mmu:22388:Wdr1|mmu:19353:Rac1|mmu:14360:Fyn|mmu:326618:Tpm3-rs7|mmu:14701:Gng12|mmu:17918:Myo5a|mmu:11465:Gm8399|mmu:74117:Actr3|mmu:544963:Iqgap2|mmu:11465:Actg1|mmu:13144:Dapk3|mmu:326618:Tpm4|mmu:326618:Tpm3|mmu:326618:Tpm1|mmu:13829:Dmtn|mmu:70292:Afap1|mmu:14086:Fscn1|mmu:13043:Cttn|mmu:69714:Tfpt|mmu:14260:Fmn1|mmu:54418:Fmn2|mmu:218952:Fermt2|mmu:18762:Prk…
cell-substrate adherens junction assembly	biological_process	GO:0007045	0.00300561	0.0963032	mmu:109711:Actn1|mmu:19353:Rac1|mmu:19877:Rock1|mmu:23790:Coro1c|mmu:16825:Ldb1|mmu:434204:RP24-225H21.2|mmu:29875:Iqgap1|mmu:226352:Epb41l5|mmu:13144:Dapk3|mmu:20971:Sdc4|mmu:13829:Dmtn|mmu:192197:Bcas3|mmu:17387:Mmp14|mmu:68606:Ppm1f|mmu:14083:Ptk2|mmu:76499:Clasp2|mmu:54126:Arhgef7|mmu:14260:Fmn1|mmu:218952:Fermt2|mmu:14260:Mcoln1|mmu:20874:Slk|mmu:20411:Sorbs1|mmu:208177:Phldb2|mmu:108911:Rcc…
focal adhesion assembly	biological_process	GO:0048041	0.00300561	0.0963032	mmu:109711:Actn1|mmu:19353:Rac1|mmu:19877:Rock1|mmu:23790:Coro1c|mmu:16825:Ldb1|mmu:434204:RP24-225H21.2|mmu:29875:Iqgap1|mmu:226352:Epb41l5|mmu:13144:Dapk3|mmu:20971:Sdc4|mmu:13829:Dmtn|mmu:192197:Bcas3|mmu:17387:Mmp14|mmu:68606:Ppm1f|mmu:14083:Ptk2|mmu:76499:Clasp2|mmu:54126:Arhgef7|mmu:14260:Fmn1|mmu:218952:Fermt2|mmu:14260:Mcoln1|mmu:20874:Slk|mmu:20411:Sorbs1|mmu:208177:Phldb2|mmu:108911:Rcc…
cellular response to stress	biological_process	GO:0033554	0.0030335	0.0963264	mmu:74772:Atp13a2|mmu:245688:Rbbp7|mmu:19647:Rbbp6|mmu:71999:Fbxo22|mmu:27368:Tbl2|mmu:18015:Nf1|mmu:11983:Atpif1|mmu:66917:Chordc1|mmu:68018:Col4a3bp|mmu:74996:Usp47|mmu:14775:Gpx1|mmu:16600:Klf4|mmu:223453:Dap|mmu:67118:Bfar|mmu:106021:Topors|mmu:76577:Faf2|mmu:71702:Cdc5l|mmu:67067:Romo1|mmu:12611:Cebpg|mmu:193116:Slu7|mmu:22350:Ezr|mmu:19268:Ptprf|mmu:53416:Stk39|mmu:219158:Ccar2|mmu:13194:Dd…
chromatin assembly	biological_process	GO:0031497	0.00303488	0.0963264	mmu:15201:Hells|mmu:268515:Bahcc1|mmu:93762:Gm13034|mmu:27221:Chaf1a|mmu:17216:Mcm2|mmu:110749:Chaf1b|mmu:54169:Kat6b|mmu:18148:Npm1|mmu:13018:Ctcf|mmu:14958:H1f0|mmu:404634:H2afy3|mmu:67733:Itgb3bp|mmu:231861:Tnrc18|mmu:22589:Atrx|mmu:67155:Smarca2|mmu:20586:Smarca4|mmu:93762:Smarca5|mmu:93762:Gm13231|mmu:50927:Nasp|mmu:52808:Tspyl2|mmu:22059:Trp53|mmu:53605:Nap1l1|mmu:54624:Paf1|mmu:17955:Nap1l…
Rho GTPase binding	molecular_function	GO:0017048	0.00303488	0.0963264	mmu:83767:Wasf1|mmu:19765:Ralbp1|mmu:320795:Pkn1|mmu:19877:Rock1|mmu:19878:Rock2|mmu:23790:Coro1c|mmu:217866:Cdc42bpb|mmu:13144:Dapk3|mmu:29875:Iqgap1|mmu:434204:RP24-225H21.2|mmu:434204:Whamm|mmu:18643:Pfn1|mmu:208846:Daam1|mmu:76441:Daam2|mmu:244654:Mtss1l|mmu:11857:Arhgdib|mmu:544963:Iqgap2|mmu:192662:Arhgdia|mmu:16569:Kif3b|mmu:75547:Akap13|mmu:69940:Exoc1|mmu:13367:Diaph1|mmu:19349:Rab7|mmu:…
transcription coactivator activity	molecular_function	GO:0003713	0.0031302	0.0990413	mmu:22088:Tsg101|mmu:17978:Ncoa2|mmu:109711:Actn1|mmu:74469:Taf7l|mmu:21423:Tcf3|mmu:60595:Actn4|mmu:320795:Pkn1|mmu:223701:Mkl1|mmu:12387:Ctnnb1|mmu:17258:Mef2a|mmu:12400:Cbfb|mmu:19183:Psmc3ip|mmu:68703:Rere|mmu:102162:Taf5l|mmu:18148:Npm1|mmu:214899:Kdm5a|mmu:22601:Yap1|mmu:19401:Rara|mmu:28019:Gm44597|mmu:66354:Snw1|mmu:71371:Arid5b|mmu:270627:Taf1|mmu:67673:Tceb2|mmu:22088:Gm15832|mmu:16477:…
endomembrane system organization	biological_process	GO:0010256	0.0031826	0.100386	mmu:84092:Usp8|mmu:105722:Ano6|mmu:17918:Myo5a|mmu:434204:RP24-225H21.2|mmu:16412:Itgb1|mmu:12306:Anxa2|mmu:271457:Rab5a|mmu:234678:D230025D16Rik|mmu:26395:Map2k1|mmu:54525:Syt7|mmu:69190:Dym|mmu:59041:Stk25|mmu:71146:Golga7b|mmu:53604:Zpbp|mmu:192197:Bcas3|mmu:27277:Golga5|mmu:57440:Ehd3|mmu:71177:Asun|mmu:66616:Snx9|mmu:67830:Rer1|mmu:84652:Fam126a|mmu:80708:Pacsin3|mmu:23970:Pacsin2|mmu:226744…
macromolecule localization	biological_process	GO:0033036	0.00327641	0.103024	mmu:54196:Pabpn1|mmu:66884:Appbp2|mmu:17356:Afdn|mmu:16650:Kpna6|mmu:16648:Kpna3|mmu:18016:Nf2|mmu:18015:Nf1|mmu:11983:Atpif1|mmu:243961:Shank1|mmu:229603:Otud7b|mmu:68018:Col4a3bp|mmu:229279:Hnrnpa3|mmu:15502:Gm7816|mmu:15382:Hnrnpa1|mmu:54525:Syt7|mmu:83409:Lamtor2|mmu:26556:Homer1|mmu:22378:Wbp2|mmu:18000:Sept2|mmu:11421:Gm11651|mmu:56440:Snx1|mmu:74772:Atp13a2|mmu:14084:Faf1|mmu:66616:Snx9|mm…
regulation of proteasomal protein catabolic process	biological_process	GO:0061136	0.00331367	0.103873	mmu:27061:Bcap31|mmu:17846:Commd1|mmu:53312:Nub1|mmu:59029:Psmd14|mmu:69601:Dab2ip|mmu:22225:Usp5|mmu:269523:Vcp|mmu:71999:Fbxo22|mmu:56469:Pias1|mmu:12759:Clu|mmu:225896:Ubxn1|mmu:50754:Fbxw7|mmu:20588:Smarcc1|mmu:26374:Rfwd2|mmu:23807:Arih2|mmu:270627:Taf1|mmu:18763:Pkd1|mmu:81018:Rnf114|mmu:71492:Bbs7|mmu:52551:Sgta|mmu:14775:Gpx1|mmu:13542:Dvl1|mmu:20878:Aurka|mmu:170823:Glmn|mmu:67685:Dyx1c1…
protein-DNA complex subunit organization	biological_process	GO:0071824	0.00341493	0.106554	mmu:21340:Taf1b|mmu:74469:Taf7l|mmu:71902:Cand1|mmu:15201:Hells|mmu:93762:Gm13034|mmu:21833:Thra|mmu:229584:Pogz|mmu:56469:Pias1|mmu:27221:Chaf1a|mmu:17216:Mcm2|mmu:110749:Chaf1b|mmu:114642:Brdt|mmu:54169:Kat6b|mmu:19231:Gm4617|mmu:18148:Npm1|mmu:67089:Psmc6|mmu:13018:Ctcf|mmu:68094:Smarcc2|mmu:20588:Smarcc1|mmu:12611:Cebpg|mmu:93760:Arid1a|mmu:57376:Gm8494|mmu:404634:H2afy3|mmu:67733:Itgb3bp|mmu…
cell projection	cellular_component	GO:0042995	0.00342025	0.106554	mmu:97387:Strn4|mmu:114886:Cygb|mmu:19652:Rbm3|mmu:269608:Plekhg5|mmu:74772:Atp13a2|mmu:18016:Nf2|mmu:18015:Nf1|mmu:230967:Cep104|mmu:243961:Shank1|mmu:51938:Ccdc39|mmu:229279:Hnrnpa3|mmu:18763:Pkd1|mmu:225870:Rin1|mmu:77058:Fcnaos|mmu:53860:Sept9|mmu:18039:Nefl|mmu:12301:Cacybp|mmu:18952:Sept4|mmu:235072:Sept7|mmu:19158:Cyth2|mmu:66333:Aqp11|mmu:24050:Sept3|mmu:18000:Sept2|mmu:11421:Gm11651|mmu:…
negative regulation of mRNA metabolic process	biological_process	GO:1903312	0.00343903	0.106783	mmu:68035:Rbm42|mmu:67996:Srsf6|mmu:18148:RP24-389J11.1|mmu:19826:Rnps1|mmu:22083:Ctr9|mmu:56215:Acin1|mmu:18458:Gm16580|mmu:27632:Nelfe|mmu:19656:Rbmxl1|mmu:20462:Tra2b|mmu:15387:Hnrnpk|mmu:15388:Hnrnpl|mmu:231769:Sfswap|mmu:12455:Ccnt1|mmu:107951:Cdk9|mmu:15381:Hnrnpc|mmu:18148:Npm1|mmu:109331:Rnf20|mmu:225027:Srsf7|mmu:53379:Hnrnpa2b1
single-organism intracellular transport	Undef	GO:1902582	0.00346767	0.106783	mmu:12631:Cfl1|mmu:16561:Kif1b|mmu:230673:Ipo13|mmu:18040:Nefm|mmu:18039:Nefl|mmu:16650:Kpna6|mmu:20848:Stat3|mmu:16648:Kpna3|mmu:18015:Nf1|mmu:17918:Myo5a|mmu:70790:Ubr5|mmu:16412:Itgb1|mmu:12306:Anxa2|mmu:68018:Col4a3bp|mmu:18763:Pkd1|mmu:103468:Nup107|mmu:26395:Map2k1|mmu:54525:Syt7|mmu:15516:Hsp90ab1|mmu:11539:Adora1|mmu:71146:Golga7b|mmu:20813:Srp14|mmu:57440:Ehd3|mmu:170762:Nup155|mmu:14084…
positive regulation of RNA splicing	biological_process	GO:0033120	0.00346856	0.106783	mmu:20384:Srsf5|mmu:66354:Snw1|mmu:110809:Srsf1|mmu:230753:Thrap3|mmu:15481:Gm8355|mmu:15481:Hspa8|mmu:22687:Zpr1|mmu:19656:Rbmxl1|mmu:15387:Hnrnpk|mmu:15481:Gm26825|mmu:18708:Pik3r1|mmu:15481:Gm15459|mmu:20020:Polr2a|mmu:20637:Snrnp70|mmu:269254:Setx|mmu:72692:Hnrnpll|mmu:20462:Tra2b
negative regulation of macromolecule biosynthetic process	biological_process	GO:0010558	0.00346978	0.106783	mmu:17978:Ncoa2|mmu:230379:Acer2|mmu:114886:Cygb|mmu:19652:Rbm3|mmu:71041:Pcgf6|mmu:17937:Gm16229|mmu:235441:Usp3|mmu:245688:Rbbp7|mmu:51810:Hnrnpu|mmu:57376:Gm8494|mmu:12387:Ctnnb1|mmu:15161:Hcfc1|mmu:15387:Hnrnpk|mmu:18016:Nf2|mmu:13016:Ctbp1|mmu:15381:Hnrnpc|mmu:11991:Hnrnpd|mmu:214899:Kdm5a|mmu:13018:Ctcf|mmu:67773:Kat8|mmu:18518:Igbp1|mmu:74318:Hopxos|mmu:71371:Arid5b|mmu:11569:Aebp2|mmu:207…
negative regulation of gene expression	biological_process	GO:0010629	0.00353	0.108307	mmu:78926:Gas2l1|mmu:266692:Cpne1|mmu:245688:Rbbp7|mmu:19652:Rbm3|mmu:214899:Kdm5a|mmu:229603:Otud7b|mmu:74996:Usp47|mmu:20687:Sp3|mmu:16600:Klf4|mmu:223453:Dap|mmu:16201:Ilf3|mmu:11421:Gm11651|mmu:17191:Mbd2|mmu:20340:Glg1|mmu:12609:Cebpd|mmu:18676:Phf2|mmu:56335:Mettl3|mmu:19712:Rest|mmu:22350:Ezr|mmu:53379:Hnrnpa2b1|mmu:15384:Hnrnpab|mmu:219158:Ccar2|mmu:19272:Ptprk|mmu:217057:Ptrh2|mmu:69601:…
negative regulation of gene expression, epigenetic	biological_process	GO:0045814	0.00357545	0.109097	mmu:13436:Dnmt3b|mmu:15201:Hells|mmu:66310:Dpy30|mmu:268515:Bahcc1|mmu:14056:Ezh2|mmu:224826:Ubr2|mmu:20466:Sin3a|mmu:433759:Hdac1|mmu:15182:Hdac2|mmu:93760:Arid1a|mmu:404634:H2afy3|mmu:17191:Mbd2|mmu:20586:Smarca4|mmu:93762:Smarca5|mmu:93762:Gm13231|mmu:93762:Gm13034|mmu:101867:Rrp8|mmu:231861:Tnrc18|mmu:13433:Dnmt1|mmu:70472:Atad2|mmu:73503:Mbd3l1|mmu:433759:Gm10093|mmu:93759:Sirt1|mmu:21849:Tr…
regulation of protein complex disassembly	biological_process	GO:0043244	0.0035773	0.109097	mmu:78926:Gas2l1|mmu:12631:Cfl1|mmu:22388:Wdr1|mmu:65970:Lima1|mmu:65973:Asph|mmu:19704:Upf1|mmu:73914:Irak3|mmu:17318:Mid1|mmu:19888:Rp1|mmu:17755:Map1b|mmu:50876:Tmod2|mmu:93689:Lmod1|mmu:13829:Dmtn|mmu:56431:Dstn|mmu:11519:Add2|mmu:227753:Gsn|mmu:234695:Carmil2|mmu:29877:Hdgfrp3|mmu:14026:Evl|mmu:76499:Clasp2|mmu:11518:Add1|mmu:16800:Arhgef2|mmu:19684:Rdx|mmu:12632:Cfl2|mmu:13860:Eps8|mmu:7605…
regulation of cell junction assembly	biological_process	GO:1901888	0.00359979	0.109453	mmu:19353:Rac1|mmu:19877:Rock1|mmu:19878:Rock2|mmu:23790:Coro1c|mmu:16825:Ldb1|mmu:14251:Flot1|mmu:13144:Dapk3|mmu:29875:Iqgap1|mmu:68606:Ppm1f|mmu:14609:Gja1|mmu:226352:Epb41l5|mmu:20971:Sdc4|mmu:13829:Dmtn|mmu:53885:Nphp1|mmu:192197:Bcas3|mmu:17387:Mmp14|mmu:11421:Gm11651|mmu:14083:Ptk2|mmu:76499:Clasp2|mmu:14260:Fmn1|mmu:16150:Ikbkb|mmu:14260:Mcoln1|mmu:20874:Slk|mmu:208177:Phldb2|mmu:108911:R…
cellular protein metabolic process	biological_process	GO:0044267	0.00364642	0.110539	mmu:19652:Rbm3|mmu:227326:Gpr55|mmu:71902:Cand1|mmu:53312:Nub1|mmu:227693:Zer1|mmu:74772:Atp13a2|mmu:19647:Rbbp6|mmu:71999:Fbxo22|mmu:237860:Ssh2|mmu:18016:Nf2|mmu:18015:Nf1|mmu:11790:Speg|mmu:13016:Ctbp1|mmu:11983:Atpif1|mmu:214899:Kdm5a|mmu:26385:Grk6|mmu:14256:Flt3l|mmu:229603:Otud7b|mmu:14272:Fnta|mmu:20444:St3gal2|mmu:327799:Usp44|mmu:74996:Usp47|mmu:78893:Cnot10|mmu:227334:Usp40|mmu:76800:U…
negative regulation of mRNA processing	biological_process	GO:0050686	0.00380289	0.114938	mmu:68035:Rbm42|mmu:67996:Srsf6|mmu:18148:RP24-389J11.1|mmu:19826:Rnps1|mmu:56215:Acin1|mmu:225027:Srsf7|mmu:27632:Nelfe|mmu:19656:Rbmxl1|mmu:22083:Ctr9|mmu:15387:Hnrnpk|mmu:15388:Hnrnpl|mmu:231769:Sfswap|mmu:12455:Ccnt1|mmu:107951:Cdk9|mmu:18148:Npm1|mmu:109331:Rnf20|mmu:20462:Tra2b|mmu:53379:Hnrnpa2b1
RNA polymerase II transcription factor binding	molecular_function	GO:0001085	0.0039132	0.11792	mmu:14113:Gm5812|mmu:13211:Dhx9|mmu:229937:Znhit6|mmu:15904:Id4|mmu:56505:Gm5837|mmu:56070:Tcerg1|mmu:76260:Ttc8|mmu:19645:Rb1|mmu:12387:Ctnnb1|mmu:17258:Mef2a|mmu:16825:Ldb1|mmu:20466:Sin3a|mmu:15163:Hcls1|mmu:12069:Bex2|mmu:433759:Hdac1|mmu:15182:Hdac2|mmu:56505:Ruvbl1|mmu:20174:Ruvbl2|mmu:20747:Spop|mmu:67378:Bbs2|mmu:50505:Ercc4|mmu:71492:Bbs7|mmu:71769:Bbs10|mmu:16600:Klf4|mmu:83602:Gtf2a1|m…
mitotic nuclear division	Undef	GO:0007067	0.00395881	0.118941	mmu:52696:Zwint|mmu:56505:Gm5837|mmu:229584:Pogz|mmu:59046:Arpp19|mmu:17222:Anapc1|mmu:101994:Champ1|mmu:327799:Usp44|mmu:99412:Golga2|mmu:100710:Pds5b|mmu:12450:Ccng1|mmu:235072:Sept7|mmu:208092:Chmp6|mmu:18000:Sept2|mmu:170472:Recql5|mmu:71177:Asun|mmu:12237:Bub3|mmu:26886:Cenph|mmu:12034:Gm15884|mmu:66616:Snx9|mmu:12488:Cd2ap|mmu:57776:Ttyh1|mmu:75786:Ckap5|mmu:24061:Smc1a|mmu:108911:Rcc2|mmu:…
ruffle membrane	cellular_component	GO:0032587	0.00406063	0.121639	mmu:19353:Rac1|mmu:13367:Diaph1|mmu:13627:Gm13456|mmu:11843:Arf4|mmu:15519:Gm12346|mmu:16412:Itgb1|mmu:13627:Gm6767|mmu:226352:Epb41l5|mmu:13627:Eef1a1|mmu:12539:Cdc37|mmu:15519:Gm5511|mmu:11491:Adam17|mmu:217124:Ppp1r9b|mmu:76499:Clasp2|mmu:16800:Arhgef2|mmu:27050:Rps3|mmu:13860:Eps8|mmu:13430:Dnm2|mmu:15519:Gm5844|mmu:117149:Tirap|mmu:17913:Myo1c|mmu:15519:Hsp90aa1|mmu:13627:Gm6170|mmu:98845:Ep…
DNA metabolic process	biological_process	GO:0006259	0.00412801	0.123149	mmu:13436:Dnmt3b|mmu:11692:Gfer|mmu:51869:Rif1|mmu:77011:Ticrr|mmu:230484:Usp1|mmu:235441:Usp3|mmu:55993:Msh4|mmu:51810:Hnrnpu|mmu:17688:Msh6|mmu:252870:Usp7|mmu:12387:Ctnnb1|mmu:18016:Nf2|mmu:93759:Sirt1|mmu:15381:Hnrnpc|mmu:21974:Top2b|mmu:13018:Ctcf|mmu:21973:Top2a|mmu:11745:Anxa3|mmu:18643:Pfn1|mmu:21376:Tbrg1|mmu:74996:Usp47|mmu:19017:Ppargc1a|mmu:232314:Ppp4r2|mmu:100710:Pds5b|mmu:23942:Mta…
nucleobase-containing compound metabolic process	biological_process	GO:0006139	0.00414012	0.123149	mmu:54196:Pabpn1|mmu:19652:Rbm3|mmu:229663:Csde1|mmu:71902:Cand1|mmu:76199:Med13l|mmu:266692:Cpne1|mmu:245688:Rbbp7|mmu:59027:Nampt|mmu:140781:Mhrt|mmu:16650:Kpna6|mmu:18016:Nf2|mmu:18015:Nf1|mmu:19285:Ptrf|mmu:13016:Ctbp1|mmu:11983:Atpif1|mmu:214899:Kdm5a|mmu:14256:Flt3l|mmu:229603:Otud7b|mmu:69159:Rhebl1|mmu:11569:Aebp2|mmu:192159:Prpf8|mmu:229279:Hnrnpa3|mmu:70427:Mier2|mmu:15382:Hnrnpa1|mmu:2…
cortical actin cytoskeleton	cellular_component	GO:0030864	0.00414753	0.123149	mmu:59003:Maea|mmu:109711:Actn1|mmu:244654:Mtss1l|mmu:13627:Gm13456|mmu:18016:Nf2|mmu:66713:Actr2|mmu:13627:Gm6767|mmu:13627:Eef1a1|mmu:71835:Lancl2|mmu:56431:Dstn|mmu:217124:Ppp1r9b|mmu:18000:Sept2|mmu:19684:Rdx|mmu:20525:Slc2a1|mmu:13627:Gm6170|mmu:12631:Cfl1|mmu:20742:Sptbn1|mmu:227753:Gsn|mmu:73178:Wasl|mmu:17886:Myh9|mmu:12331:Cap1|mmu:75547:Akap13|mmu:16796:Lasp1|mmu:19200:Pstpip1|mmu:14251…
peptidyl-lysine acetylation	biological_process	GO:0018394	0.00422695	0.12514	mmu:18125:Nos1|mmu:74026:Msl1|mmu:21423:Tcf3|mmu:74026:Gm12359|mmu:56505:Gm5837|mmu:11785:Apbb1|mmu:16825:Ldb1|mmu:54169:Kat6b|mmu:13016:Ctbp1|mmu:102162:Taf5l|mmu:228829:Phf20|mmu:13018:Ctcf|mmu:57746:Piwil2|mmu:433759:Hdac1|mmu:69612:Kansl2|mmu:76719:Kansl1|mmu:15182:Hdac2|mmu:56505:Ruvbl1|mmu:15161:Hcfc1|mmu:270627:Taf1|mmu:20174:Ruvbl2|mmu:108155:Ogt|mmu:68845:Pih1d1|mmu:58521:Eid1|mmu:22378:…
cell division	biological_process	GO:0051301	0.00425371	0.125253	mmu:84092:Usp8|mmu:52696:Zwint|mmu:56505:Gm5837|mmu:68014:Zwilch|mmu:229584:Pogz|mmu:59046:Arpp19|mmu:17222:Anapc1|mmu:227695:Spout1|mmu:233406:Prc1|mmu:21973:Top2a|mmu:327799:Usp44|mmu:22088:Gm15832|mmu:99412:Golga2|mmu:56194:Prpf40a|mmu:100710:Pds5b|mmu:12450:Ccng1|mmu:53860:Sept9|mmu:18222:Numb|mmu:66700:Chmp3|mmu:18952:Sept4|mmu:235072:Sept7|mmu:75786:Ckap5|mmu:14678:Gnai2|mmu:208092:Chmp6|mm…
histone H4 acetylation	biological_process	GO:0043967	0.00425552	0.125253	mmu:74026:Msl1|mmu:21423:Tcf3|mmu:74026:Gm12359|mmu:56505:Gm5837|mmu:11785:Apbb1|mmu:13016:Ctbp1|mmu:228829:Phf20|mmu:67773:Kat8|mmu:69612:Kansl2|mmu:76719:Kansl1|mmu:56505:Ruvbl1|mmu:15161:Hcfc1|mmu:20174:Ruvbl2|mmu:108155:Ogt|mmu:28019:Gm44597|mmu:73473:Iws1|mmu:18626:Per1|mmu:57261:Brd4|mmu:71777:Ing3|mmu:93759:Sirt1|mmu:14534:Kat2a|mmu:76901:Jade2|mmu:68845:Pih1d1|mmu:56456:Actl6a|mmu:328572:…
cellular nitrogen compound metabolic process	biological_process	GO:0034641	0.00434096	0.127398	mmu:54196:Pabpn1|mmu:19652:Rbm3|mmu:229663:Csde1|mmu:71902:Cand1|mmu:76199:Med13l|mmu:266692:Cpne1|mmu:68193:Gm28037|mmu:245688:Rbbp7|mmu:59027:Nampt|mmu:140781:Mhrt|mmu:16650:Kpna6|mmu:17161:Maoa|mmu:18016:Nf2|mmu:18015:Nf1|mmu:19285:Ptrf|mmu:13016:Ctbp1|mmu:11983:Atpif1|mmu:214899:Kdm5a|mmu:14256:Flt3l|mmu:229603:Otud7b|mmu:68018:Col4a3bp|mmu:11569:Aebp2|mmu:192159:Prpf8|mmu:229279:Hnrnpa3|mmu:…
single-organism cellular localization	Undef	GO:1902580	0.00437013	0.127883	mmu:11816:Apoe|mmu:12631:Cfl1|mmu:16561:Kif1b|mmu:230673:Ipo13|mmu:18040:Nefm|mmu:18039:Nefl|mmu:12387:Ctnnb1|mmu:16650:Kpna6|mmu:20848:Stat3|mmu:16648:Kpna3|mmu:18015:Nf1|mmu:17918:Myo5a|mmu:116837:Rims1|mmu:116838:Rims2|mmu:16412:Itgb1|mmu:71805:Nup93|mmu:12306:Anxa2|mmu:271457:Rab5a|mmu:72993:Appl1|mmu:18763:Pkd1|mmu:103468:Nup107|mmu:665113:Tnik|mmu:30059:Timm10|mmu:54525:Syt7|mmu:15516:Hsp90…
cytokinesis	biological_process	GO:0000910	0.00445814	0.130082	mmu:84092:Usp8|mmu:70527:Stambp|mmu:16571:Kif4|mmu:233406:Prc1|mmu:56194:Prpf40a|mmu:74117:Actr3|mmu:64143:Ralb|mmu:56044:Rala|mmu:19348:Kif20a|mmu:16001:Igf1r|mmu:56208:Becn1|mmu:71819:Kif23|mmu:66713:Actr2|mmu:211660:Cspp1|mmu:56431:Dstn|mmu:20878:Aurka|mmu:66700:Chmp3|mmu:235072:Sept7|mmu:16569:Kif3b|mmu:66616:Snx9|mmu:18000:Sept2|mmu:75305:Ankrd53|mmu:268451:Rab11fip4|mmu:18817:Plk1|mmu:83560…
protein localization	biological_process	GO:0008104	0.00462727	0.13463	mmu:66884:Appbp2|mmu:17356:Afdn|mmu:16650:Kpna6|mmu:16648:Kpna3|mmu:18016:Nf2|mmu:18015:Nf1|mmu:11983:Atpif1|mmu:243961:Shank1|mmu:229603:Otud7b|mmu:279766:Rhbdd3|mmu:15502:Gm7816|mmu:54525:Syt7|mmu:83409:Lamtor2|mmu:26556:Homer1|mmu:22378:Wbp2|mmu:18000:Sept2|mmu:67804:Snx2|mmu:56440:Snx1|mmu:74772:Atp13a2|mmu:14084:Faf1|mmu:66616:Snx9|mmu:76577:Faf2|mmu:15510:Hspd1|mmu:13138:Dag1|mmu:12842:Col1…
kinetochore	cellular_component	GO:0000776	0.00477795	0.138615	mmu:269966:Nup98|mmu:52696:Zwint|mmu:68014:Zwilch|mmu:60411:Cenpk|mmu:227695:Spout1|mmu:67052:Ndc80|mmu:20466:Sin3a|mmu:67773:Kat8|mmu:76719:Kansl1|mmu:101994:Champ1|mmu:12236:Bub1b|mmu:103468:Nup107|mmu:51944:Gm14091|mmu:110379:4933417G07Rik|mmu:18817:Plk1|mmu:67733:Itgb3bp|mmu:17931:Ppp1r12a|mmu:83431:Ndel1|mmu:235072:Sept7|mmu:18676:Phf2|mmu:18000:Sept2|mmu:51944:Knstrn|mmu:56455:Dynll1|mmu:76…
negative regulation of nucleobase-containing compound metabolic process	biological_process	GO:0045934	0.00479953	0.138844	mmu:17978:Ncoa2|mmu:13436:Dnmt3b|mmu:71041:Pcgf6|mmu:17937:Gm16229|mmu:235441:Usp3|mmu:245688:Rbbp7|mmu:18458:Gm16580|mmu:17688:Msh6|mmu:57376:Gm8494|mmu:12387:Ctnnb1|mmu:15387:Hnrnpk|mmu:15388:Hnrnpl|mmu:18016:Nf2|mmu:13016:Ctbp1|mmu:15381:Hnrnpc|mmu:214899:Kdm5a|mmu:13018:Ctcf|mmu:67773:Kat8|mmu:18518:Igbp1|mmu:74318:Hopxos|mmu:71371:Arid5b|mmu:11569:Aebp2|mmu:20747:Spop|mmu:21847:Klf10|mmu:749…
cell junction assembly	biological_process	GO:0034329	0.00483354	0.139429	mmu:75909:Vmp1|mmu:22388:Wdr1|mmu:19353:Rac1|mmu:19877:Rock1|mmu:19878:Rock2|mmu:12387:Ctnnb1|mmu:23790:Coro1c|mmu:16825:Ldb1|mmu:109905:Rap1a|mmu:21894:Tln1|mmu:434204:RP24-225H21.2|mmu:29875:Iqgap1|mmu:68606:Ppm1f|mmu:16412:Itgb1|mmu:14609:Gja1|mmu:13823:Epb41l3|mmu:226352:Epb41l5|mmu:14268:Fn1|mmu:109711:Actn1|mmu:13144:Dapk3|mmu:60595:Actn4|mmu:20971:Sdc4|mmu:13829:Dmtn|mmu:53885:Nphp1|mmu:18…
establishment of organelle localization	biological_process	GO:0051656	0.00491673	0.141426	mmu:16561:Kif1b|mmu:18039:Nefl|mmu:12387:Ctnnb1|mmu:17918:Myo5a|mmu:116837:Rims1|mmu:116838:Rims2|mmu:271457:Rab5a|mmu:54525:Syt7|mmu:59041:Stk25|mmu:208092:Chmp6|mmu:218038:Amph|mmu:14083:Ptk2|mmu:229841:Cenpe|mmu:230872:Crocc|mmu:19384:Ran|mmu:14461:Gata2|mmu:22350:Ezr|mmu:105782:Scrib|mmu:622554:Majin|mmu:60595:Actn4|mmu:54161:Copg1|mmu:94090:Trim9|mmu:108124:Napa|mmu:67052:Ndc80|mmu:56208:Bec…
antigen binding	molecular_function	GO:0003823	0.00494594	0.141863	mmu:15481:Gm8355|mmu:76936:Hnrnpm|mmu:11744:Anxa11|mmu:11744:Anxa11os|mmu:15481:Hspa8|mmu:15516:Hsp90ab1|mmu:12520:Cd81|mmu:15519:Gm5511|mmu:15481:Gm26825|mmu:106021:Topors|mmu:51792:Ppp2r1a|mmu:14964:H2-D1|mmu:15519:Gm12346|mmu:19052:Gm24157|mmu:22627:Ywhae|mmu:15481:Gm15459|mmu:15519:Gm5844|mmu:18746:RP23-320D23.6|mmu:18746:Gm6560|mmu:19052:Ppp2ca|mmu:11931:Atp1b1|mmu:15519:Hsp90aa1|mmu:328572:…
cell junction organization	biological_process	GO:0034330	0.00496285	0.141946	mmu:17387:Mmp14|mmu:75909:Vmp1|mmu:14268:Fn1|mmu:19353:Rac1|mmu:109905:Rap1a|mmu:17356:Afdn|mmu:19877:Rock1|mmu:19878:Rock2|mmu:12387:Ctnnb1|mmu:23790:Coro1c|mmu:16825:Ldb1|mmu:18016:Nf2|mmu:109711:Actn1|mmu:21894:Tln1|mmu:434204:RP24-225H21.2|mmu:29875:Iqgap1|mmu:68606:Ppm1f|mmu:16412:Itgb1|mmu:14609:Gja1|mmu:13823:Epb41l3|mmu:226352:Epb41l5|mmu:12988:Csk|mmu:11421:Gm11651|mmu:13144:Dapk3|mmu:60…
positive regulation of protein catabolic process	biological_process	GO:0045732	0.00504458	0.143877	mmu:27061:Bcap31|mmu:112406:Egln2|mmu:11816:Apoe|mmu:53312:Nub1|mmu:69601:Dab2ip|mmu:22225:Usp5|mmu:11502:Adam9|mmu:99375:Cul4a|mmu:71999:Fbxo22|mmu:56469:Pias1|mmu:12759:Clu|mmu:11983:Atpif1|mmu:50754:Fbxw7|mmu:14609:Gja1|mmu:26374:Rfwd2|mmu:23807:Arih2|mmu:270627:Taf1|mmu:27059:Sh3d19|mmu:20610:Sumo3|mmu:81018:Rnf114|mmu:71492:Bbs7|mmu:52551:Sgta|mmu:230598:Nrd1|mmu:65113:Ndfip1|mmu:27373:Csnk1…
chromatin silencing	biological_process	GO:0006342	0.00506774	0.144132	mmu:13436:Dnmt3b|mmu:15201:Hells|mmu:66310:Dpy30|mmu:268515:Bahcc1|mmu:224826:Ubr2|mmu:20466:Sin3a|mmu:433759:Hdac1|mmu:15182:Hdac2|mmu:93760:Arid1a|mmu:404634:H2afy3|mmu:17191:Mbd2|mmu:20586:Smarca4|mmu:93762:Smarca5|mmu:93762:Gm13231|mmu:93762:Gm13034|mmu:101867:Rrp8|mmu:231861:Tnrc18|mmu:13433:Dnmt1|mmu:70472:Atad2|mmu:73503:Mbd3l1|mmu:433759:Gm10093|mmu:93759:Sirt1|mmu:21849:Trim28|mmu:18676:…
p53 binding	molecular_function	GO:0002039	0.00509373	0.144465	mmu:77683:Ehmt1|mmu:70925:Cdkn2aip|mmu:252870:Usp7|mmu:109331:Rnf20|mmu:22608:Ybx1|mmu:209361:Taf3|mmu:53325:Banp|mmu:270627:Taf1|mmu:67956:Kmt5a|mmu:20586:Smarca4|mmu:252870:4930431P03Rik|mmu:22608:Gm11560|mmu:22059:Trp53|mmu:18213:Ntrk3|mmu:15510:Hspd1|mmu:22224:Usp10|mmu:80751:Rnf34|mmu:26992:Brd7|mmu:99982:Kdm1a|mmu:93759:Sirt1|mmu:21848:Trim24|mmu:67772:Chd8|mmu:67338:Rffl|mmu:209456:Trp53bp…
regulation of mitotic cell cycle	biological_process	GO:0007346	0.00514897	0.145075	mmu:77011:Ticrr|mmu:52696:Zwint|mmu:19247:Ptpn11|mmu:12387:Ctnnb1|mmu:21974:Top2b|mmu:21973:Top2a|mmu:327799:Usp44|mmu:18763:Pkd1|mmu:12450:Ccng1|mmu:18426:Ovol1|mmu:116871:Mta3|mmu:71177:Asun|mmu:12237:Bub3|mmu:18817:Plk1|mmu:237877:Atad5|mmu:12034:Gm15884|mmu:229841:Cenpe|mmu:18514:Pbx1|mmu:24061:Smc1a|mmu:18795:Plcb1|mmu:108911:Rcc2|mmu:12537:Cdk11b|mmu:105782:Scrib|mmu:72584:Cul4b|mmu:13194:D…
npBAF complex	cellular_component	GO:0071564	0.00517197	0.145075	mmu:68094:Smarcc2|mmu:20588:Smarcc1|mmu:72057:Phf10|mmu:93760:Arid1a|mmu:57376:Gm8494|mmu:268996:Ss18|mmu:56456:Actl6a|mmu:83797:Smarcd1|mmu:67155:Smarca2|mmu:20586:Smarca4
nonmotile primary cilium assembly	Undef	GO:0035058	0.0051742	0.145075	mmu:277939:C2cd3|mmu:19888:Rp1|mmu:12009:Cep131|mmu:15114:Hap1|mmu:68146:Arl13b|mmu:16328:Cep250|mmu:70300:Fuz|mmu:11994:Pcdh15|mmu:216274:Cep290|mmu:71769:Bbs10|mmu:104318:Csnk1d|mmu:53860:Sept9|mmu:71492:Bbs7|mmu:100502861:Ccdc13|mmu:70300:D7Bwg0826e|mmu:235072:Sept7|mmu:16568:Kif3a|mmu:17152:Mak|mmu:100502861:Gm17163
chromosome segregation	biological_process	GO:0007059	0.00518582	0.145075	mmu:52696:Zwint|mmu:55993:Msh4|mmu:229584:Pogz|mmu:21974:Top2b|mmu:13018:Ctcf|mmu:21973:Top2a|mmu:101994:Champ1|mmu:327799:Usp44|mmu:100710:Pds5b|mmu:71514:Sfpq|mmu:208092:Chmp6|mmu:170472:Recql5|mmu:12237:Bub3|mmu:26886:Cenph|mmu:12034:Gm15884|mmu:229841:Cenpe|mmu:58186:Rad18|mmu:80912:Pum1|mmu:110958:M1ap|mmu:21976:Top3b|mmu:24061:Smc1a|mmu:12387:Ctnnb1|mmu:108911:Rcc2|mmu:140557:Smc1b|mmu:3812…
intracellular protein transport	biological_process	GO:0006886	0.00518688	0.145075	mmu:329506:Ctdspl2|mmu:12631:Cfl1|mmu:230673:Ipo13|mmu:11539:Adora1|mmu:19247:Ptpn11|mmu:56505:Gm5837|mmu:60321:Wbp11|mmu:19250:Ptpn14|mmu:16650:Kpna6|mmu:20848:Stat3|mmu:16648:Kpna3|mmu:18015:Nf1|mmu:11983:Atpif1|mmu:116837:Rims1|mmu:66011:Ranbp17|mmu:72587:Pan3|mmu:12306:Anxa2|mmu:23807:Arih2|mmu:140499:Ube2j2|mmu:18763:Pkd1|mmu:103468:Nup107|mmu:22687:Zpr1|mmu:15516:Hsp90ab1|mmu:71146:Golga7b|…
intracellular receptor signaling pathway	biological_process	GO:0030522	0.00520565	0.145199	mmu:22196:Ube2i|mmu:17978:Ncoa2|mmu:18035:Nfkbia|mmu:60595:Actn4|mmu:67488:Calcoco1|mmu:230673:Ipo13|mmu:19060:Ppp5c|mmu:12317:Calr|mmu:21833:Thra|mmu:14056:Ezh2|mmu:16452:Jak2|mmu:70790:Ubr5|mmu:433759:Hdac1|mmu:66354:Snw1|mmu:27401:Skp2|mmu:14536:Nr6a1|mmu:18673:Phb|mmu:93760:Arid1a|mmu:12753:Clock|mmu:224903:Safb|mmu:12034:Phb2|mmu:20181:Rxra|mmu:74132:Rnf6|mmu:216869:Arrb2|mmu:67685:Dyx1c1|mm…
negative regulation of biosynthetic process	biological_process	GO:0009890	0.00524662	0.14594	mmu:17978:Ncoa2|mmu:230379:Acer2|mmu:114886:Cygb|mmu:19652:Rbm3|mmu:71041:Pcgf6|mmu:17937:Gm16229|mmu:235441:Usp3|mmu:245688:Rbbp7|mmu:51810:Hnrnpu|mmu:57376:Gm8494|mmu:12387:Ctnnb1|mmu:15161:Hcfc1|mmu:11816:Apoe|mmu:18016:Nf2|mmu:13016:Ctbp1|mmu:15381:Hnrnpc|mmu:11991:Hnrnpd|mmu:214899:Kdm5a|mmu:13018:Ctcf|mmu:67773:Kat8|mmu:18518:Igbp1|mmu:74318:Hopxos|mmu:71371:Arid5b|mmu:11569:Aebp2|mmu:20747…
positive regulation of viral genome replication	biological_process	GO:0045070	0.00535688	0.148192	mmu:73158:Larp1|mmu:240255:Ythdc2|mmu:15481:Gm15459|mmu:13205:Ddx3x|mmu:15481:Gm8355|mmu:15481:Hspa8|mmu:18458:Gm16580|mmu:30960:Vapa|mmu:13830:Stom|mmu:15481:Gm26825|mmu:30960:Mospd4|mmu:268373:Gm10123|mmu:13194:Ddb1|mmu:19035:Ppib|mmu:19358:Rad23a|mmu:21973:Top2a
nuclear-transcribed mRNA catabolic process, nonsense-mediated decay	biological_process	GO:0000184	0.00535688	0.148192	mmu:229512:Smg5|mmu:14852:Gspt1|mmu:103677:Smg6|mmu:233789:Smg1|mmu:19826:Rnps1|mmu:52830:Pnrc2|mmu:269037:Gm10532|mmu:18458:Gm16580|mmu:74133:Smg8|mmu:192160:Casc3|mmu:16589:Uhmk1|mmu:19704:Upf1|mmu:226517:Smg7|mmu:269037:Ctif|mmu:14852:2610020C07Rik|mmu:17149:Magoh
carbohydrate derivative binding	molecular_function	GO:0097367	0.00556031	0.153401	mmu:74772:Atp13a2|mmu:66917:Chordc1|mmu:69159:Rhebl1|mmu:224742:Abcf1|mmu:15502:Gm7816|mmu:53860:Sept9|mmu:20362:Sept8|mmu:18952:Sept4|mmu:235072:Sept7|mmu:75292:Prkd3|mmu:24050:Sept3|mmu:56412:Noa1|mmu:56505:Gm5837|mmu:381983:Lmtk3|mmu:15510:Hspd1|mmu:73542:Tssk5|mmu:13138:Dag1|mmu:72831:Dhx30|mmu:58800:Trpm7|mmu:72162:Dhx36|mmu:58864:Tssk3|mmu:78394:Ddx52|mmu:94213:Ddx50|mmu:52513:Ddx56|mmu:678…
establishment or maintenance of cell polarity	biological_process	GO:0007163	0.00562042	0.154638	mmu:54141:Spag5|mmu:12631:Cfl1|mmu:22388:Wdr1|mmu:74998:Rab11fip2|mmu:209630:Frmd4a|mmu:19877:Rock1|mmu:17698:Msn|mmu:56217:Mpp5|mmu:74117:Actr3|mmu:66713:Actr2|mmu:14609:Gja1|mmu:16001:Igf1r|mmu:23954:Nek3|mmu:76816:Sdccag8|mmu:67052:Ndc80|mmu:26941:Slc9a3r1|mmu:78757:Rictor|mmu:67771:Arpc5|mmu:11843:Arf4|mmu:59041:Stk25|mmu:50884:Nckap1|mmu:83431:Ndel1|mmu:16905:Lmna|mmu:57342:Parva|mmu:192197:…
axonemal dynein complex assembly	biological_process	GO:0070286	0.0056978	0.155919	mmu:73293:Ccdc103|mmu:51938:Ccdc39|mmu:54562:Lrrc6|mmu:24084:Tekt2|mmu:68922:Dnaic1|mmu:114602:Gm34106|mmu:432611:Dnaic2|mmu:77058:Fcnaos|mmu:74934:Armc4|mmu:114602:Zmynd10|mmu:109065:Dnaaf2|mmu:67685:Dyx1c1|mmu:77058:Ccdc183|mmu:381738:Drc1
U2-type spliceosomal complex	cellular_component	GO:0005684	0.0056978	0.155919	mmu:20641:Snrpd1|mmu:80744:Cwc22|mmu:54614:Prpf40b|mmu:56194:Prpf40a|mmu:54723:Tfip11|mmu:20646:Snrpn|mmu:67465:Sf3a1|mmu:72459:Htatsf1|mmu:13204:Dhx15|mmu:20630:Snrpc|mmu:20637:Snrnp70|mmu:66978:Luc7l|mmu:67684:Luc7l3|mmu:192196:Luc7l2
organelle localization	biological_process	GO:0051640	0.00577298	0.157289	mmu:16561:Kif1b|mmu:18039:Nefl|mmu:12387:Ctnnb1|mmu:229524:Msto1|mmu:17918:Myo5a|mmu:116837:Rims1|mmu:116838:Rims2|mmu:271457:Rab5a|mmu:54525:Syt7|mmu:59041:Stk25|mmu:208092:Chmp6|mmu:218038:Amph|mmu:14083:Ptk2|mmu:71177:Asun|mmu:320165:Tacc1|mmu:229841:Cenpe|mmu:230872:Crocc|mmu:19384:Ran|mmu:14461:Gata2|mmu:22350:Ezr|mmu:105782:Scrib|mmu:622554:Majin|mmu:75620:Kxd1|mmu:60595:Actn4|mmu:54161:Cop…
regulation of adherens junction organization	biological_process	GO:1903391	0.00578355	0.157289	mmu:19353:Rac1|mmu:19877:Rock1|mmu:23790:Coro1c|mmu:16825:Ldb1|mmu:13144:Dapk3|mmu:29875:Iqgap1|mmu:68606:Ppm1f|mmu:226352:Epb41l5|mmu:20971:Sdc4|mmu:13829:Dmtn|mmu:192197:Bcas3|mmu:17387:Mmp14|mmu:104831:Ptpn23|mmu:14083:Ptk2|mmu:76499:Clasp2|mmu:14260:Fmn1|mmu:19684:Rdx|mmu:14260:Mcoln1|mmu:20874:Slk|mmu:208177:Phldb2|mmu:108911:Rcc2|mmu:216560:Wdpcp
regulation of intrinsic apoptotic signaling pathway	biological_process	GO:2001242	0.00579446	0.157289	mmu:27061:Bcap31|mmu:20656:Sod2|mmu:18453:P4hb|mmu:74143:Opa1|mmu:16151:Ikbkg|mmu:17319:Mif|mmu:15387:Hnrnpk|mmu:74006:Dnm1l|mmu:12759:Clu|mmu:50754:Fbxw7|mmu:433759:Hdac1|mmu:12050:Bcl2l2|mmu:13205:Ddx3x|mmu:20747:Spop|mmu:74996:Usp47|mmu:12282:Hyou1|mmu:22070:Tpt1-ps3|mmu:72567:Bclaf1|mmu:15251:Hif1a|mmu:14775:Gpx1|mmu:71514:Sfpq|mmu:18952:Sept4|mmu:74256:Cyld|mmu:66168:Grina|mmu:15201:Hells|mm…
protein deacylation	biological_process	GO:0035601	0.0058884	0.159412	mmu:74318:Hopx|mmu:21372:Tbl1x|mmu:107392:Brms1|mmu:13016:Ctbp1|mmu:320365:Fry|mmu:214899:Kdm5a|mmu:20466:Sin3a|mmu:433759:Hdac1|mmu:15182:Hdac2|mmu:23954:Nek3|mmu:15185:Hdac6|mmu:18673:Phb|mmu:71175:Nipbl|mmu:71954:Suds3|mmu:71514:Sfpq|mmu:22059:Trp53|mmu:56399:Akap8|mmu:18626:Per1|mmu:433759:Gm10093|mmu:74318:Hopxos|mmu:14272:Fnta|mmu:64384:Sirt3|mmu:93759:Sirt1|mmu:209011:Sirt7|mmu:81004:Tbl1x…
nuclear pore	cellular_component	GO:0005643	0.00606391	0.163725	mmu:107939:Pom121|mmu:269966:Nup98|mmu:71805:Nup93|mmu:101187:Parp11|mmu:16650:Kpna6|mmu:16648:Kpna3|mmu:66011:Ranbp17|mmu:21951:Tnks|mmu:269113:Nup54|mmu:103468:Nup107|mmu:110379:4933417G07Rik|mmu:170762:Nup155|mmu:19386:Ranbp2|mmu:17120:Mad1l1|mmu:67878:Tmem33|mmu:108989:Tpr|mmu:13680:Ddx19a|mmu:74412:Gle1|mmu:98386:Lbr|mmu:18226:Nup62|mmu:19384:Ran|mmu:16211:Kpnb1|mmu:17913:Myo1c|mmu:223527:En…
structural molecule activity	molecular_function	GO:0005198	0.00615321	0.165695	mmu:103468:Nup107|mmu:18040:Nefm|mmu:18039:Nefl|mmu:67840:Mrpl57|mmu:99470:Magi3|mmu:66493:Mrpl51|mmu:27393:Mrpl39|mmu:19943:Rpl28-ps1|mmu:243961:Shank1|mmu:70549:Tln2|mmu:21894:Tln1|mmu:18810:Plec|mmu:94062:Mrpl3|mmu:26556:Homer1|mmu:12825:Col3a1|mmu:18000:Sept2|mmu:22143:Gm14150|mmu:230872:Crocc|mmu:17904:Gm8894|mmu:12843:Col1a2|mmu:13138:Dag1|mmu:12842:Col1a1|mmu:18120:Mrpl49|mmu:67115:Rpl14-p…
protein depolymerization	biological_process	GO:0051261	0.00624094	0.167527	mmu:78926:Gas2l1|mmu:12631:Cfl1|mmu:22388:Wdr1|mmu:15481:Gm8355|mmu:65970:Lima1|mmu:65973:Asph|mmu:17318:Mid1|mmu:19888:Rp1|mmu:17755:Map1b|mmu:16765:Stmn1|mmu:50876:Tmod2|mmu:15481:Hspa8|mmu:13829:Dmtn|mmu:56431:Dstn|mmu:15481:Gm26825|mmu:11519:Add2|mmu:234695:Carmil2|mmu:29877:Hdgfrp3|mmu:14026:Evl|mmu:76499:Clasp2|mmu:11518:Add1|mmu:16800:Arhgef2|mmu:19684:Rdx|mmu:12632:Cfl2|mmu:13860:Eps8|mmu…
transcription corepressor activity	molecular_function	GO:0003714	0.00625473	0.167527	mmu:22088:Tsg101|mmu:68703:Rere|mmu:21372:Tbl1x|mmu:12443:Ccnd1|mmu:21885:Tle1|mmu:56070:Tcerg1|mmu:56469:Pias1|mmu:12395:Runx1t1|mmu:66505:Zmynd11|mmu:13016:Ctbp1|mmu:58206:Zbtb32|mmu:22601:Yap1|mmu:433759:Hdac1|mmu:26992:Brd7|mmu:98403:Zfp451|mmu:93686:Rbfox2|mmu:22088:Gm15832|mmu:67956:Kmt5a|mmu:11568:Aebp1|mmu:71458:Bcor|mmu:58521:Eid1|mmu:17684:Cited2|mmu:20466:Sin3a|mmu:20586:Smarca4|mmu:19…
negative regulation of nucleic acid-templated transcription	biological_process	GO:1903507	0.00627089	0.167527	mmu:17978:Ncoa2|mmu:13436:Dnmt3b|mmu:71041:Pcgf6|mmu:17937:Gm16229|mmu:235441:Usp3|mmu:245688:Rbbp7|mmu:11569:Aebp2|mmu:57376:Gm8494|mmu:12387:Ctnnb1|mmu:15387:Hnrnpk|mmu:13016:Ctbp1|mmu:214899:Kdm5a|mmu:13018:Ctcf|mmu:67773:Kat8|mmu:18518:Igbp1|mmu:74318:Hopxos|mmu:71371:Arid5b|mmu:20747:Spop|mmu:21847:Klf10|mmu:74996:Usp47|mmu:20687:Sp3|mmu:67238:Fam220a|mmu:22632:Yy1|mmu:71835:Lancl2|mmu:40463…
motile cilium	cellular_component	GO:0031514	0.0062942	0.167707	mmu:73293:Ccdc103|mmu:11636:Ak1|mmu:17427:Mns1|mmu:66722:Spag16|mmu:74362:Spag17|mmu:226265:Eno4|mmu:252967:Ropn1l|mmu:18412:Sqstm1|mmu:53885:Nphp1|mmu:432611:Dnaic2|mmu:208846:Daam1|mmu:26941:Slc9a3r1|mmu:67378:Bbs2|mmu:13209:Ddx6|mmu:15251:Hif1a|mmu:69387:Dnajb13|mmu:15519:Gm5511|mmu:69707:Iqcg|mmu:18952:Sept4|mmu:17152:Mak|mmu:11421:Gm11651|mmu:75564:Rsph9|mmu:76568:Ift46|mmu:15519:Gm12346|mmu…
protein dephosphorylation	biological_process	GO:0006470	0.00633796	0.16843	mmu:227059:Slc39a10|mmu:19248:Ptpn12|mmu:51792:Ppp2r1a|mmu:11539:Adora1|mmu:19060:Ppp5c|mmu:19247:Ptpn11|mmu:71978:Ppp2r2a|mmu:19877:Rock1|mmu:218232:Ptpdc1|mmu:19250:Ptpn14|mmu:329506:Ctdspl2|mmu:237860:Ssh2|mmu:22027:1810014B01Rik|mmu:68734:Smek1|mmu:104570:Smek2|mmu:24018:Rngtt|mmu:170749:Mtmr4|mmu:66525:Timm50|mmu:68606:Ppm1f|mmu:75454:Phpt1|mmu:18518:Igbp1|mmu:19058:Ppp3r1|mmu:74521:Ppp4r4|m…
nucleosomal DNA binding	molecular_function	GO:0031492	0.0063571	0.168496	mmu:433759:Hdac1|mmu:68094:Smarcc2|mmu:50887:Hmgn5|mmu:20588:Smarcc1|mmu:107932:Chd4|mmu:15312:Hmgn1|mmu:57376:Gm8494|mmu:15182:Hdac2|mmu:56456:Actl6a|mmu:17191:Mbd2|mmu:433759:Gm10093|mmu:15381:Hnrnpc|mmu:20586:Smarca4|mmu:11461:Actb|mmu:23942:Mta2
nuclear envelope	cellular_component	GO:0005635	0.00638024	0.168668	mmu:11816:Apoe|mmu:230673:Ipo13|mmu:16650:Kpna6|mmu:16648:Kpna3|mmu:228829:Phf20|mmu:66011:Ranbp17|mmu:11746:Anxa4|mmu:103468:Nup107|mmu:67500:Ccar1|mmu:12301:Cacybp|mmu:22782:Slc30a1|mmu:14873:Gsto1|mmu:14084:Faf1|mmu:15370:Nr4a1|mmu:12028:Bax|mmu:66146:Tmem57|mmu:98386:Lbr|mmu:19384:Ran|mmu:22154:Tubb5|mmu:622554:Majin|mmu:320727:Ipo8|mmu:223527:Eny2|mmu:13010:Cst3|mmu:70572:Ipo5|mmu:212999:Tnp…
mitotic sister chromatid segregation	biological_process	GO:0000070	0.006496	0.171281	mmu:74549:Mau2|mmu:51792:Ppp2r1a|mmu:52696:Zwint|mmu:16571:Kif4|mmu:226026:Smc5|mmu:19645:Rb1|mmu:229584:Pogz|mmu:52276:Cdca8|mmu:67052:Ndc80|mmu:68612:Ube2c|mmu:21951:Tnks|mmu:56208:Becn1|mmu:12236:Bub1b|mmu:327799:Usp44|mmu:13006:Smc3|mmu:51944:Gm14091|mmu:71819:Kif23|mmu:100710:Pds5b|mmu:18817:Plk1|mmu:71175:Nipbl|mmu:14841:Gsg2|mmu:22589:Atrx|mmu:75608:Chmp4b|mmu:235661:Dync1li1|mmu:51944:Kns…
cilium or flagellum-dependent cell motility	biological_process	GO:0001539	0.00661048	0.172949	mmu:75564:Rsph9|mmu:76568:Ift46|mmu:73420:Ccsap|mmu:67378:Bbs2|mmu:225865:Catsper1|mmu:66722:Spag16|mmu:19726:Rfx3|mmu:51938:Ccdc39|mmu:109065:Dnaaf2|mmu:14894:Cfap20|mmu:381738:Drc1
protein kinase B binding	molecular_function	GO:0043422	0.00661048	0.172949	mmu:20384:Srsf5|mmu:19401:Rara|mmu:93759:Sirt1|mmu:110809:Srsf1|mmu:19052:Gm24157|mmu:108686:Ccdc88a|mmu:12539:Cdc37|mmu:72993:Appl1|mmu:216869:Arrb2|mmu:18576:Pde3b|mmu:19052:Ppp2ca
cilium-dependent cell motility	biological_process	GO:0060285	0.00661048	0.172949	mmu:75564:Rsph9|mmu:76568:Ift46|mmu:73420:Ccsap|mmu:67378:Bbs2|mmu:225865:Catsper1|mmu:66722:Spag16|mmu:19726:Rfx3|mmu:51938:Ccdc39|mmu:109065:Dnaaf2|mmu:14894:Cfap20|mmu:381738:Drc1
methyltransferase complex	cellular_component	GO:0034708	0.00676305	0.176484	mmu:56335:Mettl3|mmu:15161:Hcfc1|mmu:66310:Dpy30|mmu:56505:Gm5837|mmu:16468:Jarid2|mmu:14056:Ezh2|mmu:11461:Actb|mmu:228829:Phf20|mmu:67773:Kat8|mmu:76719:Kansl1|mmu:15182:Hdac2|mmu:56505:Ruvbl1|mmu:270627:Taf1|mmu:23808:Ash2l|mmu:108155:Ogt|mmu:15469:Prmt1|mmu:404634:H2afy3|mmu:11569:Aebp2|mmu:210529:Mettl14|mmu:245688:Rbbp7|mmu:68988:Prpf31|mmu:13877:Erh|mmu:93759:Sirt1|mmu:76130:Las1l|mmu:6918…
cell cycle phase transition	biological_process	GO:0044770	0.00680207	0.177046	mmu:77011:Ticrr|mmu:59046:Arpp19|mmu:16412:Itgb1|mmu:327799:Usp44|mmu:18763:Pkd1|mmu:22687:Zpr1|mmu:18647:Cdk14|mmu:12450:Ccng1|mmu:18426:Ovol1|mmu:116871:Mta3|mmu:12237:Bub3|mmu:237877:Atad5|mmu:12034:Gm15884|mmu:229841:Cenpe|mmu:108911:Rcc2|mmu:18514:Pbx1|mmu:18795:Plcb1|mmu:71702:Cdc5l|mmu:14056:Ezh2|mmu:13194:Ddb1|mmu:68193:Gm28037|mmu:12325:Camk2g|mmu:12323:Camk2b|mmu:56469:Pias1|mmu:68193:G…
macromolecule deacylation	biological_process	GO:0098732	0.00687446	0.178472	mmu:74318:Hopx|mmu:21372:Tbl1x|mmu:107392:Brms1|mmu:13016:Ctbp1|mmu:320365:Fry|mmu:214899:Kdm5a|mmu:20466:Sin3a|mmu:433759:Hdac1|mmu:15182:Hdac2|mmu:23954:Nek3|mmu:15185:Hdac6|mmu:18673:Phb|mmu:71175:Nipbl|mmu:71954:Suds3|mmu:71514:Sfpq|mmu:22059:Trp53|mmu:56399:Akap8|mmu:18626:Per1|mmu:433759:Gm10093|mmu:74318:Hopxos|mmu:14272:Fnta|mmu:64384:Sirt3|mmu:93759:Sirt1|mmu:209011:Sirt7|mmu:81004:Tbl1x…
nuclear hormone receptor binding	molecular_function	GO:0035257	0.00691042	0.178946	mmu:17978:Ncoa2|mmu:78926:Gas2l1|mmu:230673:Ipo13|mmu:320795:Pkn1|mmu:12317:Calr|mmu:20181:Rxra|mmu:12387:Ctnnb1|mmu:15370:Nr4a1|mmu:66354:Snw1|mmu:19411:Rarg|mmu:60595:Actn4|mmu:19017:Ppargc1a|mmu:15251:Hif1a|mmu:74132:Rnf6|mmu:67685:Dyx1c1|mmu:20586:Smarca4|mmu:57752:Tacc2|mmu:22260:Nr1h2|mmu:22259:Nr1h3|mmu:56736:Rnf14|mmu:18751:Prkcb|mmu:20848:Stat3|mmu:230753:Thrap3|mmu:99982:Kdm1a|mmu:57320…
adherens junction assembly	biological_process	GO:0034333	0.00697475	0.180151	mmu:109711:Actn1|mmu:19353:Rac1|mmu:19877:Rock1|mmu:12387:Ctnnb1|mmu:23790:Coro1c|mmu:16825:Ldb1|mmu:434204:RP24-225H21.2|mmu:29875:Iqgap1|mmu:226352:Epb41l5|mmu:13144:Dapk3|mmu:20971:Sdc4|mmu:13829:Dmtn|mmu:192197:Bcas3|mmu:17387:Mmp14|mmu:68606:Ppm1f|mmu:14083:Ptk2|mmu:76499:Clasp2|mmu:54126:Arhgef7|mmu:14260:Fmn1|mmu:218952:Fermt2|mmu:14260:Mcoln1|mmu:20874:Slk|mmu:20411:Sorbs1|mmu:208177:Phld…
cellular protein complex assembly	Undef	GO:0043623	0.00699856	0.180306	mmu:73293:Ccdc103|mmu:71902:Cand1|mmu:103468:Nup107|mmu:18039:Nefl|mmu:229584:Pogz|mmu:74143:Opa1|mmu:434204:RP24-225H21.2|mmu:116837:Rims1|mmu:544963:Iqgap2|mmu:51938:Ccdc39|mmu:50876:Tmod2|mmu:74569:Ttc17|mmu:77058:Fcnaos|mmu:66700:Chmp3|mmu:67685:Dyx1c1|mmu:18000:Sept2|mmu:14083:Ptk2|mmu:26886:Cenph|mmu:107047:Psmg2|mmu:93689:Lmod1|mmu:245886:Ankrd27|mmu:13043:Cttn|mmu:72205:Eml2|mmu:170835:In…
protein modification by small protein conjugation	biological_process	GO:0032446	0.00712335	0.18284	mmu:67245:Peli1|mmu:71902:Cand1|mmu:53312:Nub1|mmu:109910:Zfp91|mmu:22258:Usp4|mmu:19647:Rbbp6|mmu:12387:Ctnnb1|mmu:71999:Fbxo22|mmu:22088:Gm15832|mmu:101358:Fbxl14|mmu:56631:2310058D17Rik|mmu:17222:Anapc1|mmu:224826:Ubr2|mmu:70790:Ubr5|mmu:53621:Cnot4|mmu:23807:Arih2|mmu:140499:Ube2j2|mmu:20747:Spop|mmu:327799:Usp44|mmu:20610:Sumo3|mmu:14360:Fyn|mmu:66053:Ppil2|mmu:78913:Ltn1|mmu:15516:Hsp90ab1|…
proteasome complex	cellular_component	GO:0000502	0.007133	0.18284	mmu:26441:Psma4|mmu:59029:Psmd14|mmu:69077:Psmd11|mmu:269523:Vcp|mmu:22222:Ubr1|mmu:230249:AI314180|mmu:56436:Adrm1|mmu:225896:Ubxn1|mmu:19172:Psmb4|mmu:57296:Psmd8|mmu:19185:Psmd4|mmu:17463:Psmd7|mmu:66413:Psmd6|mmu:70247:Psmd1|mmu:22123:Psmd3|mmu:21762:Psmd2|mmu:22222:AV039307|mmu:22215:Ube3a|mmu:19166:Psma2|mmu:26444:Psma7|mmu:107047:Psmg2|mmu:26442:Psma5|mmu:19182:Psmc3|mmu:23996:Psmc4|mmu:67…
small ribosomal subunit	cellular_component	GO:0015935	0.00718577	0.183727	mmu:75617:Rps25|mmu:66475:Rps23|mmu:16785:Rpsa|mmu:16898:Srp9|mmu:20115:Gm6472|mmu:20091:Rps3a1|mmu:18148:Npm1|mmu:13205:Ddx3x|mmu:69527:Mrps9|mmu:50529:Mrps7|mmu:77721:Mrps5|mmu:20102:Rps4l|mmu:20102:Rps4x|mmu:68052:Rps13|mmu:27207:Rps11|mmu:67097:Rps10|mmu:20068:Rps17|mmu:99045:Mrps26|mmu:64660:Mrps24|mmu:64658:Mrps25|mmu:20068:Gm14586|mmu:27050:Rps3|mmu:16898:Rps2|mmu:20116:Rps8|mmu:18148:RP24…
organelle transport along microtubule	biological_process	GO:0072384	0.00722294	0.183986	mmu:17755:Map1b|mmu:16561:Kif1b|mmu:18039:Nefl|mmu:16573:Kif5b|mmu:16573:Gm17036|mmu:15251:Hif1a|mmu:54161:Copg1|mmu:18457:Bloc1s6|mmu:17828:Bloc1s5|mmu:15114:Hap1|mmu:71819:Kif23|mmu:26395:Map2k1|mmu:83431:Ndel1|mmu:67749:Mgarp|mmu:55946:Ap3m1|mmu:230917:Tmem201|mmu:71435:Arhgap21|mmu:18762:Prkcz|mmu:72515:Wdr43|mmu:13426:Dync1i1|mmu:17281:Fyco1|mmu:22187:Gm1821|mmu:11776:Ap3d1|mmu:22223:Uchl1|m…
DNA conformation change	biological_process	GO:0071103	0.00723225	0.183986	mmu:226153:Twnk|mmu:56215:Acin1|mmu:15201:Hells|mmu:268515:Bahcc1|mmu:93762:Gm13034|mmu:17220:Mcm7|mmu:19290:Pura|mmu:17217:Mcm4|mmu:27221:Chaf1a|mmu:17216:Mcm2|mmu:110749:Chaf1b|mmu:54169:Kat6b|mmu:21974:Top2b|mmu:13018:Ctcf|mmu:21973:Top2a|mmu:20588:Smarcc1|mmu:18148:Npm1|mmu:13872:Ercc3|mmu:404634:H2afy3|mmu:67733:Itgb3bp|mmu:104721:Ddx1|mmu:231861:Tnrc18|mmu:22589:Atrx|mmu:67155:Smarca2|mmu:2…
DNA repair	biological_process	GO:0006281	0.00749915	0.19009	mmu:51869:Rif1|mmu:77011:Ticrr|mmu:230484:Usp1|mmu:235441:Usp3|mmu:55993:Msh4|mmu:11785:Apbb1|mmu:17688:Msh6|mmu:252870:Usp7|mmu:70790:Ubr5|mmu:74996:Usp47|mmu:212377:Mms22l|mmu:232314:Ppp4r2|mmu:100710:Pds5b|mmu:71514:Sfpq|mmu:107823:Whsc1|mmu:93762:Smarca5|mmu:252870:4930431P03Rik|mmu:16588:Kin|mmu:170472:Recql5|mmu:97827:Exd2|mmu:56505:Gm5837|mmu:58186:Rad18|mmu:269254:Setx|mmu:24061:Smc1a|mmu…
nuclear chromosome segregation	biological_process	GO:0098813	0.00751214	0.19009	mmu:75178:Meiob|mmu:74549:Mau2|mmu:107047:Psmg2|mmu:51792:Ppp2r1a|mmu:52696:Zwint|mmu:16571:Kif4|mmu:55993:Msh4|mmu:226026:Smc5|mmu:19645:Rb1|mmu:229584:Pogz|mmu:52276:Cdca8|mmu:21974:Top2b|mmu:66713:Actr2|mmu:68612:Ube2c|mmu:21973:Top2a|mmu:21951:Tnks|mmu:56208:Becn1|mmu:12236:Bub1b|mmu:74117:Actr3|mmu:13006:Smc3|mmu:50505:Ercc4|mmu:71175:Nipbl|mmu:71819:Kif23|mmu:100710:Pds5b|mmu:14841:Gsg2|mmu…
centriolar satellite	cellular_component	GO:0034451	0.00754203	0.19009	mmu:277939:C2cd3|mmu:12009:Cep131|mmu:114602:Zmynd10|mmu:76816:Sdccag8|mmu:53413:Exoc7|mmu:54141:Spag5|mmu:244608:Ccdc113|mmu:216274:Cep290|mmu:14251:Flot1|mmu:74470:Cep72|mmu:100502861:Ccdc13|mmu:237222:Ofd1|mmu:114602:Gm34106|mmu:100502861:Gm17163
Prp19 complex	cellular_component	GO:0000974	0.00756605	0.19009	mmu:71702:Cdc5l|mmu:15481:Gm15459|mmu:15481:Gm8355|mmu:15481:Hspa8|mmu:57905:Gm45140|mmu:15481:Gm26825|mmu:57905:Isy1|mmu:20020:Polr2a|mmu:68183:Bcas2|mmu:66877:Crnkl1
tau protein binding	molecular_function	GO:0048156	0.00756605	0.19009	mmu:11816:Apoe|mmu:15519:Gm12346|mmu:15185:Hdac6|mmu:19052:Gm24157|mmu:71978:Ppp2r2a|mmu:11785:Apbb1|mmu:19052:Ppp2ca|mmu:15519:Gm5511|mmu:15519:Gm5844|mmu:15519:Hsp90aa1
cellular macromolecule biosynthetic process	biological_process	GO:0034645	0.00759494	0.190344	mmu:19652:Rbm3|mmu:229663:Csde1|mmu:71902:Cand1|mmu:76199:Med13l|mmu:266692:Cpne1|mmu:245688:Rbbp7|mmu:59027:Nampt|mmu:140481:Man2a2|mmu:16650:Kpna6|mmu:18016:Nf2|mmu:18107:Nmt1|mmu:19285:Ptrf|mmu:13016:Ctbp1|mmu:214899:Kdm5a|mmu:14256:Flt3l|mmu:229603:Otud7b|mmu:69159:Rhebl1|mmu:11569:Aebp2|mmu:70427:Mier2|mmu:20687:Sp3|mmu:215418:Csrnp1|mmu:77771:Csrnp3|mmu:233863:Gtf3c1|mmu:16600:Klf4|mmu:2234…
negative regulation of transcription, DNA-templated	biological_process	GO:0045892	0.00789062	0.197265	mmu:17978:Ncoa2|mmu:13436:Dnmt3b|mmu:71041:Pcgf6|mmu:17937:Gm16229|mmu:235441:Usp3|mmu:245688:Rbbp7|mmu:11569:Aebp2|mmu:57376:Gm8494|mmu:12387:Ctnnb1|mmu:15387:Hnrnpk|mmu:13016:Ctbp1|mmu:214899:Kdm5a|mmu:13018:Ctcf|mmu:67773:Kat8|mmu:18518:Igbp1|mmu:74318:Hopxos|mmu:71371:Arid5b|mmu:20747:Spop|mmu:21847:Klf10|mmu:74996:Usp47|mmu:20687:Sp3|mmu:67238:Fam220a|mmu:22632:Yy1|mmu:71835:Lancl2|mmu:40463…
meiotic cell cycle	biological_process	GO:0051321	0.00795857	0.198474	mmu:232174:Cyp26b1|mmu:75178:Meiob|mmu:230103:Npr2|mmu:57746:Piwil2|mmu:57749:Piwil1|mmu:68107:Cntd1|mmu:76915:Mnd1|mmu:12317:Calr|mmu:110958:M1ap|mmu:55993:Msh4|mmu:17427:Mns1|mmu:12323:Camk2b|mmu:114642:Brdt|mmu:224826:Ubr2|mmu:21974:Top2b|mmu:66713:Actr2|mmu:21973:Top2a|mmu:15499:Hsf1|mmu:15512:Hspa2|mmu:16001:Igf1r|mmu:223989:Marf1|mmu:74117:Actr3|mmu:69546:Mapk1ip1|mmu:50505:Ercc4|mmu:99412:…
regulation of cellular catabolic process	biological_process	GO:0031329	0.00822829	0.204086	mmu:11816:Apoe|mmu:53312:Nub1|mmu:74772:Atp13a2|mmu:18458:Gm16580|mmu:11818:Apoh|mmu:433256:Acsl5|mmu:71999:Fbxo22|mmu:11983:Atpif1|mmu:12894:Cpt1a|mmu:26926:Aifm1|mmu:23807:Arih2|mmu:20610:Sumo3|mmu:14775:Gpx1|mmu:22695:Zfp36|mmu:20773:Sptlc2|mmu:67685:Dyx1c1|mmu:14083:Ptk2|mmu:66616:Snx9|mmu:22215:Ube3a|mmu:12028:Bax|mmu:22225:Usp5|mmu:80708:Pacsin3|mmu:19358:Rad23a|mmu:12306:Anxa2|mmu:12192:Zf…
RNA polymerase II repressing transcription factor binding	molecular_function	GO:0001103	0.00824231	0.204086	mmu:433759:Hdac1|mmu:15182:Hdac2|mmu:20848:Stat3|mmu:107932:Chd4|mmu:19664:Rbpj|mmu:67378:Bbs2|mmu:56070:Tcerg1|mmu:76260:Ttc8|mmu:71492:Bbs7|mmu:21416:Tcf7l2|mmu:71769:Bbs10|mmu:83602:Gtf2a1|mmu:433759:Gm10093|mmu:23942:Mta2|mmu:20466:Sin3a
thiol-dependent ubiquitin-specific protease activity	molecular_function	GO:0004843	0.00826353	0.204086	mmu:84092:Usp8|mmu:230484:Usp1|mmu:235441:Usp3|mmu:22258:Usp4|mmu:22225:Usp5|mmu:252870:Usp7|mmu:235323:Usp28|mmu:216825:Usp22|mmu:74270:Usp20|mmu:71472:Usp19|mmu:170707:Usp48|mmu:327799:Usp44|mmu:54644:Otud5|mmu:76800:Usp42|mmu:104416:Bap1|mmu:252870:4930431P03Rik|mmu:22224:Usp10|mmu:236733:Usp11|mmu:74256:Cyld|mmu:170822:Usp33|mmu:17847:Usp34|mmu:72344:Usp36|mmu:229603:Otud7b|mmu:70527:Stambp|m…
cytoskeleton-dependent cytokinesis	biological_process	GO:0061640	0.00826424	0.204086	mmu:84092:Usp8|mmu:75305:Ankrd53|mmu:66515:Cul7|mmu:16765:Stmn1|mmu:66713:Actr2|mmu:16571:Kif4|mmu:70527:Stambp|mmu:75608:Chmp4b|mmu:71819:Kif23|mmu:54418:Fmn2|mmu:216846:Cntrob|mmu:18817:Plk1|mmu:11735:Ank3|mmu:12631:Cfl1|mmu:235072:Sept7|mmu:20658:Son|mmu:74117:Actr3|mmu:66616:Snx9|mmu:20742:Sptbn1|mmu:19348:Kif20a
hormone receptor binding	molecular_function	GO:0051427	0.00834258	0.20552	mmu:17978:Ncoa2|mmu:78926:Gas2l1|mmu:230673:Ipo13|mmu:320795:Pkn1|mmu:14683:Gm20721|mmu:19247:Ptpn11|mmu:12317:Calr|mmu:20181:Rxra|mmu:12387:Ctnnb1|mmu:15370:Nr4a1|mmu:66354:Snw1|mmu:19411:Rarg|mmu:14681:Gnao1|mmu:60595:Actn4|mmu:14360:Fyn|mmu:19017:Ppargc1a|mmu:15251:Hif1a|mmu:74132:Rnf6|mmu:67685:Dyx1c1|mmu:20586:Smarca4|mmu:57320:Park7|mmu:22260:Nr1h2|mmu:68879:Prpf6|mmu:56736:Rnf14|mmu:18751:…
cell morphogenesis	biological_process	GO:0000902	0.00845807	0.207859	mmu:12552:Cdh11|mmu:230676:Szt2|mmu:14083:Ptk2|mmu:11816:Apoe|mmu:66573:Dzip1|mmu:70300:Fuz|mmu:18039:Nefl|mmu:266692:Cpne1|mmu:11785:Apbb1|mmu:245886:Ankrd27|mmu:235072:Sept7|mmu:237860:Ssh2|mmu:13800:Enah|mmu:11461:Actb|mmu:21974:Top2b|mmu:29875:Iqgap1|mmu:243961:Shank1|mmu:16412:Itgb1|mmu:432530:Adcy1|mmu:51938:Ccdc39|mmu:68018:Col4a3bp|mmu:18717:Pip5k1c|mmu:12305:Ddr1|mmu:14360:Fyn|mmu:26395:…
modulation by host of viral genome replication	biological_process	GO:0044827	0.00855466	0.208335	mmu:240255:Ythdc2|mmu:15481:Gm15459|mmu:15481:Gm8355|mmu:15481:Hspa8|mmu:30960:Vapa|mmu:13830:Stom|mmu:15481:Gm26825|mmu:30960:Mospd4|mmu:19035:Ppib
large ribosomal subunit rRNA binding	molecular_function	GO:0070180	0.00855466	0.208335	mmu:19981:Rpl37a|mmu:268449:Rpl23a|mmu:67186:Rplp2|mmu:19921:Rpl19-ps11|mmu:11837:Rplp0|mmu:268449:Gm10132|mmu:65019:Rpl23|mmu:268449:Rpl23a-ps3|mmu:19921:Rpl19
cellular macromolecule metabolic process	biological_process	GO:0044260	0.00857954	0.208335	mmu:59050:Nsa2|mmu:74772:Atp13a2|mmu:59027:Nampt|mmu:18108:Nmt2|mmu:18107:Nmt1|mmu:70427:Mier2|mmu:218613:Mier3|mmu:14775:Gpx1|mmu:12301:Cacybp|mmu:11421:Gm11651|mmu:117146:Ube3b|mmu:22215:Ube3a|mmu:108062:Cstf2|mmu:20340:Glg1|mmu:23797:Akt3|mmu:13138:Dag1|mmu:67836:Wdr83|mmu:21976:Top3b|mmu:12611:Cebpg|mmu:12609:Cebpd|mmu:17299:Mettl1|mmu:56335:Mettl3|mmu:193116:Slu7|mmu:22350:Ezr|mmu:67465:Sf3a…
histone deacetylation	biological_process	GO:0016575	0.00860871	0.208335	mmu:74318:Hopx|mmu:21372:Tbl1x|mmu:107392:Brms1|mmu:13016:Ctbp1|mmu:214899:Kdm5a|mmu:20466:Sin3a|mmu:433759:Hdac1|mmu:15182:Hdac2|mmu:15185:Hdac6|mmu:18673:Phb|mmu:71175:Nipbl|mmu:71954:Suds3|mmu:71514:Sfpq|mmu:22059:Trp53|mmu:56399:Akap8|mmu:18626:Per1|mmu:433759:Gm10093|mmu:74318:Hopxos|mmu:93759:Sirt1|mmu:209011:Sirt7|mmu:81004:Tbl1xr1|mmu:19712:Rest|mmu:217864:Rcor1|mmu:56397:Morf4l2
cellular component morphogenesis	biological_process	GO:0032989	0.00862805	0.208335	mmu:12552:Cdh11|mmu:230676:Szt2|mmu:14083:Ptk2|mmu:11816:Apoe|mmu:66573:Dzip1|mmu:70300:Fuz|mmu:18039:Nefl|mmu:266692:Cpne1|mmu:11785:Apbb1|mmu:245886:Ankrd27|mmu:235072:Sept7|mmu:237860:Ssh2|mmu:13800:Enah|mmu:102693:Phldb1|mmu:11461:Actb|mmu:21974:Top2b|mmu:29875:Iqgap1|mmu:243961:Shank1|mmu:16412:Itgb1|mmu:432530:Adcy1|mmu:51938:Ccdc39|mmu:68018:Col4a3bp|mmu:50876:Tmod2|mmu:18717:Pip5k1c|mmu:9…
protein phosphatase binding	molecular_function	GO:0019903	0.00864193	0.208335	mmu:97387:Strn4|mmu:12988:Csk|mmu:226517:Smg7|mmu:69601:Dab2ip|mmu:12387:Ctnnb1|mmu:72590:Ppme1|mmu:17872:Ppp1r15a|mmu:22027:Hsp90b1|mmu:12388:Ctnnd1|mmu:29875:Iqgap1|mmu:229512:Smg5|mmu:100169:Phactr4|mmu:18518:Igbp1|mmu:218194:Phactr1|mmu:384783:Irs2|mmu:15519:Gm5511|mmu:14784:Grb2|mmu:16905:Lmna|mmu:16438:Itpr1|mmu:20848:Stat3|mmu:15519:Gm12346|mmu:22059:Trp53|mmu:19052:Gm24157|mmu:71978:Ppp2r…
internal peptidyl-lysine acetylation	biological_process	GO:0018393	0.00864193	0.208335	mmu:18125:Nos1|mmu:74026:Msl1|mmu:21423:Tcf3|mmu:74026:Gm12359|mmu:56505:Gm5837|mmu:11785:Apbb1|mmu:16825:Ldb1|mmu:54169:Kat6b|mmu:13016:Ctbp1|mmu:102162:Taf5l|mmu:228829:Phf20|mmu:13018:Ctcf|mmu:57746:Piwil2|mmu:67773:Kat8|mmu:69612:Kansl2|mmu:76719:Kansl1|mmu:56505:Ruvbl1|mmu:15161:Hcfc1|mmu:270627:Taf1|mmu:20174:Ruvbl2|mmu:108155:Ogt|mmu:68845:Pih1d1|mmu:58521:Eid1|mmu:22378:Wbp2|mmu:20466:Sin…
maintenance of location in cell	biological_process	GO:0051651	0.00864203	0.208335	mmu:11816:Apoe|mmu:66573:Dzip1|mmu:66913:Kdelr2|mmu:21833:Thra|mmu:216440:Os9|mmu:338467:Morc3|mmu:13823:Epb41l3|mmu:209361:Taf3|mmu:14828:Hspa5|mmu:18717:Pip5k1c|mmu:18763:Pkd1|mmu:18035:Nfkbia|mmu:70549:Tln2|mmu:21894:Tln1|mmu:18643:Pfn1|mmu:382562:Pfn4|mmu:19073:Srgn|mmu:64009:Syne1|mmu:319565:Syne2|mmu:212073:Syne3|mmu:14387:Gaa|mmu:106021:Topors|mmu:14084:Faf1|mmu:26936:Mprip|mmu:71435:Arhga…
protein localization to membrane	biological_process	GO:0072657	0.00876956	0.208959	mmu:11816:Apoe|mmu:11539:Adora1|mmu:17918:Myo5a|mmu:16412:Itgb1|mmu:12306:Anxa2|mmu:72993:Appl1|mmu:234678:D230025D16Rik|mmu:665113:Tnik|mmu:18222:Numb|mmu:20813:Srp14|mmu:66352:Blzf1|mmu:57440:Ehd3|mmu:56535:Pex3|mmu:12028:Bax|mmu:67830:Rer1|mmu:84652:Fam126a|mmu:226744:Cnst|mmu:217124:Ppp1r9b|mmu:56430:Clip1|mmu:22350:Ezr|mmu:14456:Gas6|mmu:12988:Csk|mmu:19353:Rac1|mmu:218503:Fcho2|mmu:12876:Cp…
negative regulation of RNA biosynthetic process	biological_process	GO:1902679	0.008789	0.208959	mmu:17978:Ncoa2|mmu:13436:Dnmt3b|mmu:71041:Pcgf6|mmu:17937:Gm16229|mmu:235441:Usp3|mmu:245688:Rbbp7|mmu:11569:Aebp2|mmu:57376:Gm8494|mmu:12387:Ctnnb1|mmu:15387:Hnrnpk|mmu:13016:Ctbp1|mmu:214899:Kdm5a|mmu:13018:Ctcf|mmu:67773:Kat8|mmu:18518:Igbp1|mmu:74318:Hopxos|mmu:71371:Arid5b|mmu:20747:Spop|mmu:21847:Klf10|mmu:74996:Usp47|mmu:20687:Sp3|mmu:67238:Fam220a|mmu:22632:Yy1|mmu:71835:Lancl2|mmu:40463…
NF-kappaB binding	molecular_function	GO:0051059	0.00881525	0.208959	mmu:433759:Hdac1|mmu:15182:Hdac2|mmu:11746:Anxa4|mmu:73845:Ankrd42|mmu:14084:Faf1|mmu:266692:Cpne1|mmu:18035:Nfkbia|mmu:56399:Akap8|mmu:18129:Notch2|mmu:107392:Brms1|mmu:209456:Trp53bp2|mmu:57751:Rnf25|mmu:433759:Gm10093|mmu:328572:Ep300|mmu:18148:Npm1|mmu:18148:RP24-389J11.1
microtubule organizing center part	cellular_component	GO:0044450	0.00881963	0.208959	mmu:12009:Cep131|mmu:66573:Dzip1|mmu:230967:Cep104|mmu:76967:2700049A03Rik|mmu:14251:Flot1|mmu:114602:Zmynd10|mmu:100502861:Ccdc13|mmu:17245:Mdm1|mmu:77048:Cep83|mmu:21973:Top2a|mmu:269702:Mphosph9|mmu:15114:Hap1|mmu:271813:Agbl2|mmu:76816:Sdccag8|mmu:73420:Ccsap|mmu:225523:Cep120|mmu:19353:Rac1|mmu:382090:Cep162|mmu:237222:Ofd1|mmu:75786:Ckap5|mmu:14894:Cfap20|mmu:106021:Topors|mmu:277939:C2cd3|…
axoneme	cellular_component	GO:0005930	0.00885369	0.208959	mmu:73916:Ift57|mmu:17427:Mns1|mmu:66722:Spag16|mmu:74362:Spag17|mmu:17152:Mak|mmu:16579:Kifap3|mmu:244653:Hydin|mmu:19888:Rp1|mmu:69387:Dnajb13|mmu:432611:Dnaic2|mmu:16568:Kif3a|mmu:101100:Ttll3|mmu:73420:Ccsap|mmu:71492:Bbs7|mmu:74682:Wdr35|mmu:75563:Dnali1|mmu:77058:Fcnaos|mmu:53860:Sept9|mmu:195208:Dcdc2a|mmu:74934:Armc4|mmu:18000:Sept2|mmu:75564:Rsph9|mmu:77040:Atg16l1|mmu:51938:Ccdc39|mmu:7…
ciliary plasm	cellular_component	GO:0097014	0.00885369	0.208959	mmu:73916:Ift57|mmu:17427:Mns1|mmu:66722:Spag16|mmu:74362:Spag17|mmu:17152:Mak|mmu:16579:Kifap3|mmu:244653:Hydin|mmu:19888:Rp1|mmu:69387:Dnajb13|mmu:432611:Dnaic2|mmu:16568:Kif3a|mmu:101100:Ttll3|mmu:73420:Ccsap|mmu:71492:Bbs7|mmu:74682:Wdr35|mmu:75563:Dnali1|mmu:77058:Fcnaos|mmu:53860:Sept9|mmu:195208:Dcdc2a|mmu:74934:Armc4|mmu:18000:Sept2|mmu:75564:Rsph9|mmu:77040:Atg16l1|mmu:51938:Ccdc39|mmu:7…
ubiquitinyl hydrolase activity	molecular_function	GO:0101005	0.00885369	0.208959	mmu:84092:Usp8|mmu:230484:Usp1|mmu:235441:Usp3|mmu:22258:Usp4|mmu:22225:Usp5|mmu:252870:Usp7|mmu:235323:Usp28|mmu:83563:Usp26|mmu:216825:Usp22|mmu:74270:Usp20|mmu:71472:Usp19|mmu:170707:Usp48|mmu:327799:Usp44|mmu:54644:Otud5|mmu:227334:Usp40|mmu:76800:Usp42|mmu:22284:Usp9x|mmu:104416:Bap1|mmu:252870:4930431P03Rik|mmu:22224:Usp10|mmu:236733:Usp11|mmu:74112:Usp16|mmu:170822:Usp33|mmu:17847:Usp34|mm…
thiol-dependent ubiquitinyl hydrolase activity	molecular_function	GO:0036459	0.00885369	0.208959	mmu:84092:Usp8|mmu:230484:Usp1|mmu:235441:Usp3|mmu:22258:Usp4|mmu:22225:Usp5|mmu:252870:Usp7|mmu:235323:Usp28|mmu:83563:Usp26|mmu:216825:Usp22|mmu:74270:Usp20|mmu:71472:Usp19|mmu:170707:Usp48|mmu:327799:Usp44|mmu:54644:Otud5|mmu:227334:Usp40|mmu:76800:Usp42|mmu:22284:Usp9x|mmu:104416:Bap1|mmu:252870:4930431P03Rik|mmu:22224:Usp10|mmu:236733:Usp11|mmu:74112:Usp16|mmu:170822:Usp33|mmu:17847:Usp34|mm…
negative regulation of intrinsic apoptotic signaling pathway	biological_process	GO:2001243	0.00885369	0.208959	mmu:20656:Sod2|mmu:17319:Mif|mmu:74143:Opa1|mmu:12759:Clu|mmu:15505:Hsph1|mmu:433759:Hdac1|mmu:12050:Bcl2l2|mmu:13205:Ddx3x|mmu:15502:Gm7816|mmu:22070:Tpt1-ps3|mmu:15251:Hif1a|mmu:14775:Gpx1|mmu:22334:Vdac2|mmu:66168:Grina|mmu:15201:Hells|mmu:22070:Tpt1|mmu:12282:Hyou1|mmu:53610:Nono|mmu:18024:Nfe2l2|mmu:57320:Park7|mmu:15182:Hdac2|mmu:17210:Mcl1|mmu:433759:Gm10093|mmu:22433:Xbp1|mmu:105675:Ppif|…
establishment of protein localization to membrane	biological_process	GO:0090150	0.00911995	0.214743	mmu:66169:Tomm7|mmu:67398:Srpr|mmu:80982:Cemip|mmu:12988:Csk|mmu:76260:Ttc8|mmu:16573:Kif5b|mmu:16573:Gm17036|mmu:19877:Rock1|mmu:19878:Rock2|mmu:20411:Sorbs1|mmu:76688:Arfrp1|mmu:71648:Optn|mmu:56217:Mpp5|mmu:30059:Timm10|mmu:224727:Bag6|mmu:20909:Stx4a|mmu:16412:Itgb1|mmu:12215:Bsg|mmu:12306:Anxa2|mmu:226744:Cnst|mmu:269113:Nup54|mmu:11539:Adora1|mmu:108155:Ogt|mmu:26941:Slc9a3r1|mmu:67378:Bbs2…
nuclear cyclin-dependent protein kinase holoenzyme complex	cellular_component	GO:0019908	0.00921269	0.215424	mmu:66354:Snw1|mmu:15510:Hspd1|mmu:69562:Cdk13|mmu:66165:Bccip|mmu:19645:Rb1|mmu:12455:Ccnt1|mmu:67959:Puf60|mmu:57261:Brd4|mmu:107951:Cdk9|mmu:72949:Ccnt2|mmu:214899:Kdm5a
prespliceosome	cellular_component	GO:0071010	0.00921269	0.215424	mmu:20641:Snrpd1|mmu:54614:Prpf40b|mmu:56194:Prpf40a|mmu:20646:Snrpn|mmu:67465:Sf3a1|mmu:20630:Snrpc|mmu:20637:Snrnp70|mmu:66978:Luc7l|mmu:66877:Crnkl1|mmu:67684:Luc7l3|mmu:192196:Luc7l2
positive regulation of G2/M transition of mitotic cell cycle	biological_process	GO:0010971	0.00921269	0.215424	mmu:20466:Sin3a|mmu:108911:Rcc2|mmu:12443:Ccnd1|mmu:11820:App|mmu:53869:Rab11a|mmu:12567:Cdk4|mmu:20479:Vps4b|mmu:57261:Brd4|mmu:18514:Pbx1|mmu:12545:Cdc7|mmu:116871:Mta3
mitotic cytokinesis	biological_process	GO:0000281	0.00927286	0.215775	mmu:84092:Usp8|mmu:75305:Ankrd53|mmu:16765:Stmn1|mmu:18817:Plk1|mmu:16571:Kif4|mmu:70527:Stambp|mmu:75608:Chmp4b|mmu:71819:Kif23|mmu:20658:Son|mmu:216846:Cntrob|mmu:11735:Ank3|mmu:12631:Cfl1|mmu:235072:Sept7|mmu:66515:Cul7|mmu:66616:Snx9|mmu:20742:Sptbn1|mmu:19348:Kif20a
cytoplasmic stress granule	cellular_component	GO:0010494	0.00927286	0.215775	mmu:20239:Atxn2|mmu:233871:Atxn2l|mmu:22608:Gm11560|mmu:13205:Ddx3x|mmu:13209:Ddx6|mmu:22608:Ybx1|mmu:16549:Khsrp|mmu:18458:Gm16580|mmu:54633:Pqbp1|mmu:22695:Zfp36|mmu:80912:Pum1|mmu:27041:G3bp1|mmu:104721:Ddx1|mmu:53872:Caprin1|mmu:13684:Eif4e|mmu:27041:Gm5913|mmu:13665:Eif2s1
negative regulation of cellular biosynthetic process	biological_process	GO:0031327	0.00929165	0.215775	mmu:17978:Ncoa2|mmu:230379:Acer2|mmu:19652:Rbm3|mmu:71041:Pcgf6|mmu:17937:Gm16229|mmu:235441:Usp3|mmu:245688:Rbbp7|mmu:51810:Hnrnpu|mmu:57376:Gm8494|mmu:12387:Ctnnb1|mmu:15161:Hcfc1|mmu:15387:Hnrnpk|mmu:18016:Nf2|mmu:13016:Ctbp1|mmu:15381:Hnrnpc|mmu:11991:Hnrnpd|mmu:214899:Kdm5a|mmu:13018:Ctcf|mmu:67773:Kat8|mmu:18518:Igbp1|mmu:74318:Hopxos|mmu:71371:Arid5b|mmu:11569:Aebp2|mmu:20747:Spop|mmu:2184…
chaperone mediated protein folding requiring cofactor	biological_process	GO:0051085	0.00949174	0.219917	mmu:50527:Ero1l|mmu:15481:Gm15459|mmu:15505:Hsph1|mmu:15481:Gm8355|mmu:15481:Hspa8|mmu:15510:Hspd1|mmu:15481:Gm26825|mmu:15528:Hspe1
cytosolic small ribosomal subunit	cellular_component	GO:0022627	0.00962788	0.222562	mmu:68052:Rps13|mmu:27207:Rps11|mmu:75617:Rps25|mmu:20068:Rps17|mmu:66475:Rps23|mmu:16785:Rpsa|mmu:20091:Rps3a1|mmu:20102:Rps4l|mmu:16898:Srp9|mmu:20068:Gm14586|mmu:67097:Rps10|mmu:75617:Gm12462|mmu:16898:Rps2|mmu:20102:Rps4x|mmu:27050:Rps3|mmu:20115:Gm6472|mmu:13205:Ddx3x|mmu:20116:Rps8
pre-mRNA binding	molecular_function	GO:0036002	0.00982954	0.226706	mmu:22183:Zrsr1|mmu:67996:Srsf6|mmu:67207:Lsm1|mmu:193116:Slu7|mmu:20492:Slbp|mmu:192159:Prpf8|mmu:233073:U2af1l4|mmu:15387:Hnrnpk|mmu:15388:Hnrnpl|mmu:53379:Hnrnpa2b1|mmu:67225:Rnpc3|mmu:20630:Snrpc|mmu:328572:Ep300|mmu:20462:Tra2b
positive regulation of cell cycle process	biological_process	GO:0090068	0.0100432	0.231086	mmu:19645:Rb1|mmu:57746:Piwil2|mmu:12443:Ccnd1|mmu:68612:Ube2c|mmu:69601:Dab2ip|mmu:12323:Camk2b|mmu:99375:Cul4a|mmu:14219:Ctgf|mmu:72584:Cul4b|mmu:18392:Gm12743|mmu:16001:Igf1r|mmu:81702:Ankrd17|mmu:18148:Npm1|mmu:12545:Cdc7|mmu:75276:Ppp1r1c|mmu:56208:Becn1|mmu:18514:Pbx1|mmu:16973:Lrp5|mmu:225523:Cep120|mmu:268451:Rab11fip4|mmu:226026:Smc5|mmu:71819:Kif23|mmu:12034:Phb2|mmu:71514:Sfpq|mmu:1316…
ribosomal small subunit biogenesis	biological_process	GO:0042274	0.0100651	0.231086	mmu:75617:Rps25|mmu:269470:Wdr3|mmu:16785:Rpsa|mmu:67222:Srfbp1|mmu:16898:Srp9|mmu:215193:Diexf|mmu:20115:Gm6472|mmu:52705:Krr1|mmu:110816:Pwp2|mmu:18148:Npm1|mmu:69527:Mrps9|mmu:50529:Mrps7|mmu:69499:Tsr2|mmu:217109:Utp18|mmu:53414:Bysl|mmu:67097:Rps10|mmu:20068:Rps17|mmu:20068:Gm14586|mmu:75416:Nop14|mmu:20116:Rps8|mmu:18148:RP24-389J11.1|mmu:353258:Ltv1|mmu:73736:Fcf1|mmu:67619:Nob1|mmu:75617:…
rRNA metabolic process	biological_process	GO:0016072	0.0101892	0.232825	mmu:14113:Gm5812|mmu:269470:Wdr3|mmu:27993:Imp4|mmu:67222:Srfbp1|mmu:73736:Fcf1|mmu:56095:Ftsj3|mmu:60321:Wbp11|mmu:67115:Rpl14|mmu:215193:Diexf|mmu:20115:Gm6472|mmu:52705:Krr1|mmu:70930:Nol8|mmu:66229:Rpl7l1|mmu:110816:Pwp2|mmu:230082:Nol6|mmu:100503670:Gm15500|mmu:56200:Ddx21|mmu:67115:Rpl14-ps1|mmu:228889:Ddx27|mmu:16785:Rpsa|mmu:69527:Mrps9|mmu:66711:Sbds|mmu:69499:Tsr2|mmu:68533:Mphosph6|mmu…
establishment of protein localization to mitochondrial membrane	biological_process	GO:0090151	0.0102098	0.232825	mmu:66169:Tomm7|mmu:15519:Gm12346|mmu:68653:Samm50|mmu:15519:Gm5511|mmu:30059:Timm10|mmu:15519:Gm5844|mmu:15519:Hsp90aa1
deoxyribonucleotide binding	molecular_function	GO:0032552	0.0102098	0.232825	mmu:15519:Gm12346|mmu:13872:Ercc3|mmu:15516:Hsp90ab1|mmu:15519:Gm5511|mmu:70356:St13|mmu:15519:Gm5844|mmu:15519:Hsp90aa1
histone acetylation	biological_process	GO:0016573	0.0103852	0.236292	mmu:18125:Nos1|mmu:74026:Msl1|mmu:21423:Tcf3|mmu:74026:Gm12359|mmu:56505:Gm5837|mmu:11785:Apbb1|mmu:16825:Ldb1|mmu:54169:Kat6b|mmu:13016:Ctbp1|mmu:102162:Taf5l|mmu:228829:Phf20|mmu:13018:Ctcf|mmu:57746:Piwil2|mmu:67773:Kat8|mmu:69612:Kansl2|mmu:76719:Kansl1|mmu:56505:Ruvbl1|mmu:15161:Hcfc1|mmu:270627:Taf1|mmu:20174:Ruvbl2|mmu:108155:Ogt|mmu:68845:Pih1d1|mmu:58521:Eid1|mmu:22378:Wbp2|mmu:20466:Sin…
positive regulation of cell cycle	biological_process	GO:0045787	0.0104134	0.236403	mmu:19247:Ptpn11|mmu:14256:Flt3l|mmu:14272:Fnta|mmu:18763:Pkd1|mmu:71514:Sfpq|mmu:18426:Ovol1|mmu:66700:Chmp3|mmu:17684:Cited2|mmu:116871:Mta3|mmu:12034:Gm15884|mmu:229841:Cenpe|mmu:19878:Rock2|mmu:18514:Pbx1|mmu:18795:Plcb1|mmu:108911:Rcc2|mmu:219158:Ccar2|mmu:57746:Piwil2|mmu:69601:Dab2ip|mmu:12323:Camk2b|mmu:12545:Cdc7|mmu:75276:Ppp1r1c|mmu:56208:Becn1|mmu:14183:Fgfr2|mmu:14182:Fgfr1|mmu:16906…
rRNA processing	biological_process	GO:0006364	0.0106017	0.240139	mmu:14113:Gm5812|mmu:269470:Wdr3|mmu:27993:Imp4|mmu:67222:Srfbp1|mmu:73736:Fcf1|mmu:56095:Ftsj3|mmu:60321:Wbp11|mmu:67115:Rpl14|mmu:215193:Diexf|mmu:52705:Krr1|mmu:70930:Nol8|mmu:66229:Rpl7l1|mmu:110816:Pwp2|mmu:230082:Nol6|mmu:100503670:Gm15500|mmu:56200:Ddx21|mmu:67115:Rpl14-ps1|mmu:228889:Ddx27|mmu:16785:Rpsa|mmu:69527:Mrps9|mmu:66711:Sbds|mmu:69499:Tsr2|mmu:68533:Mphosph6|mmu:59050:Nsa2|mmu:1…
transferase complex	cellular_component	GO:1990234	0.0106412	0.240495	mmu:71902:Cand1|mmu:71041:Pcgf6|mmu:50505:Ercc4|mmu:56505:Gm5837|mmu:245688:Rbbp7|mmu:11569:Aebp2|mmu:17222:Anapc1|mmu:224826:Ubr2|mmu:22222:Ubr1|mmu:102162:Taf5l|mmu:214899:Kdm5a|mmu:67773:Kat8|mmu:23807:Arih2|mmu:140499:Ube2j2|mmu:20747:Spop|mmu:67673:Tceb2|mmu:74996:Usp47|mmu:18647:Cdk14|mmu:20773:Sptlc2|mmu:83602:Gtf2a1|mmu:71146:Golga7b|mmu:74026:Gm12359|mmu:106021:Topors|mmu:170472:Recql5|m…
ubiquitin binding	molecular_function	GO:0043130	0.0106665	0.240531	mmu:22088:Tsg101|mmu:244666:Sprtn|mmu:70681:Fam175a|mmu:22225:Usp5|mmu:269523:Vcp|mmu:71648:Optn|mmu:225896:Ubxn1|mmu:70790:Ubr5|mmu:21973:Top2a|mmu:18412:Sqstm1|mmu:229603:Otud7b|mmu:15185:Hdac6|mmu:68652:Tab2|mmu:22088:Gm15832|mmu:192159:Prpf8|mmu:224647:D17Wsu92e|mmu:68053:Ubxn2b|mmu:58186:Rad18|mmu:224727:Bag6|mmu:12237:Bub3|mmu:14084:Faf1|mmu:76577:Faf2|mmu:74112:Usp16|mmu:16151:Ikbkg|mmu:26…
NuRD complex	cellular_component	GO:0016581	0.0107305	0.240901	mmu:433759:Hdac1|mmu:15182:Hdac2|mmu:107932:Chd4|mmu:245688:Rbbp7|mmu:72993:Appl1|mmu:216190:Appl2|mmu:433759:Gm10093|mmu:234366:Gatad2a|mmu:23942:Mta2|mmu:116871:Mta3
CHD-type complex	cellular_component	GO:0090545	0.0107305	0.240901	mmu:433759:Hdac1|mmu:15182:Hdac2|mmu:107932:Chd4|mmu:245688:Rbbp7|mmu:72993:Appl1|mmu:216190:Appl2|mmu:433759:Gm10093|mmu:234366:Gatad2a|mmu:23942:Mta2|mmu:116871:Mta3
mRNA stabilization	biological_process	GO:0048255	0.0111095	0.248858	mmu:13211:Dhx9|mmu:22608:Gm11560|mmu:17874:Myd88|mmu:15568:Elavl1|mmu:230753:Thrap3|mmu:117149:Tirap|mmu:11991:Hnrnpd|mmu:77134:Hnrnpa0|mmu:51810:Hnrnpu|mmu:22695:Zfp36|mmu:13164:Dazl|mmu:19317:Qk|mmu:15381:Hnrnpc|mmu:22608:Ybx1|mmu:17164:Mapkapk2|mmu:230908:Tardbp
transport along microtubule	biological_process	GO:0010970	0.0113492	0.253665	mmu:17755:Map1b|mmu:73916:Ift57|mmu:18040:Nefm|mmu:18039:Nefl|mmu:16573:Kif5b|mmu:67694:Ift74|mmu:16573:Gm17036|mmu:15251:Hif1a|mmu:54161:Copg1|mmu:56455:Dynll1|mmu:18457:Bloc1s6|mmu:17828:Bloc1s5|mmu:15114:Hap1|mmu:16561:Kif1b|mmu:71819:Kif23|mmu:74682:Wdr35|mmu:26395:Map2k1|mmu:83431:Ndel1|mmu:16568:Kif3a|mmu:76568:Ift46|mmu:67749:Mgarp|mmu:55946:Ap3m1|mmu:230917:Tmem201|mmu:71435:Arhgap21|mmu:…
steroid hormone mediated signaling pathway	biological_process	GO:0043401	0.0114528	0.255417	mmu:22196:Ube2i|mmu:17978:Ncoa2|mmu:67488:Calcoco1|mmu:230673:Ipo13|mmu:19060:Ppp5c|mmu:12317:Calr|mmu:21833:Thra|mmu:77128:Crebrf|mmu:16452:Jak2|mmu:70790:Ubr5|mmu:433759:Hdac1|mmu:27401:Skp2|mmu:14536:Nr6a1|mmu:18673:Phb|mmu:93760:Arid1a|mmu:12753:Clock|mmu:224903:Safb|mmu:12034:Phb2|mmu:20181:Rxra|mmu:74132:Rnf6|mmu:216869:Arrb2|mmu:67685:Dyx1c1|mmu:20586:Smarca4|mmu:22260:Nr1h2|mmu:22259:Nr1h…
internal protein amino acid acetylation	biological_process	GO:0006475	0.011574	0.257256	mmu:18125:Nos1|mmu:74026:Msl1|mmu:21423:Tcf3|mmu:74026:Gm12359|mmu:56505:Gm5837|mmu:11785:Apbb1|mmu:16825:Ldb1|mmu:97243:Gm16286|mmu:13016:Ctbp1|mmu:54169:Kat6b|mmu:102162:Taf5l|mmu:228829:Phf20|mmu:13018:Ctcf|mmu:57746:Piwil2|mmu:67773:Kat8|mmu:69612:Kansl2|mmu:76719:Kansl1|mmu:56505:Ruvbl1|mmu:15161:Hcfc1|mmu:270627:Taf1|mmu:20174:Ruvbl2|mmu:108155:Ogt|mmu:68845:Pih1d1|mmu:58521:Eid1|mmu:22378:…
response to endoplasmic reticulum stress	biological_process	GO:0034976	0.0115861	0.257256	mmu:27061:Bcap31|mmu:50527:Ero1l|mmu:224045:Eif2b5|mmu:12443:Ccnd1|mmu:18453:P4hb|mmu:234734:Aars|mmu:69601:Dab2ip|mmu:12282:Hyou1|mmu:53357:Pla2g6|mmu:116891:Derl2|mmu:27368:Tbl2|mmu:22027:1810014B01Rik|mmu:74143:Opa1|mmu:67812:Ubxn4|mmu:224727:Bag6|mmu:230249:AI314180|mmu:225896:Ubxn1|mmu:320011:Uggt1|mmu:216440:Os9|mmu:19182:Psmc3|mmu:68018:Col4a3bp|mmu:56228:Ube2j1|mmu:14828:Hspa5|mmu:20747:S…
negative regulation of mRNA splicing, via spliceosome	biological_process	GO:0048025	0.0117266	0.259239	mmu:68035:Rbm42|mmu:67996:Srsf6|mmu:18148:RP24-389J11.1|mmu:56215:Acin1|mmu:225027:Srsf7|mmu:19656:Rbmxl1|mmu:15387:Hnrnpk|mmu:15388:Hnrnpl|mmu:53379:Hnrnpa2b1|mmu:231769:Sfswap|mmu:18148:Npm1|mmu:20462:Tra2b|mmu:19826:Rnps1
proteasome accessory complex	cellular_component	GO:0022624	0.0117266	0.259239	mmu:57296:Psmd8|mmu:59029:Psmd14|mmu:17463:Psmd7|mmu:66413:Psmd6|mmu:70247:Psmd1|mmu:22123:Psmd3|mmu:19186:Psme1|mmu:21762:Psmd2|mmu:69077:Psmd11|mmu:19185:Psmd4|mmu:19182:Psmc3|mmu:23996:Psmc4|mmu:67089:Psmc6
vesicle-mediated transport	biological_process	GO:0016192	0.0119135	0.262797	mmu:74277:Chic2|mmu:11816:Apoe|mmu:16562:Kif1c|mmu:20971:Sdc4|mmu:105722:Ano6|mmu:74772:Atp13a2|mmu:100502698:Rubcn|mmu:245886:Ankrd27|mmu:66964:Golt1b|mmu:15387:Hnrnpk|mmu:17918:Myo5a|mmu:11843:Arf4|mmu:434204:RP24-225H21.2|mmu:223649:Nrbp2|mmu:116838:Rims2|mmu:16412:Itgb1|mmu:11745:Anxa3|mmu:12306:Anxa2|mmu:271457:Rab5a|mmu:18717:Pip5k1c|mmu:22088:Gm15832|mmu:225870:Rin1|mmu:54525:Syt7|mmu:1151…
regulation of cell projection assembly	biological_process	GO:0060491	0.0120189	0.263973	mmu:22240:Dpysl3|mmu:19353:Rac1|mmu:20807:Srf|mmu:17427:Mns1|mmu:23790:Coro1c|mmu:237860:Ssh2|mmu:232906:Arhgap35|mmu:76568:Ift46|mmu:74117:Actr3|mmu:56044:Rala|mmu:271457:Rab5a|mmu:19888:Rp1|mmu:15114:Hap1|mmu:76709:Arpc2|mmu:13829:Dmtn|mmu:18643:Pfn1|mmu:15519:Gm5511|mmu:53860:Sept9|mmu:235072:Sept7|mmu:192197:Bcas3|mmu:14086:Fscn1|mmu:17909:Myo10|mmu:234695:Carmil2|mmu:14026:Evl|mmu:15519:Gm12…
regulation of organelle assembly	biological_process	GO:1902115	0.0120189	0.263973	mmu:22088:Tsg101|mmu:17427:Mns1|mmu:17260:Mef2c|mmu:17698:Msn|mmu:232906:Arhgap35|mmu:17245:Mdm1|mmu:18148:Npm1|mmu:64143:Ralb|mmu:78246:Phf23|mmu:19888:Rp1|mmu:233871:Atxn2l|mmu:15182:Hdac2|mmu:15114:Hap1|mmu:73420:Ccsap|mmu:225523:Cep120|mmu:22088:Gm15832|mmu:225020:Fez2|mmu:20971:Sdc4|mmu:53860:Sept9|mmu:235072:Sept7|mmu:20844:Stam|mmu:14086:Fscn1|mmu:72587:Pan3|mmu:76568:Ift46|mmu:19349:Rab7|…
polyubiquitin binding	molecular_function	GO:0031593	0.0120698	0.264517	mmu:18412:Sqstm1|mmu:268564:Zbtb1|mmu:229603:Otud7b|mmu:224727:Bag6|mmu:244666:Sprtn|mmu:15185:Hdac6|mmu:68652:Tab2|mmu:19185:Psmd4|mmu:58186:Rad18|mmu:269523:Vcp|mmu:19358:Rad23a|mmu:57783:Tnip1|mmu:16151:Ikbkg|mmu:70681:Fam175a|mmu:192159:Prpf8|mmu:71648:Optn|mmu:225896:Ubxn1|mmu:20184:Uimc1|mmu:269523:Vcp-rs
microtubule motor activity	molecular_function	GO:0003777	0.0121998	0.26564	mmu:16558:Kif16b|mmu:229841:Cenpe|mmu:16561:Kif1b|mmu:234663:RP24-178J22.1|mmu:13426:Dync1i1|mmu:16569:Kif3b|mmu:16571:Kif4|mmu:16562:Kif1c|mmu:16573:Gm17036|mmu:71819:Kif23|mmu:16582:Kifc3|mmu:432611:Dnaic2|mmu:75050:Gm26555|mmu:235661:Dync1li1|mmu:13424:Dync1h1|mmu:16564:Kif21a|mmu:16568:Kif3a|mmu:16563:Kif2a|mmu:16573:Kif5b|mmu:19348:Kif20a
regulation of focal adhesion assembly	biological_process	GO:0051893	0.0121998	0.26564	mmu:17387:Mmp14|mmu:68606:Ppm1f|mmu:108911:Rcc2|mmu:14083:Ptk2|mmu:226352:Epb41l5|mmu:76499:Clasp2|mmu:19353:Rac1|mmu:14260:Fmn1|mmu:29875:Iqgap1|mmu:19877:Rock1|mmu:13829:Dmtn|mmu:23790:Coro1c|mmu:16825:Ldb1|mmu:14260:Mcoln1|mmu:20874:Slk|mmu:20971:Sdc4|mmu:208177:Phldb2|mmu:216560:Wdpcp|mmu:13144:Dapk3|mmu:192197:Bcas3
regulation of cell-substrate junction assembly	biological_process	GO:0090109	0.0121998	0.26564	mmu:17387:Mmp14|mmu:68606:Ppm1f|mmu:108911:Rcc2|mmu:14083:Ptk2|mmu:226352:Epb41l5|mmu:76499:Clasp2|mmu:19353:Rac1|mmu:14260:Fmn1|mmu:29875:Iqgap1|mmu:19877:Rock1|mmu:13829:Dmtn|mmu:23790:Coro1c|mmu:16825:Ldb1|mmu:14260:Mcoln1|mmu:20874:Slk|mmu:20971:Sdc4|mmu:208177:Phldb2|mmu:216560:Wdpcp|mmu:13144:Dapk3|mmu:192197:Bcas3
sister chromatid cohesion	biological_process	GO:0007062	0.0122533	0.266234	mmu:74549:Mau2|mmu:14841:Gsg2|mmu:19645:Rb1|mmu:12387:Ctnnb1|mmu:50754:Fbxw7|mmu:21951:Tnks|mmu:13006:Smc3|mmu:226026:Smc5|mmu:71514:Sfpq|mmu:100710:Pds5b|mmu:71175:Nipbl|mmu:22589:Atrx|mmu:51792:Ppp2r1a|mmu:12034:Phb2|mmu:12034:Gm15884|mmu:214987:Chtf8|mmu:24061:Smc1a|mmu:229584:Pogz|mmu:140557:Smc1b|mmu:320209:Ddx11|mmu:74847:Meikin|mmu:20962:Sycp3
cellular response to steroid hormone stimulus	biological_process	GO:0071383	0.0124091	0.267352	mmu:22196:Ube2i|mmu:17978:Ncoa2|mmu:67488:Calcoco1|mmu:230673:Ipo13|mmu:19060:Ppp5c|mmu:12317:Calr|mmu:51810:Hnrnpu|mmu:12192:Zfp36l1|mmu:67749:Mgarp|mmu:11928:Atp1a1|mmu:77128:Crebrf|mmu:16452:Jak2|mmu:70790:Ubr5|mmu:433759:Hdac1|mmu:27401:Skp2|mmu:14536:Nr6a1|mmu:18673:Phb|mmu:93760:Arid1a|mmu:12753:Clock|mmu:224903:Safb|mmu:12034:Phb2|mmu:22695:Zfp36|mmu:20181:Rxra|mmu:13684:Eif4e|mmu:216869:A…
positive regulation of viral release from host cell	biological_process	GO:1902188	0.0124104	0.267352	mmu:22088:Tsg101|mmu:75608:Chmp4b|mmu:30960:Vapa|mmu:116733:Vps4a|mmu:20479:Vps4b|mmu:30960:Mospd4|mmu:66700:Chmp3|mmu:13194:Ddb1|mmu:22088:Gm15832
lysine-acetylated histone binding	molecular_function	GO:0070577	0.0124104	0.267352	mmu:270627:Taf1|mmu:21848:Trim24|mmu:22385:Baz1b|mmu:105246:Brd9|mmu:114642:Brdt|mmu:26992:Brd7|mmu:20586:Smarca4|mmu:14312:Brd2|mmu:67382:Brd3
3'-UTR-mediated mRNA stabilization	biological_process	GO:0070935	0.0124104	0.267352	mmu:17874:Myd88|mmu:15568:Elavl1|mmu:117149:Tirap|mmu:77134:Hnrnpa0|mmu:22695:Zfp36|mmu:13164:Dazl|mmu:15381:Hnrnpc|mmu:17164:Mapkapk2|mmu:230908:Tardbp
erythrocyte homeostasis	biological_process	GO:0034101	0.0124899	0.268385	mmu:59003:Maea|mmu:15469:Prmt1|mmu:78926:Gas2l1|mmu:20807:Srf|mmu:20068:Rps17|mmu:19645:Rb1|mmu:21833:Thra|mmu:16825:Ldb1|mmu:15163:Hcls1|mmu:107817:Jmjd6|mmu:11983:Atpif1|mmu:64602:Ireb2|mmu:93686:Rbfox2|mmu:17129:Smad5|mmu:15526:Hspa9|mmu:20687:Sp3|mmu:22695:Zfp36|mmu:15251:Hif1a|mmu:13829:Dmtn|mmu:56484:Foxo3|mmu:226419:Dyrk3|mmu:17684:Cited2|mmu:20586:Smarca4|mmu:98366:Smap1|mmu:18174:Slc11a2…
endocytosis	biological_process	GO:0006897	0.0125171	0.268385	mmu:11816:Apoe|mmu:105722:Ano6|mmu:100502698:Rubcn|mmu:15387:Hnrnpk|mmu:17164:Mapkapk2|mmu:16412:Itgb1|mmu:11745:Anxa3|mmu:12306:Anxa2|mmu:271457:Rab5a|mmu:18717:Pip5k1c|mmu:22088:Gm15832|mmu:225870:Rin1|mmu:54525:Syt7|mmu:20408:Sh3gl3|mmu:67804:Snx2|mmu:56440:Snx1|mmu:98878:Ehd4|mmu:13660:Ehd1|mmu:107767:Scamp1|mmu:66616:Snx9|mmu:22215:Ube3a|mmu:12488:Cd2ap|mmu:20239:Atxn2|mmu:80708:Pacsin3|mmu:…
modulation by host of viral process	biological_process	GO:0044788	0.0125379	0.268385	mmu:240255:Ythdc2|mmu:11816:Apoe|mmu:15481:Gm8355|mmu:15481:Hspa8|mmu:30960:Vapa|mmu:13830:Stom|mmu:15481:Gm15459|mmu:15481:Gm26825|mmu:12631:Cfl1|mmu:30960:Mospd4|mmu:19035:Ppib
MLL1/2 complex	cellular_component	GO:0044665	0.012627	0.269028	mmu:67773:Kat8|mmu:76719:Kansl1|mmu:76130:Las1l|mmu:56505:Ruvbl1|mmu:15161:Hcfc1|mmu:270627:Taf1|mmu:23808:Ash2l|mmu:67772:Chd8|mmu:68988:Prpf31|mmu:20174:Ruvbl2|mmu:80886:Senp3|mmu:225280:Ino80c|mmu:56505:Gm5837|mmu:228829:Phf20
MLL1 complex	cellular_component	GO:0071339	0.012627	0.269028	mmu:67773:Kat8|mmu:76719:Kansl1|mmu:76130:Las1l|mmu:56505:Ruvbl1|mmu:15161:Hcfc1|mmu:270627:Taf1|mmu:23808:Ash2l|mmu:67772:Chd8|mmu:68988:Prpf31|mmu:20174:Ruvbl2|mmu:80886:Senp3|mmu:225280:Ino80c|mmu:56505:Gm5837|mmu:228829:Phf20
mitotic cell cycle phase transition	biological_process	GO:0044772	0.0126549	0.269028	mmu:12034:Phb2|mmu:19645:Rb1|mmu:235559:Topbp1|mmu:77011:Ticrr|mmu:227331:Gigyf2|mmu:269582:Clspn|mmu:72584:Cul4b|mmu:72508:Rps6kb1|mmu:15904:Id4|mmu:12325:Camk2g|mmu:12323:Camk2b|mmu:99375:Cul4a|mmu:18761:Prkcq|mmu:56469:Pias1|mmu:18763:Pkd1|mmu:81702:Ankrd17|mmu:68193:Gm9385|mmu:68612:Ube2c|mmu:12545:Cdc7|mmu:16412:Itgb1|mmu:15512:Hspa2|mmu:75276:Ppp1r1c|mmu:13205:Ddx3x|mmu:11491:Adam17|mmu:122…
gene silencing	biological_process	GO:0016458	0.0126742	0.269028	mmu:13436:Dnmt3b|mmu:19652:Rbm3|mmu:57746:Piwil2|mmu:57749:Piwil1|mmu:15201:Hells|mmu:66310:Dpy30|mmu:268515:Bahcc1|mmu:18458:Gm16580|mmu:404634:H2afy3|mmu:56463:Snd1|mmu:224826:Ubr2|mmu:20466:Sin3a|mmu:433759:Hdac1|mmu:15182:Hdac2|mmu:93760:Arid1a|mmu:78893:Cnot10|mmu:22695:Zfp36|mmu:13206:Ddx4|mmu:26395:Map2k1|mmu:20602:Ncor2|mmu:17191:Mbd2|mmu:83456:Mov10l1|mmu:18676:Phf2|mmu:93762:Smarca5|mmu…
maintenance of protein location in cell	biological_process	GO:0032507	0.0129116	0.273494	mmu:66573:Dzip1|mmu:21833:Thra|mmu:216440:Os9|mmu:338467:Morc3|mmu:13823:Epb41l3|mmu:209361:Taf3|mmu:14828:Hspa5|mmu:18717:Pip5k1c|mmu:18763:Pkd1|mmu:18035:Nfkbia|mmu:70549:Tln2|mmu:21894:Tln1|mmu:18643:Pfn1|mmu:382562:Pfn4|mmu:66913:Kdelr2|mmu:64009:Syne1|mmu:319565:Syne2|mmu:212073:Syne3|mmu:106021:Topors|mmu:14084:Faf1|mmu:26936:Mprip|mmu:13138:Dag1|mmu:233833:Tnrc6a|mmu:227753:Gsn|mmu:433667:…
DNA packaging	biological_process	GO:0006323	0.0129494	0.273722	mmu:15201:Hells|mmu:268515:Bahcc1|mmu:93762:Gm13034|mmu:27221:Chaf1a|mmu:17216:Mcm2|mmu:110749:Chaf1b|mmu:54169:Kat6b|mmu:18148:Npm1|mmu:13018:Ctcf|mmu:21973:Top2a|mmu:20588:Smarcc1|mmu:56215:Acin1|mmu:404634:H2afy3|mmu:67733:Itgb3bp|mmu:231861:Tnrc18|mmu:22589:Atrx|mmu:67155:Smarca2|mmu:20586:Smarca4|mmu:93762:Smarca5|mmu:23942:Mta2|mmu:93762:Gm13231|mmu:50927:Nasp|mmu:52808:Tspyl2|mmu:22059:Trp…
response to topologically incorrect protein	biological_process	GO:0035966	0.0132468	0.279426	mmu:50527:Ero1l|mmu:12443:Ccnd1|mmu:234734:Aars|mmu:69601:Dab2ip|mmu:269523:Vcp|mmu:67812:Ubxn4|mmu:116891:Derl2|mmu:27368:Tbl2|mmu:15528:Hspe1|mmu:77128:Crebrf|mmu:12759:Clu|mmu:15505:Hsph1|mmu:17872:Ppp1r15a|mmu:14828:Hspa5|mmu:15185:Hdac6|mmu:15519:Gm5511|mmu:67118:Bfar|mmu:192193:Edem1|mmu:11911:Atf4|mmu:22433:Xbp1|mmu:11910:Atf3|mmu:15519:Gm12346|mmu:18024:Nfe2l2|mmu:76577:Faf2|mmu:12028:Bax…
basal transcription machinery binding	molecular_function	GO:0001098	0.0133252	0.279912	mmu:14113:Gm5812|mmu:170472:Recql5|mmu:55989:Nop58|mmu:56505:Ruvbl1|mmu:229937:Znhit6|mmu:20174:Ruvbl2|mmu:54624:Paf1|mmu:56505:Gm5837|mmu:50505:Ercc4|mmu:235497:Leo1|mmu:22083:Ctr9|mmu:70470:Rprd1b|mmu:71101:Uvssa|mmu:219158:Ccar2|mmu:239528:Ago2
basal RNA polymerase II transcription machinery binding	molecular_function	GO:0001099	0.0133252	0.279912	mmu:14113:Gm5812|mmu:170472:Recql5|mmu:55989:Nop58|mmu:56505:Ruvbl1|mmu:229937:Znhit6|mmu:20174:Ruvbl2|mmu:54624:Paf1|mmu:56505:Gm5837|mmu:50505:Ercc4|mmu:235497:Leo1|mmu:22083:Ctr9|mmu:70470:Rprd1b|mmu:71101:Uvssa|mmu:219158:Ccar2|mmu:239528:Ago2
regulation of protein depolymerization	biological_process	GO:1901879	0.0134966	0.282925	mmu:78926:Gas2l1|mmu:12631:Cfl1|mmu:22388:Wdr1|mmu:65970:Lima1|mmu:65973:Asph|mmu:17318:Mid1|mmu:19888:Rp1|mmu:17755:Map1b|mmu:15185:Hdac6|mmu:13829:Dmtn|mmu:56431:Dstn|mmu:11519:Add2|mmu:234695:Carmil2|mmu:29877:Hdgfrp3|mmu:14026:Evl|mmu:76499:Clasp2|mmu:11518:Add1|mmu:16800:Arhgef2|mmu:19684:Rdx|mmu:12632:Cfl2|mmu:13860:Eps8|mmu:93689:Lmod1|mmu:20742:Sptbn1|mmu:227753:Gsn|mmu:50876:Tmod2|mmu:14…
core promoter binding	molecular_function	GO:0001047	0.0136842	0.285675	mmu:15499:Hsf1|mmu:21340:Taf1b|mmu:21414:Tcf7|mmu:13653:Egr1|mmu:12753:Clock|mmu:224903:Safb|mmu:19664:Rbpj|mmu:235441:Usp3|mmu:51810:Hnrnpu|mmu:19645:Rb1|mmu:17260:Mef2c|mmu:14056:Ezh2|mmu:21969:Top1|mmu:22601:Yap1|mmu:433759:Hdac1|mmu:18432:Mybbp1a|mmu:15182:Hdac2|mmu:20174:Ruvbl2|mmu:17129:Smad5|mmu:20687:Sp3|mmu:66645:Pspc1|mmu:56484:Foxo3|mmu:71514:Sfpq|mmu:16600:Klf4|mmu:22378:Wbp2|mmu:2058…
protein acetylation	biological_process	GO:0006473	0.0136842	0.285675	mmu:18125:Nos1|mmu:74026:Msl1|mmu:21423:Tcf3|mmu:74026:Gm12359|mmu:56505:Gm5837|mmu:11785:Apbb1|mmu:16825:Ldb1|mmu:97243:Gm16286|mmu:13016:Ctbp1|mmu:54169:Kat6b|mmu:102162:Taf5l|mmu:228829:Phf20|mmu:13018:Ctcf|mmu:57746:Piwil2|mmu:433759:Hdac1|mmu:69612:Kansl2|mmu:76719:Kansl1|mmu:15182:Hdac2|mmu:56505:Ruvbl1|mmu:15161:Hcfc1|mmu:231713:Naa25|mmu:20174:Ruvbl2|mmu:108155:Ogt|mmu:68845:Pih1d1|mmu:58…
histone methyltransferase complex	cellular_component	GO:0035097	0.0137643	0.286757	mmu:15161:Hcfc1|mmu:66310:Dpy30|mmu:56505:Gm5837|mmu:16468:Jarid2|mmu:14056:Ezh2|mmu:11461:Actb|mmu:228829:Phf20|mmu:67773:Kat8|mmu:76719:Kansl1|mmu:15182:Hdac2|mmu:56505:Ruvbl1|mmu:270627:Taf1|mmu:23808:Ash2l|mmu:108155:Ogt|mmu:404634:H2afy3|mmu:11569:Aebp2|mmu:245688:Rbbp7|mmu:68988:Prpf31|mmu:93759:Sirt1|mmu:76130:Las1l|mmu:69188:Kmt2e|mmu:19045:Ppp1ca|mmu:67772:Chd8|mmu:20174:Ruvbl2|mmu:80886…
ubiquitin-like protein conjugating enzyme activity	molecular_function	GO:0061650	0.0138485	0.286851	mmu:22196:Ube2i|mmu:22214:Ube2h|mmu:109161:Gm4895|mmu:56228:Ube2j1|mmu:140499:Ube2j2|mmu:22196:Gm14176|mmu:12211:Birc6|mmu:68612:Ube2c|mmu:22194:Ube2e1|mmu:22193:Ube2e3|mmu:218793:Ube2e2|mmu:268470:Ube2z|mmu:67615:Ube2r2|mmu:70093:Ube2q1|mmu:70620:Ube2v2|mmu:217342:Ube2o
RNA stabilization	biological_process	GO:0043489	0.0138485	0.286851	mmu:13211:Dhx9|mmu:22608:Gm11560|mmu:17874:Myd88|mmu:15568:Elavl1|mmu:230753:Thrap3|mmu:117149:Tirap|mmu:11991:Hnrnpd|mmu:77134:Hnrnpa0|mmu:51810:Hnrnpu|mmu:22695:Zfp36|mmu:13164:Dazl|mmu:19317:Qk|mmu:15381:Hnrnpc|mmu:22608:Ybx1|mmu:17164:Mapkapk2|mmu:230908:Tardbp
negative regulation of translation	biological_process	GO:0017148	0.0138838	0.286851	mmu:19652:Rbm3|mmu:227331:Gigyf2|mmu:12317:Calr|mmu:16201:Ilf3|mmu:11991:Hnrnpd|mmu:26987:Eif4e2|mmu:19704:Upf1|mmu:53379:Hnrnpa2b1|mmu:13144:Dapk3|mmu:19317:Qk|mmu:64602:Ireb2|mmu:15114:Hap1|mmu:67579:Cpeb4|mmu:22695:Zfp36|mmu:26395:Map2k1|mmu:53872:Caprin1|mmu:13684:Eif4e|mmu:13665:Eif2s1|mmu:214150:Ago3|mmu:239528:Ago2|mmu:19401:Rara|mmu:14000:Drosha|mmu:20848:Stat3|mmu:15568:Elavl1|mmu:18750:…
macromolecule biosynthetic process	biological_process	GO:0009059	0.0139099	0.286851	mmu:114886:Cygb|mmu:19652:Rbm3|mmu:229663:Csde1|mmu:71902:Cand1|mmu:76199:Med13l|mmu:266692:Cpne1|mmu:245688:Rbbp7|mmu:59027:Nampt|mmu:140481:Man2a2|mmu:16650:Kpna6|mmu:18016:Nf2|mmu:18107:Nmt1|mmu:19285:Ptrf|mmu:13016:Ctbp1|mmu:56228:Ube2j1|mmu:214899:Kdm5a|mmu:14256:Flt3l|mmu:229603:Otud7b|mmu:69159:Rhebl1|mmu:14272:Fnta|mmu:11569:Aebp2|mmu:70427:Mier2|mmu:20687:Sp3|mmu:215418:Csrnp1|mmu:77771:…
microtubule organizing center organization	biological_process	GO:0031023	0.0139105	0.286851	mmu:66917:Chordc1|mmu:76478:Haus8|mmu:20501:Slc16a1|mmu:73738:Haus7|mmu:19878:Rock2|mmu:12387:Ctnnb1|mmu:17245:Mdm1|mmu:18148:Npm1|mmu:30839:Fbxw5|mmu:76499:Clasp2|mmu:76816:Sdccag8|mmu:20479:Vps4b|mmu:67771:Arpc5|mmu:99412:Golga2|mmu:17931:Ppp1r12a|mmu:83431:Ndel1|mmu:66700:Chmp3|mmu:192197:Bcas3|mmu:20878:Aurka|mmu:277939:C2cd3|mmu:16328:Cep250|mmu:70235:Poc1a|mmu:18817:Plk1|mmu:75608:Chmp4b|mm…
proteasome regulatory particle	cellular_component	GO:0005838	0.0139932	0.28797	mmu:57296:Psmd8|mmu:59029:Psmd14|mmu:17463:Psmd7|mmu:66413:Psmd6|mmu:70247:Psmd1|mmu:22123:Psmd3|mmu:21762:Psmd2|mmu:69077:Psmd11|mmu:19185:Psmd4|mmu:19182:Psmc3|mmu:23996:Psmc4|mmu:67089:Psmc6
heterocycle metabolic process	biological_process	GO:0046483	0.0140915	0.289404	mmu:54196:Pabpn1|mmu:19652:Rbm3|mmu:229663:Csde1|mmu:71902:Cand1|mmu:76199:Med13l|mmu:266692:Cpne1|mmu:245688:Rbbp7|mmu:59027:Nampt|mmu:140781:Mhrt|mmu:16650:Kpna6|mmu:17161:Maoa|mmu:18016:Nf2|mmu:18015:Nf1|mmu:19285:Ptrf|mmu:13016:Ctbp1|mmu:11983:Atpif1|mmu:214899:Kdm5a|mmu:14256:Flt3l|mmu:229603:Otud7b|mmu:69159:Rhebl1|mmu:11569:Aebp2|mmu:192159:Prpf8|mmu:229279:Hnrnpa3|mmu:70427:Mier2|mmu:1538…
chaperone-mediated protein complex assembly	biological_process	GO:0051131	0.0141971	0.289743	mmu:74142:Lonp1|mmu:15519:Gm12346|mmu:15185:Hdac6|mmu:12759:Clu|mmu:71769:Bbs10|mmu:15519:Gm5511|mmu:15519:Gm5844|mmu:15519:Hsp90aa1
U2-type prespliceosome	cellular_component	GO:0071004	0.0141971	0.289743	mmu:54614:Prpf40b|mmu:56194:Prpf40a|mmu:20646:Snrpn|mmu:67465:Sf3a1|mmu:20637:Snrnp70|mmu:66978:Luc7l|mmu:67684:Luc7l3|mmu:192196:Luc7l2
protein localization to endoplasmic reticulum	biological_process	GO:0070972	0.0142224	0.289743	mmu:27061:Bcap31|mmu:216440:Os9|mmu:98732:Rab3gap2|mmu:67398:Srpr|mmu:14828:Hspa5|mmu:75608:Chmp4b|mmu:20813:Srp14|mmu:69276:Sec62|mmu:140740:Sec63|mmu:17872:Ppp1r15a|mmu:217337:Srp68|mmu:67437:Ssr3|mmu:30960:Vapa|mmu:30960:Mospd4|mmu:66913:Kdelr2|mmu:19325:Rab10|mmu:433667:Ankrd13c
euchromatin	cellular_component	GO:0000791	0.0142224	0.289743	mmu:15499:Hsf1|mmu:93759:Sirt1|mmu:14958:H1f0|mmu:21849:Trim28|mmu:20174:Ruvbl2|mmu:21848:Trim24|mmu:108155:Ogt|mmu:23808:Ash2l|mmu:19017:Ppargc1a|mmu:12912:Creb1|mmu:12416:Cbx2|mmu:12387:Ctnnb1|mmu:16600:Klf4|mmu:20020:Polr2a|mmu:20586:Smarca4|mmu:18140:Uhrf1|mmu:21414:Tcf7
regulation of endocytosis	biological_process	GO:0030100	0.0142734	0.290198	mmu:22088:Tsg101|mmu:14083:Ptk2|mmu:19261:Sirpa|mmu:15481:Gm8355|mmu:12317:Calr|mmu:100502698:Rubcn|mmu:109934:Abr|mmu:15387:Hnrnpk|mmu:109905:Rap1a|mmu:16412:Itgb1|mmu:16568:Kif3a|mmu:271457:Rab5a|mmu:12988:Csk|mmu:17304:Mfge8|mmu:216724:Rufy1|mmu:11736:Ankfy1|mmu:15481:Hspa8|mmu:213326:Scyl2|mmu:54525:Syt7|mmu:234779:Plcg2|mmu:15481:Gm26825|mmu:104836:Cbll1|mmu:12266:C3|mmu:64009:Syne1|mmu:2214…
DNA-templated transcription, elongation	biological_process	GO:0006354	0.0144083	0.29126	mmu:98053:Gtf2f1|mmu:14056:Ezh2|mmu:76246:Rtf1|mmu:66505:Zmynd11|mmu:56436:Adrm1|mmu:27224:Tceb3|mmu:67673:Tceb2|mmu:26395:Map2k1|mmu:235497:Leo1|mmu:22083:Ctr9|mmu:225160:Thoc1|mmu:66231:Thoc7|mmu:170472:Recql5|mmu:53817:Ddx39b|mmu:58202:Nelfb|mmu:54624:Paf1|mmu:27632:Nelfe|mmu:73473:Iws1|mmu:57261:Brd4|mmu:21399:Tcea1|mmu:16825:Ldb1|mmu:219158:Ccar2|mmu:235626:Setd2
positive regulation of cellular protein catabolic process	biological_process	GO:1903364	0.014412	0.29126	mmu:27061:Bcap31|mmu:11816:Apoe|mmu:53312:Nub1|mmu:69601:Dab2ip|mmu:22225:Usp5|mmu:269523:Vcp|mmu:17698:Msn|mmu:56469:Pias1|mmu:12759:Clu|mmu:11983:Atpif1|mmu:50754:Fbxw7|mmu:26374:Rfwd2|mmu:23807:Arih2|mmu:270627:Taf1|mmu:20610:Sumo3|mmu:81018:Rnf114|mmu:71492:Bbs7|mmu:52551:Sgta|mmu:18817:Plk1|mmu:27373:Csnk1e|mmu:20878:Aurka|mmu:22433:Xbp1|mmu:56736:Rnf14|mmu:14083:Ptk2|mmu:12520:Cd81|mmu:2062…
erythrocyte differentiation	biological_process	GO:0030218	0.014412	0.29126	mmu:59003:Maea|mmu:15469:Prmt1|mmu:78926:Gas2l1|mmu:20807:Srf|mmu:19645:Rb1|mmu:21833:Thra|mmu:16825:Ldb1|mmu:15163:Hcls1|mmu:107817:Jmjd6|mmu:11983:Atpif1|mmu:93686:Rbfox2|mmu:17129:Smad5|mmu:15526:Hspa9|mmu:20687:Sp3|mmu:22695:Zfp36|mmu:15251:Hif1a|mmu:13829:Dmtn|mmu:56484:Foxo3|mmu:226419:Dyrk3|mmu:17684:Cited2|mmu:20586:Smarca4|mmu:98366:Smap1|mmu:18174:Slc11a2|mmu:11518:Add1|mmu:97165:Gm1323…
androgen receptor signaling pathway	biological_process	GO:0030521	0.0144695	0.29126	mmu:433759:Hdac1|mmu:56736:Rnf14|mmu:93759:Sirt1|mmu:15502:Dnaja1|mmu:230753:Thrap3|mmu:18673:Phb|mmu:93760:Arid1a|mmu:22215:Ube3a|mmu:224902:Safb2|mmu:15502:Gm7816|mmu:216869:Arrb2|mmu:234959:Med17|mmu:74132:Rnf6|mmu:26896:Med14|mmu:433759:Gm10093|mmu:328572:Ep300|mmu:20586:Smarca4|mmu:57320:Park7
signal sequence binding	molecular_function	GO:0005048	0.0144695	0.29126	mmu:212999:Tnpo2|mmu:238799:Tnpo1|mmu:107939:Pom121|mmu:269966:Nup98|mmu:230673:Ipo13|mmu:11773:Gm13509|mmu:80982:Cemip|mmu:18035:Nfkbia|mmu:11773:Ap2m1|mmu:16650:Kpna6|mmu:217337:Srp68|mmu:98386:Lbr|mmu:16648:Kpna3|mmu:67952:Tomm20|mmu:20813:Srp14|mmu:66913:Kdelr2|mmu:70572:Ipo5|mmu:16211:Kpnb1
actin nucleation	biological_process	GO:0045010	0.0146096	0.293497	mmu:544963:Iqgap2|mmu:11867:Gm5637|mmu:14026:Evl|mmu:83767:Wasf1|mmu:11867:Arpc1b|mmu:74117:Actr3|mmu:19720:Trim27|mmu:14260:Fmn1|mmu:67771:Arpc5|mmu:54418:Fmn2|mmu:93689:Lmod1|mmu:14260:Mcoln1|mmu:73178:Wasl|mmu:76709:Arpc2|mmu:227753:Gsn|mmu:434204:RP24-225H21.2|mmu:66713:Actr2|mmu:50884:Nckap1|mmu:434204:Whamm
cell-cell junction organization	biological_process	GO:0045216	0.0147273	0.295062	mmu:17387:Mmp14|mmu:109711:Actn1|mmu:22388:Wdr1|mmu:19353:Rac1|mmu:17356:Afdn|mmu:19877:Rock1|mmu:19878:Rock2|mmu:12387:Ctnnb1|mmu:23790:Coro1c|mmu:16825:Ldb1|mmu:18016:Nf2|mmu:434204:RP24-225H21.2|mmu:29875:Iqgap1|mmu:68606:Ppm1f|mmu:16412:Itgb1|mmu:14609:Gja1|mmu:13823:Epb41l3|mmu:226352:Epb41l5|mmu:12988:Csk|mmu:11421:Gm11651|mmu:13144:Dapk3|mmu:60595:Actn4|mmu:20971:Sdc4|mmu:13829:Dmtn|mmu:53…
embryonic body morphogenesis	biological_process	GO:0010172	0.0148041	0.295062	mmu:70300:D7Bwg0826e|mmu:76499:Clasp2|mmu:70300:Fuz|mmu:13138:Dag1|mmu:102693:Phldb1|mmu:81896:Ift122|mmu:234366:Gatad2a|mmu:208177:Phldb2|mmu:237222:Ofd1|mmu:50884:Nckap1
outer dynein arm assembly	biological_process	GO:0036158	0.0148041	0.295062	mmu:73293:Ccdc103|mmu:54562:Lrrc6|mmu:68922:Dnaic1|mmu:114602:Gm34106|mmu:432611:Dnaic2|mmu:77058:Fcnaos|mmu:74934:Armc4|mmu:114602:Zmynd10|mmu:67685:Dyx1c1|mmu:77058:Ccdc183
U1 snRNP	cellular_component	GO:0005685	0.0148041	0.295062	mmu:20637:Snrnp70|mmu:20641:Snrpd1|mmu:54614:Prpf40b|mmu:56194:Prpf40a|mmu:20646:Snrpn|mmu:20630:Snrpc|mmu:53607:Snrpa|mmu:66978:Luc7l|mmu:67684:Luc7l3|mmu:192196:Luc7l2
negative regulation of organelle organization	biological_process	GO:0010639	0.0148814	0.29602	mmu:13436:Dnmt3b|mmu:78926:Gas2l1|mmu:65970:Lima1|mmu:100502698:Rubcn|mmu:245886:Ankrd27|mmu:52538:Acaa2|mmu:74143:Opa1|mmu:13016:Ctbp1|mmu:15381:Hnrnpc|mmu:214899:Kdm5a|mmu:243961:Shank1|mmu:17318:Mid1|mmu:50876:Tmod2|mmu:327799:Usp44|mmu:19017:Ppargc1a|mmu:14775:Gpx1|mmu:12237:Bub3|mmu:229841:Cenpe|mmu:51810:Hnrnpu|mmu:76804:Kdm4c|mmu:93689:Lmod1|mmu:72205:Eml2|mmu:18676:Phf2|mmu:170835:Inpp5j|…
response to unfolded protein	biological_process	GO:0006986	0.0150998	0.299775	mmu:50527:Ero1l|mmu:12443:Ccnd1|mmu:234734:Aars|mmu:69601:Dab2ip|mmu:67812:Ubxn4|mmu:116891:Derl2|mmu:27368:Tbl2|mmu:15528:Hspe1|mmu:77128:Crebrf|mmu:15505:Hsph1|mmu:14828:Hspa5|mmu:15519:Gm5511|mmu:67118:Bfar|mmu:192193:Edem1|mmu:11911:Atf4|mmu:320011:Uggt1|mmu:11910:Atf3|mmu:15519:Gm12346|mmu:18024:Nfe2l2|mmu:76577:Faf2|mmu:12028:Bax|mmu:67878:Tmem33|mmu:15510:Hspd1|mmu:18708:Pik3r1|mmu:15519:G…
cellular response to organic cyclic compound	biological_process	GO:0071407	0.015725	0.311576	mmu:17978:Ncoa2|mmu:19652:Rbm3|mmu:230673:Ipo13|mmu:51810:Hnrnpu|mmu:12387:Ctnnb1|mmu:15387:Hnrnpk|mmu:70790:Ubr5|mmu:67488:Calcoco1|mmu:15502:Gm7816|mmu:98660:Atp1a2|mmu:22695:Zfp36|mmu:74132:Rnf6|mmu:67685:Dyx1c1|mmu:20586:Smarca4|mmu:170472:Recql5|mmu:230753:Thrap3|mmu:12034:Gm15884|mmu:22215:Ube3a|mmu:14394:Gabra1|mmu:12385:Ctnna1|mmu:71702:Cdc5l|mmu:56335:Mettl3|mmu:12192:Zfp36l1|mmu:12193:Z…
negative regulation of cellular amide metabolic process	biological_process	GO:0034249	0.0157743	0.311944	mmu:11816:Apoe|mmu:22121:Gm11478|mmu:227331:Gigyf2|mmu:12317:Calr|mmu:16201:Ilf3|mmu:11991:Hnrnpd|mmu:26987:Eif4e2|mmu:19704:Upf1|mmu:12759:Clu|mmu:53379:Hnrnpa2b1|mmu:13144:Dapk3|mmu:19317:Qk|mmu:64602:Ireb2|mmu:210529:Mettl14|mmu:15114:Hap1|mmu:67579:Cpeb4|mmu:22695:Zfp36|mmu:26395:Map2k1|mmu:53872:Caprin1|mmu:13684:Eif4e|mmu:13665:Eif2s1|mmu:19652:Rbm3|mmu:239528:Ago2|mmu:19401:Rara|mmu:14000:…
TFIID-class transcription factor binding	molecular_function	GO:0001094	0.0159528	0.314858	mmu:14113:Gm5812|mmu:56505:Ruvbl1|mmu:55989:Nop58|mmu:20174:Ruvbl2|mmu:56505:Gm5837|mmu:50505:Ercc4|mmu:229937:Znhit6
ubiquitin-like protein-specific protease activity	molecular_function	GO:0019783	0.0159974	0.315124	mmu:84092:Usp8|mmu:230484:Usp1|mmu:235441:Usp3|mmu:22258:Usp4|mmu:22225:Usp5|mmu:252870:Usp7|mmu:235323:Usp28|mmu:83563:Usp26|mmu:216825:Usp22|mmu:74270:Usp20|mmu:71472:Usp19|mmu:170707:Usp48|mmu:327799:Usp44|mmu:54644:Otud5|mmu:227334:Usp40|mmu:76800:Usp42|mmu:22284:Usp9x|mmu:104416:Bap1|mmu:252870:4930431P03Rik|mmu:231915:Uspl1|mmu:22224:Usp10|mmu:236733:Usp11|mmu:74112:Usp16|mmu:170822:Usp33|m…
actin cytoskeleton reorganization	biological_process	GO:0031532	0.0160664	0.315256	mmu:27418:Mkln1|mmu:217866:Cdc42bpb|mmu:320365:Fry|mmu:13144:Dapk3|mmu:56044:Rala|mmu:75454:Phpt1|mmu:13039:Ctsl|mmu:434204:RP24-225H21.2|mmu:13829:Dmtn|mmu:665113:Tnik|mmu:11857:Arhgdib|mmu:192662:Arhgdia|mmu:57342:Parva|mmu:192197:Bcas3|mmu:50932:Mink1|mmu:69538:Antxr1|mmu:12978:Csf1r|mmu:23897:Hax1|mmu:18213:Ntrk3|mmu:18762:Prkcz|mmu:20202:S100a9|mmu:13860:Eps8|mmu:218194:Phactr1|mmu:12488:Cd2…
maintenance of protein location	biological_process	GO:0045185	0.0160664	0.315256	mmu:66573:Dzip1|mmu:66913:Kdelr2|mmu:21833:Thra|mmu:216440:Os9|mmu:338467:Morc3|mmu:13823:Epb41l3|mmu:209361:Taf3|mmu:14828:Hspa5|mmu:18717:Pip5k1c|mmu:18763:Pkd1|mmu:18035:Nfkbia|mmu:70549:Tln2|mmu:21894:Tln1|mmu:18643:Pfn1|mmu:382562:Pfn4|mmu:19073:Srgn|mmu:64009:Syne1|mmu:319565:Syne2|mmu:212073:Syne3|mmu:106021:Topors|mmu:14084:Faf1|mmu:14119:Fbn2|mmu:26936:Mprip|mmu:13138:Dag1|mmu:233833:Tnr…
regulation of microtubule-based process	biological_process	GO:0032886	0.016318	0.319404	mmu:76499:Clasp2|mmu:12009:Cep131|mmu:78926:Gas2l1|mmu:66917:Chordc1|mmu:19878:Rock2|mmu:12387:Ctnnb1|mmu:56430:Clip1|mmu:29877:Hdgfrp3|mmu:102693:Phldb1|mmu:17245:Mdm1|mmu:18148:Npm1|mmu:208177:Phldb2|mmu:13367:Diaph1|mmu:19888:Rp1|mmu:18518:Igbp1|mmu:51938:Ccdc39|mmu:15114:Hap1|mmu:15185:Hdac6|mmu:225523:Cep120|mmu:67378:Bbs2|mmu:30839:Fbxw5|mmu:66700:Chmp3|mmu:74934:Armc4|mmu:17318:Mid1|mmu:14…
positive regulation of cellular component biogenesis	biological_process	GO:0044089	0.0163408	0.319404	mmu:71902:Cand1|mmu:226352:Epb41l5|mmu:12387:Ctnnb1|mmu:18016:Nf2|mmu:12404:Cbln1|mmu:434204:RP24-225H21.2|mmu:29875:Iqgap1|mmu:544963:Iqgap2|mmu:72587:Pan3|mmu:18643:Pfn1|mmu:93689:Lmod1|mmu:22088:Gm15832|mmu:53860:Sept9|mmu:235072:Sept7|mmu:192197:Bcas3|mmu:69710:Arap1|mmu:14084:Faf1|mmu:66616:Snx9|mmu:12028:Bax|mmu:13138:Dag1|mmu:269254:Setx|mmu:13043:Cttn|mmu:70300:D7Bwg0826e|mmu:11538:Adnp|m…
proline-rich region binding	molecular_function	GO:0070064	0.0166995	0.325784	mmu:13043:Cttn|mmu:12988:Csk|mmu:12443:Ccnd1|mmu:56070:Tcerg1|mmu:17999:Nedd4|mmu:11785:Apbb1|mmu:56194:Prpf40a|mmu:18643:Pfn1|mmu:74256:Cyld|mmu:22380:Wbp4|mmu:22601:Yap1
primary neural tube formation	biological_process	GO:0014020	0.0167757	0.326642	mmu:73916:Ift57|mmu:19878:Rock2|mmu:232906:Arhgap35|mmu:74143:Opa1|mmu:234366:Gatad2a|mmu:56044:Rala|mmu:140570:Plxnb2|mmu:100169:Phactr4|mmu:16974:Lrp6|mmu:93760:Arid1a|mmu:20971:Sdc4|mmu:15251:Hif1a|mmu:18643:Pfn1|mmu:170823:Glmn|mmu:17684:Cited2|mmu:22323:Vasp|mmu:19401:Rara|mmu:20115:Gm6472|mmu:19411:Rarg|mmu:70300:Fuz|mmu:18747:Prkaca|mmu:12631:Cfl1|mmu:18749:Prkacb|mmu:225876:Kdm2a|mmu:5088…
regulation of cellular protein localization	biological_process	GO:1903827	0.0171279	0.332859	mmu:19247:Ptpn11|mmu:56505:Gm5837|mmu:60321:Wbp11|mmu:19250:Ptpn14|mmu:12387:Ctnnb1|mmu:15387:Hnrnpk|mmu:18016:Nf2|mmu:18015:Nf1|mmu:11983:Atpif1|mmu:29875:Iqgap1|mmu:70790:Ubr5|mmu:16412:Itgb1|mmu:229603:Otud7b|mmu:56228:Ube2j1|mmu:140499:Ube2j2|mmu:72993:Appl1|mmu:15502:Gm7816|mmu:14360:Fyn|mmu:22687:Zpr1|mmu:15516:Hsp90ab1|mmu:18222:Numb|mmu:104416:Bap1|mmu:192197:Bcas3|mmu:74772:Atp13a2|mmu:1…
chromatin silencing at rDNA	biological_process	GO:0000183	0.0173687	0.333697	mmu:93762:Gm13231|mmu:93762:Gm13034|mmu:101867:Rrp8|mmu:93759:Sirt1|mmu:18676:Phf2|mmu:93762:Smarca5
small nucleolar ribonucleoprotein complex assembly	biological_process	GO:0000491	0.0173687	0.333697	mmu:56505:Ruvbl1|mmu:229937:Znhit6|mmu:20174:Ruvbl2|mmu:56505:Gm5837|mmu:68845:Pih1d1|mmu:27275:Nufip1
positive regulation of centrosome duplication	biological_process	GO:0010825	0.0173687	0.333697	mmu:70235:Poc1a|mmu:225523:Cep120|mmu:19878:Rock2|mmu:20479:Vps4b|mmu:18148:Npm1|mmu:18148:RP24-389J11.1
IRES-dependent viral translational initiation	biological_process	GO:0075522	0.0173687	0.333697	mmu:55944:Gm17638|mmu:13669:Eif3a|mmu:55944:Eif3d|mmu:18521:Pcbp2|mmu:18521:Gm27406|mmu:20823:Ssb
box C/D snoRNP assembly	biological_process	GO:0000492	0.0173687	0.333697	mmu:56505:Ruvbl1|mmu:229937:Znhit6|mmu:20174:Ruvbl2|mmu:56505:Gm5837|mmu:68845:Pih1d1|mmu:27275:Nufip1
maintenance of DNA methylation	biological_process	GO:0010216	0.0173687	0.333697	mmu:15201:Hells|mmu:13433:Dnmt1|mmu:252870:Usp7|mmu:13018:Ctcf|mmu:18140:Uhrf1|mmu:252870:4930431P03Rik
phosphatase binding	molecular_function	GO:0019902	0.0174779	0.335158	mmu:97387:Strn4|mmu:12988:Csk|mmu:226517:Smg7|mmu:69601:Dab2ip|mmu:12387:Ctnnb1|mmu:72590:Ppme1|mmu:17872:Ppp1r15a|mmu:22027:Hsp90b1|mmu:12388:Ctnnd1|mmu:29875:Iqgap1|mmu:229512:Smg5|mmu:100169:Phactr4|mmu:18518:Igbp1|mmu:218194:Phactr1|mmu:226744:Cnst|mmu:26941:Slc9a3r1|mmu:384783:Irs2|mmu:15519:Gm5511|mmu:14784:Grb2|mmu:53310:Dlg3|mmu:16905:Lmna|mmu:16438:Itpr1|mmu:20848:Stat3|mmu:15519:Gm12346…
actin filament organization	biological_process	GO:0007015	0.0175308	0.335275	mmu:12631:Cfl1|mmu:65970:Lima1|mmu:237860:Ssh2|mmu:18016:Nf2|mmu:434204:RP24-225H21.2|mmu:243961:Shank1|mmu:230837:Asap3|mmu:50876:Tmod2|mmu:69710:Arap1|mmu:93689:Lmod1|mmu:12385:Ctnna1|mmu:13043:Cttn|mmu:13800:Enah|mmu:22350:Ezr|mmu:14489:Mtpn|mmu:434204:Whamm|mmu:109711:Actn1|mmu:22240:Dpysl3|mmu:22388:Wdr1|mmu:19353:Rac1|mmu:22027:1810014B01Rik|mmu:20971:Sdc4|mmu:18643:Pfn1|mmu:74569:Ttc17|mmu…
cytoplasmic translation	biological_process	GO:0002181	0.0175502	0.335275	mmu:55944:Gm17638|mmu:14852:Gspt1|mmu:11837:Rplp0|mmu:15114:Hap1|mmu:18521:Gm27406|mmu:67186:Rplp2|mmu:19988:Rpl6|mmu:67579:Cpeb4|mmu:56335:Mettl3|mmu:55944:Eif3d|mmu:57808:Rpl35a|mmu:66480:Rpl15|mmu:18521:Pcbp2|mmu:66229:Rpl7l1|mmu:19989:Rpl7|mmu:98828:Cdc123|mmu:14852:2610020C07Rik|mmu:13669:Eif3a|mmu:20823:Ssb
positive regulation of cellular catabolic process	biological_process	GO:0031331	0.0175937	0.335473	mmu:27061:Bcap31|mmu:15499:Hsf1|mmu:11816:Apoe|mmu:53312:Nub1|mmu:69601:Dab2ip|mmu:18458:Gm16580|mmu:11818:Apoh|mmu:11502:Adam9|mmu:269523:Vcp|mmu:71999:Fbxo22|mmu:56469:Pias1|mmu:19704:Upf1|mmu:12193:Zfp36l2|mmu:53312:Gm26648|mmu:12759:Clu|mmu:11983:Atpif1|mmu:50754:Fbxw7|mmu:12894:Cpt1a|mmu:71492:Bbs7|mmu:26374:Rfwd2|mmu:23807:Arih2|mmu:270627:Taf1|mmu:27059:Sh3d19|mmu:20610:Sumo3|mmu:81018:Rnf…
regulation of actin cytoskeleton organization	biological_process	GO:0032956	0.0179215	0.341081	mmu:14260:Fmn1|mmu:83767:Wasf1|mmu:22388:Wdr1|mmu:19353:Rac1|mmu:76260:Ttc8|mmu:65970:Lima1|mmu:12488:Cd2ap|mmu:19877:Rock1|mmu:19878:Rock2|mmu:17260:Mef2c|mmu:14219:Ctgf|mmu:237860:Ssh2|mmu:232906:Arhgap35|mmu:15163:Hcls1|mmu:211673:Arfgef1|mmu:13144:Dapk3|mmu:66713:Actr2|mmu:243961:Shank1|mmu:434204:Whamm|mmu:75454:Phpt1|mmu:234695:Carmil2|mmu:16971:Lrp1|mmu:13039:Ctsl|mmu:69710:Arap1|mmu:50876…
protein stabilization	biological_process	GO:0050821	0.018013	0.34218	mmu:14682:Gnaq|mmu:21423:Tcf3|mmu:12317:Calr|mmu:11785:Apbb1|mmu:252870:Usp7|mmu:12759:Clu|mmu:18148:Npm1|mmu:19035:Ppib|mmu:50754:Fbxw7|mmu:338467:Morc3|mmu:170822:Usp33|mmu:15161:Hcfc1|mmu:18673:Phb|mmu:12539:Cdc37|mmu:18643:Pfn1|mmu:13542:Dvl1|mmu:57437:Golga7|mmu:252870:4930431P03Rik|mmu:224727:Bag6|mmu:22059:Trp53|mmu:12034:Phb2|mmu:12034:Gm15884|mmu:57320:Park7|mmu:215653:Rassf2|mmu:20910:S…
ATPase regulator activity	molecular_function	GO:0060590	0.0181579	0.343355	mmu:11983:Atpif1|mmu:19341:Rab4a|mmu:18643:Pfn1|mmu:99349:Dnajc24|mmu:23950:Dnajb6|mmu:19346:Rab6a|mmu:217737:Ahsa1|mmu:268390:Ahsa2|mmu:11983:Gm12999|mmu:23950:Gm6395|mmu:217737:AC151967.1|mmu:11931:Atp1b1
androgen receptor binding	molecular_function	GO:0050681	0.0181579	0.343355	mmu:56736:Rnf14|mmu:99982:Kdm1a|mmu:320795:Pkn1|mmu:57320:Park7|mmu:18751:Prkcb|mmu:19183:Psmc3ip|mmu:76804:Kdm4c|mmu:74132:Rnf6|mmu:328572:Ep300|mmu:20586:Smarca4|mmu:12317:Calr|mmu:68879:Prpf6
regulation of binding	biological_process	GO:0051098	0.0182539	0.343355	mmu:266692:Cpne1|mmu:12387:Ctnnb1|mmu:15387:Hnrnpk|mmu:15388:Hnrnpl|mmu:12306:Anxa2|mmu:104346:Gas8|mmu:18763:Pkd1|mmu:67238:Fam220a|mmu:15516:Hsp90ab1|mmu:16600:Klf4|mmu:20586:Smarca4|mmu:11421:Gm11651|mmu:12028:Bax|mmu:54723:Tfip11|mmu:23988:Pin1|mmu:381280:Hjurp|mmu:11538:Adnp|mmu:117149:Tirap|mmu:19384:Ran|mmu:14534:Kat2a|mmu:15259:Hipk3|mmu:19268:Ptprf|mmu:27373:Csnk1e|mmu:69601:Dab2ip|mmu:1…
protein acetyltransferase complex	cellular_component	GO:0031248	0.0182784	0.343355	mmu:74026:Msl1|mmu:15161:Hcfc1|mmu:68691:Kansl1l|mmu:74026:Gm12359|mmu:56505:Gm5837|mmu:97243:Gm16286|mmu:11461:Actb|mmu:102162:Taf5l|mmu:216825:Usp22|mmu:67773:Kat8|mmu:69612:Kansl2|mmu:76719:Kansl1|mmu:56505:Ruvbl1|mmu:231713:Naa25|mmu:20174:Ruvbl2|mmu:217218:Atxn7l3|mmu:228829:Phf20|mmu:28019:Gm44597|mmu:59001:Pole3|mmu:17847:Usp34|mmu:269003:Sap130|mmu:71777:Ing3|mmu:78689:Naa35|mmu:14534:Kat…
translation factor activity, RNA binding	molecular_function	GO:0008135	0.0182784	0.343355	mmu:67160:Eef1g|mmu:13627:Gm13456|mmu:68572:Mrpl58|mmu:55944:Gm17638|mmu:13627:Gm6767|mmu:13627:Eef1a1|mmu:224045:Eif2b5|mmu:66235:Eif1ax|mmu:13669:Eif3a|mmu:13684:Eif4e|mmu:13665:Eif2s1|mmu:67204:Eif2s2|mmu:68135:Eif3h|mmu:26987:Eif4e2|mmu:13690:Eif4g2|mmu:208643:Eif4g1|mmu:56347:Eif3c|mmu:55944:Eif3d|mmu:14852:Gspt1|mmu:53356:Eif3g|mmu:13627:Gm6170|mmu:14852:2610020C07Rik|mmu:13682:Eif4a2|mmu:2…
acetyltransferase complex	cellular_component	GO:1902493	0.0182784	0.343355	mmu:74026:Msl1|mmu:15161:Hcfc1|mmu:68691:Kansl1l|mmu:74026:Gm12359|mmu:56505:Gm5837|mmu:97243:Gm16286|mmu:11461:Actb|mmu:102162:Taf5l|mmu:216825:Usp22|mmu:67773:Kat8|mmu:69612:Kansl2|mmu:76719:Kansl1|mmu:56505:Ruvbl1|mmu:231713:Naa25|mmu:20174:Ruvbl2|mmu:217218:Atxn7l3|mmu:228829:Phf20|mmu:28019:Gm44597|mmu:59001:Pole3|mmu:17847:Usp34|mmu:269003:Sap130|mmu:71777:Ing3|mmu:78689:Naa35|mmu:14534:Kat…
regulation of protein complex assembly	biological_process	GO:0043254	0.0183382	0.343841	mmu:71902:Cand1|mmu:19247:Ptpn11|mmu:245886:Ankrd27|mmu:434204:RP24-225H21.2|mmu:116837:Rims1|mmu:544963:Iqgap2|mmu:50876:Tmod2|mmu:269254:Setx|mmu:14084:Faf1|mmu:66616:Snx9|mmu:12028:Bax|mmu:93689:Lmod1|mmu:12387:Ctnnb1|mmu:13043:Cttn|mmu:381280:Hjurp|mmu:72205:Eml2|mmu:170835:Inpp5j|mmu:14489:Mtpn|mmu:434204:Whamm|mmu:19353:Rac1|mmu:69601:Dab2ip|mmu:21833:Thra|mmu:94090:Trim9|mmu:108124:Napa|mm…
positive regulation of catabolic process	biological_process	GO:0009896	0.018466	0.345598	mmu:27061:Bcap31|mmu:112406:Egln2|mmu:11816:Apoe|mmu:53312:Nub1|mmu:19684:Rdx|mmu:69601:Dab2ip|mmu:18458:Gm16580|mmu:11818:Apoh|mmu:11502:Adam9|mmu:99375:Cul4a|mmu:71999:Fbxo22|mmu:56469:Pias1|mmu:19704:Upf1|mmu:12193:Zfp36l2|mmu:53312:Gm26648|mmu:12759:Clu|mmu:11983:Atpif1|mmu:22225:Usp5|mmu:50754:Fbxw7|mmu:12894:Cpt1a|mmu:14609:Gja1|mmu:71492:Bbs7|mmu:26374:Rfwd2|mmu:23807:Arih2|mmu:270627:Taf1…
protein complex assembly	Undef	GO:0006461	0.018566	0.34619	mmu:14083:Ptk2|mmu:71902:Cand1|mmu:103468:Nup107|mmu:18039:Nefl|mmu:19247:Ptpn11|mmu:20525:Slc2a1|mmu:73293:Ccdc103|mmu:229584:Pogz|mmu:235072:Sept7|mmu:74143:Opa1|mmu:14194:Fh1|mmu:116837:Rims1|mmu:243961:Shank1|mmu:12894:Cpt1a|mmu:71805:Nup93|mmu:108124:Napa|mmu:18103:Nme2|mmu:50876:Tmod2|mmu:13627:Eef1a1|mmu:26395:Map2k1|mmu:12385:Ctnna1|mmu:77058:Fcnaos|mmu:14784:Grb2|mmu:53860:Sept9|mmu:6746…
protein complex biogenesis	biological_process	GO:0070271	0.018566	0.34619	mmu:14083:Ptk2|mmu:71902:Cand1|mmu:103468:Nup107|mmu:18039:Nefl|mmu:19247:Ptpn11|mmu:20525:Slc2a1|mmu:73293:Ccdc103|mmu:229584:Pogz|mmu:235072:Sept7|mmu:74143:Opa1|mmu:14194:Fh1|mmu:116837:Rims1|mmu:243961:Shank1|mmu:12894:Cpt1a|mmu:71805:Nup93|mmu:108124:Napa|mmu:18103:Nme2|mmu:50876:Tmod2|mmu:13627:Eef1a1|mmu:26395:Map2k1|mmu:12385:Ctnna1|mmu:77058:Fcnaos|mmu:14784:Grb2|mmu:53860:Sept9|mmu:6746…
plasma membrane organization	biological_process	GO:0007009	0.0186721	0.346967	mmu:76499:Clasp2|mmu:12988:Csk|mmu:19353:Rac1|mmu:244654:Mtss1l|mmu:16573:Kif5b|mmu:16573:Gm17036|mmu:19877:Rock1|mmu:19878:Rock2|mmu:56430:Clip1|mmu:76688:Arfrp1|mmu:22318:Vamp2|mmu:56217:Mpp5|mmu:12759:Clu|mmu:17918:Myo5a|mmu:434204:Whamm|mmu:434204:RP24-225H21.2|mmu:20909:Stx4a|mmu:16412:Itgb1|mmu:13823:Epb41l3|mmu:12306:Anxa2|mmu:16974:Lrp6|mmu:11938:Atp2a2|mmu:26941:Slc9a3r1|mmu:67378:Bbs2|m…
negative regulation of chromosome organization	biological_process	GO:2001251	0.0186763	0.346967	mmu:13436:Dnmt3b|mmu:16468:Jarid2|mmu:51810:Hnrnpu|mmu:13016:Ctbp1|mmu:15381:Hnrnpc|mmu:214899:Kdm5a|mmu:70790:Ubr5|mmu:20466:Sin3a|mmu:21951:Tnks|mmu:103677:Smg6|mmu:98403:Zfp451|mmu:12236:Bub1b|mmu:327799:Usp44|mmu:50505:Ercc4|mmu:18817:Plk1|mmu:71458:Bcor|mmu:22589:Atrx|mmu:18676:Phf2|mmu:27354:Nbn|mmu:12237:Bub3|mmu:497652:Acd|mmu:17120:Mad1l1|mmu:83560:Tex14|mmu:229841:Cenpe|mmu:13433:Dnmt1|…
regulation of cell cycle phase transition	biological_process	GO:1901987	0.0189821	0.351526	mmu:12034:Phb2|mmu:77011:Ticrr|mmu:227331:Gigyf2|mmu:269582:Clspn|mmu:12443:Ccnd1|mmu:14841:Gsg2|mmu:68612:Ube2c|mmu:19645:Rb1|mmu:99375:Cul4a|mmu:18761:Prkcq|mmu:14056:Ezh2|mmu:18763:Pkd1|mmu:19186:Psme1|mmu:18148:Npm1|mmu:12545:Cdc7|mmu:15512:Hspa2|mmu:75276:Ppp1r1c|mmu:13205:Ddx3x|mmu:235559:Topbp1|mmu:12236:Bub1b|mmu:237877:Atad5|mmu:327799:Usp44|mmu:74996:Usp47|mmu:13872:Ercc3|mmu:13194:Ddb1…
cell-matrix adhesion	biological_process	GO:0007160	0.0189911	0.351526	mmu:230379:Acer2|mmu:109711:Actn1|mmu:27418:Mkln1|mmu:14268:Fn1|mmu:19353:Rac1|mmu:19877:Rock1|mmu:11502:Adam9|mmu:12387:Ctnnb1|mmu:20411:Sorbs1|mmu:14219:Ctgf|mmu:16825:Ldb1|mmu:18015:Nf1|mmu:20807:Srf|mmu:13144:Dapk3|mmu:29875:Iqgap1|mmu:68606:Ppm1f|mmu:16412:Itgb1|mmu:226352:Epb41l5|mmu:19261:Sirpa|mmu:434204:RP24-225H21.2|mmu:12305:Ddr1|mmu:20971:Sdc4|mmu:13829:Dmtn|mmu:12825:Col3a1|mmu:14219…
protein ubiquitination	biological_process	GO:0016567	0.0191882	0.354527	mmu:67245:Peli1|mmu:71902:Cand1|mmu:53312:Nub1|mmu:22258:Usp4|mmu:19647:Rbbp6|mmu:71999:Fbxo22|mmu:22088:Gm15832|mmu:101358:Fbxl14|mmu:17222:Anapc1|mmu:224826:Ubr2|mmu:70790:Ubr5|mmu:53621:Cnot4|mmu:23807:Arih2|mmu:140499:Ube2j2|mmu:20747:Spop|mmu:327799:Usp44|mmu:20610:Sumo3|mmu:14360:Fyn|mmu:56631:2310058D17Rik|mmu:78913:Ltn1|mmu:15516:Hsp90ab1|mmu:65113:Ndfip1|mmu:67118:Bfar|mmu:74132:Rnf6|mmu…
nuclear euchromatin	cellular_component	GO:0005719	0.0192465	0.354956	mmu:93759:Sirt1|mmu:14958:H1f0|mmu:21849:Trim28|mmu:20174:Ruvbl2|mmu:21848:Trim24|mmu:23808:Ash2l|mmu:19017:Ppargc1a|mmu:12912:Creb1|mmu:12387:Ctnnb1|mmu:16600:Klf4|mmu:20020:Polr2a|mmu:20586:Smarca4|mmu:21414:Tcf7
positive regulation of proteolysis involved in cellular protein catabolic process	biological_process	GO:1903052	0.0193437	0.356101	mmu:27061:Bcap31|mmu:53312:Nub1|mmu:69601:Dab2ip|mmu:22225:Usp5|mmu:269523:Vcp|mmu:71999:Fbxo22|mmu:56469:Pias1|mmu:12759:Clu|mmu:11983:Atpif1|mmu:50754:Fbxw7|mmu:26374:Rfwd2|mmu:23807:Arih2|mmu:270627:Taf1|mmu:20610:Sumo3|mmu:104318:Csnk1d|mmu:71492:Bbs7|mmu:52551:Sgta|mmu:13542:Dvl1|mmu:20878:Aurka|mmu:22433:Xbp1|mmu:56736:Rnf14|mmu:14083:Ptk2|mmu:18817:Plk1|mmu:20620:Plk2|mmu:14629:Gclc|mmu:11…
positive regulation of cell projection organization	biological_process	GO:0031346	0.0196417	0.360423	mmu:11816:Apoe|mmu:18039:Nefl|mmu:216739:Acsl6|mmu:11785:Apbb1|mmu:245886:Ankrd27|mmu:15387:Hnrnpk|mmu:74143:Opa1|mmu:29875:Iqgap1|mmu:243961:Shank1|mmu:16412:Itgb1|mmu:18103:Nme2|mmu:13627:Eef1a1|mmu:14360:Fyn|mmu:15519:Gm5511|mmu:59041:Stk25|mmu:223255:Stk24|mmu:53860:Sept9|mmu:18222:Numb|mmu:53872:Caprin1|mmu:235072:Sept7|mmu:192197:Bcas3|mmu:69710:Arap1|mmu:13728:Mark2|mmu:269254:Setx|mmu:241…
cell cycle checkpoint	biological_process	GO:0000075	0.0196574	0.360423	mmu:15499:Hsf1|mmu:77011:Ticrr|mmu:227331:Gigyf2|mmu:12753:Clock|mmu:12443:Ccnd1|mmu:52696:Zwint|mmu:19247:Ptpn11|mmu:99375:Cul4a|mmu:19290:Pura|mmu:235323:Usp28|mmu:68193:Gm9385|mmu:21974:Top2b|mmu:17164:Mapkapk2|mmu:21973:Top2a|mmu:330177:Taok3|mmu:235559:Topbp1|mmu:12450:Ccng1|mmu:381921:Taok2|mmu:269582:Clspn|mmu:14841:Gsg2|mmu:17193:Mbd4|mmu:20878:Aurka|mmu:70681:Fam175a|mmu:225160:Thoc1|mmu…
protein polymerization	biological_process	GO:0051258	0.0196853	0.360423	mmu:19720:Trim27|mmu:83767:Wasf1|mmu:19353:Rac1|mmu:18039:Nefl|mmu:68612:Ube2c|mmu:15163:Hcls1|mmu:56430:Clip1|mmu:74143:Opa1|mmu:14260:Mcoln1|mmu:74006:Dnm1l|mmu:211673:Arfgef1|mmu:434204:RP24-225H21.2|mmu:66713:Actr2|mmu:544963:Iqgap2|mmu:76499:Clasp2|mmu:19888:Rp1|mmu:234695:Carmil2|mmu:16765:Stmn1|mmu:50876:Tmod2|mmu:11867:Arpc1b|mmu:74569:Ttc17|mmu:67771:Arpc5|mmu:13829:Dmtn|mmu:18643:Pfn1|m…
positive regulation of cytoskeleton organization	biological_process	GO:0051495	0.0198911	0.360946	mmu:83767:Wasf1|mmu:22388:Wdr1|mmu:19353:Rac1|mmu:19878:Rock2|mmu:328572:Ep300|mmu:14219:Ctgf|mmu:18016:Nf2|mmu:434204:RP24-225H21.2|mmu:66713:Actr2|mmu:68606:Ppm1f|mmu:234695:Carmil2|mmu:18643:Pfn1|mmu:11867:Arpc1b|mmu:20971:Sdc4|mmu:67771:Arpc5|mmu:56431:Dstn|mmu:14784:Grb2|mmu:544963:Iqgap2|mmu:225523:Cep120|mmu:14219:Gm15270|mmu:192197:Bcas3|mmu:434204:Whamm|mmu:11867:Gm5637|mmu:320472:Ppm1e|…
methylation-dependent chromatin silencing	biological_process	GO:0006346	0.0199251	0.360946	mmu:433759:Hdac1|mmu:15201:Hells|mmu:21849:Trim28|mmu:13433:Dnmt1|mmu:13436:Dnmt3b|mmu:17191:Mbd2|mmu:73503:Mbd3l1|mmu:433759:Gm10093|mmu:20586:Smarca4|mmu:18140:Uhrf1
cytoplasmic dynein complex	cellular_component	GO:0005868	0.0199251	0.360946	mmu:13191:Dctn1|mmu:12125:Bcl2l11|mmu:13426:Dync1i1|mmu:13427:Dync1i2|mmu:234663:RP24-178J22.1|mmu:235661:Dync1li1|mmu:13424:Dync1h1|mmu:56455:Dynll1|mmu:67068:Dynlrb1|mmu:108989:Tpr
corticosteroid receptor signaling pathway	biological_process	GO:0031958	0.0199251	0.360946	mmu:17978:Ncoa2|mmu:22629:Ywhah|mmu:230673:Ipo13|mmu:18673:Phb|mmu:93760:Arid1a|mmu:12753:Clock|mmu:12952:Cry1|mmu:18626:Per1|mmu:16452:Jak2|mmu:19060:Ppp5c
fibril organization	biological_process	GO:0097435	0.0199251	0.360946	mmu:15481:Gm15459|mmu:15481:Gm8355|mmu:11820:App|mmu:15481:Hspa8|mmu:15516:Hsp90ab1|mmu:12831:Col5a1|mmu:15481:Gm26825|mmu:13010:Cst3|mmu:12825:Col3a1|mmu:227753:Gsn
protein acylation	biological_process	GO:0043543	0.0199278	0.360946	mmu:18125:Nos1|mmu:74026:Msl1|mmu:21423:Tcf3|mmu:74026:Gm12359|mmu:68268:Zdhhc21|mmu:11785:Apbb1|mmu:16825:Ldb1|mmu:97243:Gm16286|mmu:18108:Nmt2|mmu:18107:Nmt1|mmu:13016:Ctbp1|mmu:54169:Kat6b|mmu:67773:Kat8|mmu:102162:Taf5l|mmu:228829:Phf20|mmu:13018:Ctcf|mmu:57746:Piwil2|mmu:433759:Hdac1|mmu:69612:Kansl2|mmu:76719:Kansl1|mmu:15182:Hdac2|mmu:56505:Ruvbl1|mmu:15161:Hcfc1|mmu:231713:Naa25|mmu:20174…
negative regulation of RNA splicing	biological_process	GO:0033119	0.0200273	0.361598	mmu:68052:Rps13|mmu:68035:Rbm42|mmu:67996:Srsf6|mmu:18148:RP24-389J11.1|mmu:56215:Acin1|mmu:225027:Srsf7|mmu:19656:Rbmxl1|mmu:15387:Hnrnpk|mmu:15388:Hnrnpl|mmu:53379:Hnrnpa2b1|mmu:231769:Sfswap|mmu:18148:Npm1|mmu:20462:Tra2b|mmu:19826:Rnps1
histone acetyltransferase complex	cellular_component	GO:0000123	0.0200709	0.361598	mmu:74026:Msl1|mmu:15161:Hcfc1|mmu:68691:Kansl1l|mmu:74026:Gm12359|mmu:56505:Gm5837|mmu:11461:Actb|mmu:102162:Taf5l|mmu:216825:Usp22|mmu:67773:Kat8|mmu:69612:Kansl2|mmu:76719:Kansl1|mmu:56505:Ruvbl1|mmu:20174:Ruvbl2|mmu:17847:Usp34|mmu:228829:Phf20|mmu:28019:Gm44597|mmu:59001:Pole3|mmu:217218:Atxn7l3|mmu:269003:Sap130|mmu:71777:Ing3|mmu:14534:Kat2a|mmu:76901:Jade2|mmu:56456:Actl6a|mmu:108155:Ogt|…
sperm flagellum	cellular_component	GO:0036126	0.0200709	0.361598	mmu:11636:Ak1|mmu:17427:Mns1|mmu:226265:Eno4|mmu:18412:Sqstm1|mmu:432611:Dnaic2|mmu:26941:Slc9a3r1|mmu:13209:Ddx6|mmu:69387:Dnajb13|mmu:15519:Gm5511|mmu:69707:Iqcg|mmu:18952:Sept4|mmu:11421:Gm11651|mmu:15519:Gm12346|mmu:71062:Tekt3|mmu:22092:Rsph1|mmu:70426:Tekt5|mmu:108812:Als2cr12|mmu:15519:Gm5844|mmu:16828:Ldha|mmu:76718:Catsperg1|mmu:12589:Ift81|mmu:19384:Ran|mmu:76378:Ropn1|mmu:71132:Cabyr|m…
neural tube closure	biological_process	GO:0001843	0.0202537	0.362953	mmu:73916:Ift57|mmu:19878:Rock2|mmu:232906:Arhgap35|mmu:74143:Opa1|mmu:234366:Gatad2a|mmu:56044:Rala|mmu:140570:Plxnb2|mmu:100169:Phactr4|mmu:16974:Lrp6|mmu:93760:Arid1a|mmu:20971:Sdc4|mmu:18643:Pfn1|mmu:170823:Glmn|mmu:17684:Cited2|mmu:22323:Vasp|mmu:19401:Rara|mmu:20115:Gm6472|mmu:19411:Rarg|mmu:70300:Fuz|mmu:18747:Prkaca|mmu:18749:Prkacb|mmu:225876:Kdm2a|mmu:50884:Nckap1|mmu:24136:Zeb2|mmu:703…
positive regulation of cellular amide metabolic process	biological_process	GO:0034250	0.0202537	0.362953	mmu:19652:Rbm3|mmu:57746:Piwil2|mmu:73826:Poldip3|mmu:218693:Paip1|mmu:53357:Pla2g6|mmu:228994:Ythdf1|mmu:15388:Hnrnpl|mmu:12759:Clu|mmu:20091:Rps3a1|mmu:18148:Npm1|mmu:13164:Dazl|mmu:13205:Ddx3x|mmu:11991:Hnrnpd|mmu:224045:Eif2b5|mmu:20218:Khdrbs1|mmu:18024:Nfe2l2|mmu:12567:Cdk4|mmu:53817:Ddx39b|mmu:15568:Elavl1|mmu:13690:Eif4g2|mmu:16589:Uhmk1|mmu:74112:Usp16|mmu:18148:RP24-389J11.1|mmu:56335:M…
spindle organization	biological_process	GO:0007051	0.0202537	0.362953	mmu:54141:Spag5|mmu:76478:Haus8|mmu:73738:Haus7|mmu:16571:Kif4|mmu:21951:Tnks|mmu:228730:Kiz|mmu:72119:Tpx2|mmu:73420:Ccsap|mmu:225523:Cep120|mmu:51944:Gm14091|mmu:71819:Kif23|mmu:99412:Golga2|mmu:20878:Aurka|mmu:16569:Kif3b|mmu:75608:Chmp4b|mmu:16211:Kpnb1|mmu:51944:Knstrn|mmu:51792:Ppp2r1a|mmu:20479:Vps4b|mmu:18817:Plk1|mmu:57752:Tacc2|mmu:53869:Rab11a|mmu:27050:Rps3|mmu:108989:Tpr|mmu:74237:Tu…
flotillin complex	cellular_component	GO:0016600	0.0203918	0.364783	mmu:12402:Cbl|mmu:12387:Ctnnb1|mmu:23790:Coro1c|mmu:14251:Flot1|mmu:12388:Ctnnd1|mmu:20411:Sorbs1|mmu:12385:Ctnna1|mmu:12388:Gm28635
dynein complex	cellular_component	GO:0030286	0.0205542	0.36704	mmu:13191:Dctn1|mmu:12125:Bcl2l11|mmu:15185:Hdac6|mmu:13426:Dync1i1|mmu:234663:RP24-178J22.1|mmu:13427:Dync1i2|mmu:75563:Dnali1|mmu:432611:Dnaic2|mmu:68922:Dnaic1|mmu:108989:Tpr|mmu:13424:Dync1h1|mmu:69654:Dctn2|mmu:56455:Dynll1|mmu:67068:Dynlrb1|mmu:235661:Dync1li1
actin filament binding	molecular_function	GO:0051015	0.0208255	0.370994	mmu:109711:Actn1|mmu:338367:Myo1d|mmu:60595:Actn4|mmu:65970:Lima1|mmu:23790:Coro1c|mmu:69538:Antxr1|mmu:68794:Flnc|mmu:74117:Actr3|mmu:66713:Actr2|mmu:208076:Pknox2|mmu:18457:Bloc1s6|mmu:225115:Svil|mmu:11867:Arpc1b|mmu:70599:Ssfa2|mmu:67771:Arpc5|mmu:21894:Tln1|mmu:56431:Dstn|mmu:270058:Map1s|mmu:544963:Iqgap2|mmu:21925:Tnnc2|mmu:64009:Syne1|mmu:319565:Syne2|mmu:212073:Syne3|mmu:14086:Fscn1|mmu:…
PcG protein complex	cellular_component	GO:0031519	0.02093	0.370994	mmu:93759:Sirt1|mmu:15182:Hdac2|mmu:22632:Yy1|mmu:241915:Phc3|mmu:71041:Pcgf6|mmu:245688:Rbbp7|mmu:12418:Gm26508|mmu:16468:Jarid2|mmu:21402:Skp1a|mmu:404634:H2afy3|mmu:69587:Pcgf3|mmu:14056:Ezh2|mmu:13619:Phc1|mmu:71458:Bcor|mmu:11569:Aebp2|mmu:76073:Pcgf5|mmu:104416:Bap1|mmu:12418:Cbx4|mmu:12416:Cbx2
transcription elongation factor complex	cellular_component	GO:0008023	0.02093	0.370994	mmu:66354:Snw1|mmu:22083:Ctr9|mmu:27224:Tceb3|mmu:67673:Tceb2|mmu:54624:Paf1|mmu:93736:Aff4|mmu:212377:Mms22l|mmu:19645:Rb1|mmu:27632:Nelfe|mmu:58202:Nelfb|mmu:218333:Ice1|mmu:76246:Rtf1|mmu:57261:Brd4|mmu:107951:Cdk9|mmu:12455:Ccnt1|mmu:72949:Ccnt2|mmu:66231:Thoc7|mmu:235497:Leo1|mmu:27275:Nufip1
mitotic spindle organization	biological_process	GO:0007052	0.0210219	0.370994	mmu:75305:Ankrd53|mmu:72119:Tpx2|mmu:16765:Stmn1|mmu:70235:Poc1a|mmu:19765:Ralbp1|mmu:66711:Sbds|mmu:67052:Ndc80|mmu:16571:Kif4|mmu:20620:Plk2|mmu:71819:Kif23|mmu:76499:Clasp2|mmu:20878:Aurka|mmu:69654:Dctn2|mmu:16563:Kif2a|mmu:18763:Pkd1|mmu:77744:Bora|mmu:71177:Asun
vesicle cytoskeletal trafficking	biological_process	GO:0099518	0.0210219	0.370994	mmu:18457:Bloc1s6|mmu:17828:Bloc1s5|mmu:72515:Wdr43|mmu:15114:Hap1|mmu:60595:Actn4|mmu:13426:Dync1i1|mmu:16573:Kif5b|mmu:16573:Gm17036|mmu:55946:Ap3m1|mmu:71819:Kif23|mmu:17281:Fyco1|mmu:26395:Map2k1|mmu:18762:Prkcz|mmu:73178:Wasl|mmu:83431:Ndel1|mmu:11776:Ap3d1|mmu:17918:Myo5a
regulation of phosphoprotein phosphatase activity	biological_process	GO:0043666	0.0210322	0.370994	mmu:15516:Hsp90ab1|mmu:19878:Rock2|mmu:17872:Ppp1r15a|mmu:26936:Mprip|mmu:74521:Ppp4r4|mmu:19052:Ppp2ca|mmu:66849:Ppp1r2-ps6|mmu:66849:Ppp1r2-ps1|mmu:19877:Rock1|mmu:22027:Hsp90b1|mmu:16150:Ikbkb|mmu:19052:Gm24157|mmu:227059:Slc39a10|mmu:16452:Jak2|mmu:17931:Ppp1r12a|mmu:243819:Ppp6r1|mmu:217124:Ppp1r9b|mmu:22027:1810014B01Rik
histone ubiquitination	biological_process	GO:0016574	0.0210322	0.370994	mmu:109331:Rnf20|mmu:99982:Kdm1a|mmu:54624:Paf1|mmu:59026:Huwe1|mmu:22194:Ube2e1|mmu:21402:Skp1a|mmu:216825:Usp22|mmu:235497:Leo1|mmu:22083:Ctr9|mmu:72584:Cul4b|mmu:13619:Phc1|mmu:71458:Bcor|mmu:224826:Ubr2|mmu:225876:Kdm2a|mmu:107951:Cdk9|mmu:13194:Ddb1|mmu:18140:Uhrf1|mmu:70790:Ubr5
ubiquitin-like protein ligase activity	molecular_function	GO:0061659	0.0215209	0.378954	mmu:22214:Ube2h|mmu:170737:Znrf1|mmu:217342:Ube2o|mmu:26965:Cul1|mmu:72584:Cul4b|mmu:68612:Ube2c|mmu:19647:Rbbp6|mmu:76901:Jade2|mmu:99375:Cul4a|mmu:268470:Ube2z|mmu:56469:Pias1|mmu:224826:Ubr2|mmu:57751:Rnf25|mmu:51902:Rnf24|mmu:22222:Ubr1|mmu:321008:6330408A02Rik|mmu:70790:Ubr5|mmu:98403:Zfp451|mmu:23807:Arih2|mmu:140499:Ube2j2|mmu:106021:Topors|mmu:76580:Mib2|mmu:78913:Ltn1|mmu:67702:Rnf149|mm…
regulation of cell shape	biological_process	GO:0008360	0.0217151	0.380734	mmu:67938:Myl12b|mmu:22388:Wdr1|mmu:245880:Wasf3|mmu:27418:Mkln1|mmu:17698:Msn|mmu:232906:Arhgap35|mmu:14163:Fgd1|mmu:13144:Dapk3|mmu:12545:Cdc7|mmu:140570:Plxnb2|mmu:13823:Epb41l3|mmu:13822:Epb41l2|mmu:14268:Fn1|mmu:26941:Slc9a3r1|mmu:14360:Fyn|mmu:56194:Prpf40a|mmu:13829:Dmtn|mmu:14674:Gna13|mmu:192662:Arhgdia|mmu:212073:Syne3|mmu:58194:Sh3kbp1|mmu:17909:Myo10|mmu:14083:Ptk2|mmu:71960:Myh14|mmu…
positive regulation of lamellipodium assembly	biological_process	GO:0010592	0.0218099	0.380734	mmu:234695:Carmil2|mmu:15519:Gm12346|mmu:19353:Rac1|mmu:76709:Arpc2|mmu:15519:Gm5511|mmu:50884:Nckap1|mmu:13430:Dnm2|mmu:15519:Hsp90aa1|mmu:15519:Gm5844|mmu:74117:Actr3|mmu:14086:Fscn1
negative regulation of cell junction assembly	biological_process	GO:1901889	0.0218099	0.380734	mmu:17387:Mmp14|mmu:11421:Gm11651|mmu:108911:Rcc2|mmu:76499:Clasp2|mmu:19877:Rock1|mmu:19878:Rock2|mmu:13829:Dmtn|mmu:16150:Ikbkb|mmu:23790:Coro1c|mmu:208177:Phldb2|mmu:192197:Bcas3
regulation of androgen receptor signaling pathway	biological_process	GO:0060765	0.0218099	0.380734	mmu:433759:Hdac1|mmu:56736:Rnf14|mmu:93759:Sirt1|mmu:18673:Phb|mmu:57320:Park7|mmu:224902:Safb2|mmu:216869:Arrb2|mmu:74132:Rnf6|mmu:433759:Gm10093|mmu:328572:Ep300|mmu:20586:Smarca4
BAF-type complex	Undef	GO:0090544	0.0218099	0.380734	mmu:68094:Smarcc2|mmu:20588:Smarcc1|mmu:72057:Phf10|mmu:93760:Arid1a|mmu:57376:Gm8494|mmu:268996:Ss18|mmu:56456:Actl6a|mmu:83797:Smarcd1|mmu:67155:Smarca2|mmu:26992:Brd7|mmu:20586:Smarca4
double-stranded RNA binding	molecular_function	GO:0003725	0.0218578	0.380912	mmu:66801:Prkrip1|mmu:109711:Actn1|mmu:17698:Msn|mmu:72831:Gm27855|mmu:56200:Ddx21|mmu:22143:Tuba1b|mmu:15516:Hsp90ab1|mmu:104721:Ddx1|mmu:16201:Ilf3|mmu:239528:Ago2|mmu:14000:Drosha|mmu:22143:Gm14150|mmu:15568:Elavl1|mmu:17254:Slc3a2|mmu:15510:Hspd1|mmu:22042:Tfrc|mmu:13204:Dhx15|mmu:72831:Dhx30|mmu:72162:Dhx36|mmu:80861:Dhx58|mmu:80861:Dhx58os|mmu:227613:Tubb4b|mmu:22352:Vim|mmu:214150:Ago3|mmu…
dephosphorylation	biological_process	GO:0016311	0.0221159	0.384749	mmu:227059:Slc39a10|mmu:11539:Adora1|mmu:19248:Ptpn12|mmu:19247:Ptpn11|mmu:19250:Ptpn14|mmu:237860:Ssh2|mmu:29875:Iqgap1|mmu:18518:Igbp1|mmu:74521:Ppp4r4|mmu:234515:Inpp4b|mmu:67238:Fam220a|mmu:77771:Csrnp3|mmu:15516:Hsp90ab1|mmu:381983:Lmtk3|mmu:110332:Pp2d1|mmu:19878:Rock2|mmu:23988:Pin1|mmu:70233:Cd2bp2|mmu:226744:Cnst|mmu:19280:Ptprs|mmu:19279:Ptprr|mmu:19052:Ppp2ca|mmu:170835:Inpp5j|mmu:1905…
nuclear transcription factor complex	cellular_component	GO:0044798	0.0221951	0.385463	mmu:21340:Taf1b|mmu:74469:Taf7l|mmu:21423:Tcf3|mmu:75316:Taf1d|mmu:19645:Rb1|mmu:12387:Ctnnb1|mmu:12400:Cbfb|mmu:12912:Creb1|mmu:102162:Taf5l|mmu:209361:Taf3|mmu:270627:Taf1|mmu:13872:Ercc3|mmu:50505:Ercc4|mmu:71514:Sfpq|mmu:15251:Hif1a|mmu:18046:Nfyc|mmu:18045:Nfyb|mmu:233863:Gtf3c1|mmu:16600:Klf4|mmu:18999:Pou5f1|mmu:70239:Gtf3c5|mmu:11911:Atf4|mmu:22259:Nr1h3|mmu:20848:Stat3|mmu:22059:Trp53|mm…
regulation of mitotic cell cycle phase transition	biological_process	GO:1901990	0.0225411	0.390802	mmu:12034:Phb2|mmu:77011:Ticrr|mmu:227331:Gigyf2|mmu:269582:Clspn|mmu:12443:Ccnd1|mmu:14841:Gsg2|mmu:68612:Ube2c|mmu:19645:Rb1|mmu:99375:Cul4a|mmu:18761:Prkcq|mmu:14056:Ezh2|mmu:18763:Pkd1|mmu:218793:Ube2e2|mmu:12545:Cdc7|mmu:15512:Hspa2|mmu:75276:Ppp1r1c|mmu:13205:Ddx3x|mmu:235559:Topbp1|mmu:12450:Ccng1|mmu:237877:Atad5|mmu:327799:Usp44|mmu:74996:Usp47|mmu:13872:Ercc3|mmu:13194:Ddb1|mmu:17193:Mb…
tube closure	biological_process	GO:0060606	0.0226949	0.392796	mmu:73916:Ift57|mmu:19878:Rock2|mmu:232906:Arhgap35|mmu:74143:Opa1|mmu:234366:Gatad2a|mmu:56044:Rala|mmu:140570:Plxnb2|mmu:100169:Phactr4|mmu:16974:Lrp6|mmu:93760:Arid1a|mmu:20971:Sdc4|mmu:18643:Pfn1|mmu:170823:Glmn|mmu:17684:Cited2|mmu:22323:Vasp|mmu:19401:Rara|mmu:20115:Gm6472|mmu:19411:Rarg|mmu:70300:Fuz|mmu:18747:Prkaca|mmu:18749:Prkacb|mmu:225876:Kdm2a|mmu:50884:Nckap1|mmu:24136:Zeb2|mmu:703…
ncRNA metabolic process	biological_process	GO:0034660	0.0229192	0.396001	mmu:56361:Pus1|mmu:59050:Nsa2|mmu:72181:Nsun4|mmu:60321:Wbp11|mmu:110960:Tars|mmu:69786:Tprkb|mmu:69499:Tsr2|mmu:20586:Smarca4|mmu:20823:Ssb|mmu:212679:Mars2|mmu:69639:Exosc8|mmu:107271:Yars|mmu:227715:Exosc2|mmu:107508:Eprs|mmu:67115:Rpl14-ps1|mmu:78394:Ddx52|mmu:17299:Mettl1|mmu:73736:Fcf1|mmu:56335:Mettl3|mmu:52513:Ddx56|mmu:57808:Rpl35a|mmu:53379:Hnrnpa2b1|mmu:353172:Gars|mmu:66078:Tsen34|mmu…
negative regulation of protein complex disassembly	biological_process	GO:0043242	0.0229851	0.396463	mmu:78926:Gas2l1|mmu:65970:Lima1|mmu:73914:Irak3|mmu:11519:Add2|mmu:19888:Rp1|mmu:17755:Map1b|mmu:50876:Tmod2|mmu:13829:Dmtn|mmu:17318:Mid1|mmu:234695:Carmil2|mmu:29877:Hdgfrp3|mmu:14026:Evl|mmu:76499:Clasp2|mmu:11518:Add1|mmu:16800:Arhgef2|mmu:19684:Rdx|mmu:13860:Eps8|mmu:93689:Lmod1|mmu:20742:Sptbn1|mmu:227753:Gsn|mmu:15185:Hdac6|mmu:14489:Mtpn|mmu:68041:Mid1ip1
carboxy-terminal domain protein kinase complex	cellular_component	GO:0032806	0.0231841	0.399215	mmu:66354:Snw1|mmu:15510:Hspd1|mmu:209357:Gtf2h3|mmu:14884:Gtf2h1|mmu:13872:Ercc3|mmu:19645:Rb1|mmu:12455:Ccnt1|mmu:67959:Puf60|mmu:57261:Brd4|mmu:107951:Cdk9|mmu:72949:Ccnt2|mmu:214899:Kdm5a
maintenance of cell number	biological_process	GO:0098727	0.023404	0.40024	mmu:51869:Rif1|mmu:57746:Piwil2|mmu:19664:Rbpj|mmu:67207:Lsm1|mmu:15568:Elavl1|mmu:13209:Ddx6|mmu:12387:Ctnnb1|mmu:14056:Ezh2|mmu:76246:Rtf1|mmu:22601:Yap1|mmu:21847:Klf10|mmu:16973:Lrp5|mmu:13006:Smc3|mmu:22070:Tpt1-ps3|mmu:71175:Nipbl|mmu:56484:Foxo3|mmu:235497:Leo1|mmu:22083:Ctr9|mmu:16600:Klf4|mmu:108829:Jmjd1c|mmu:13684:Eif4e|mmu:18999:Pou5f1|mmu:20586:Smarca4|mmu:210529:Mettl14|mmu:14182:Fg…
leading edge membrane	cellular_component	GO:0031256	0.0234448	0.40024	mmu:76499:Clasp2|mmu:19353:Rac1|mmu:11539:Adora1|mmu:13627:Gm13456|mmu:11843:Arf4|mmu:13367:Diaph1|mmu:16412:Itgb1|mmu:13823:Epb41l3|mmu:226352:Epb41l5|mmu:13627:Eef1a1|mmu:12539:Cdc37|mmu:15519:Gm5511|mmu:66797:Cntnap2|mmu:20511:Slc1a2|mmu:11491:Adam17|mmu:13627:Gm6170|mmu:11911:Atf4|mmu:319565:Syne2|mmu:217124:Ppp1r9b|mmu:218038:Amph|mmu:69538:Antxr1|mmu:15519:Gm12346|mmu:16800:Arhgef2|mmu:1362…
repressing transcription factor binding	molecular_function	GO:0070491	0.0235086	0.40024	mmu:21423:Tcf3|mmu:19664:Rbpj|mmu:56070:Tcerg1|mmu:76260:Ttc8|mmu:12387:Ctnnb1|mmu:13016:Ctbp1|mmu:20466:Sin3a|mmu:433759:Hdac1|mmu:15182:Hdac2|mmu:71769:Bbs10|mmu:67378:Bbs2|mmu:71492:Bbs7|mmu:18045:Nfyb|mmu:83602:Gtf2a1|mmu:13684:Eif4e|mmu:23942:Mta2|mmu:20848:Stat3|mmu:57320:Park7|mmu:21416:Tcf7l2|mmu:433759:Gm10093|mmu:107932:Chd4|mmu:20482:Skil
endosomal part	cellular_component	GO:0044440	0.0235922	0.40024	mmu:22088:Tsg101|mmu:84092:Usp8|mmu:252972:Tpcn1|mmu:19353:Rac1|mmu:245886:Ankrd27|mmu:77573:Vps33a|mmu:17274:Rab8a|mmu:22201:Uba1|mmu:54170:Rragc|mmu:30930:Vps26a|mmu:22365:Vps45|mmu:12306:Anxa2|mmu:271457:Rab5a|mmu:19349:Rab7|mmu:67804:Snx2|mmu:11749:Anxa6|mmu:218035:Vps41|mmu:11736:Ankfy1|mmu:268451:Rab11fip4|mmu:107767:Scamp1|mmu:57440:Ehd3|mmu:72993:Appl1|mmu:216190:Appl2|mmu:66700:Chmp3|mmu…
RNA polymerase II basal transcription factor binding	molecular_function	GO:0001091	0.0236537	0.40024	mmu:14113:Gm5812|mmu:56505:Ruvbl1|mmu:55989:Nop58|mmu:20174:Ruvbl2|mmu:56505:Gm5837|mmu:50505:Ercc4|mmu:229937:Znhit6
DNA unwinding involved in DNA replication	biological_process	GO:0006268	0.0236537	0.40024	mmu:226153:Twnk|mmu:17220:Mcm7|mmu:19290:Pura|mmu:17217:Mcm4|mmu:17216:Mcm2|mmu:21974:Top2b|mmu:21973:Top2a
positive regulation of receptor biosynthetic process	biological_process	GO:0010870	0.0236537	0.40024	mmu:433759:Hdac1|mmu:15182:Hdac2|mmu:15185:Hdac6|mmu:15251:Hif1a|mmu:15387:Hnrnpk|mmu:433759:Gm10093|mmu:22259:Nr1h3
viral translation	biological_process	GO:0019081	0.0236537	0.40024	mmu:55944:Gm17638|mmu:13669:Eif3a|mmu:55944:Eif3d|mmu:53356:Eif3g|mmu:18521:Pcbp2|mmu:18521:Gm27406|mmu:20823:Ssb
inner dynein arm assembly	biological_process	GO:0036159	0.0236537	0.40024	mmu:73293:Ccdc103|mmu:51938:Ccdc39|mmu:54562:Lrrc6|mmu:24084:Tekt2|mmu:114602:Gm34106|mmu:114602:Zmynd10|mmu:67685:Dyx1c1
establishment of mitochondrion localization	biological_process	GO:0051654	0.0237574	0.40024	mmu:17755:Map1b|mmu:67749:Mgarp|mmu:16561:Kif1b|mmu:18039:Nefl|mmu:15251:Hif1a|mmu:19294:Nectin2|mmu:22187:Gm1821|mmu:66196:Myo19|mmu:22223:Uchl1
positive regulation of cilium assembly	biological_process	GO:0045724	0.0237574	0.40024	mmu:19888:Rp1|mmu:15114:Hap1|mmu:225523:Cep120|mmu:70300:Fuz|mmu:17427:Mns1|mmu:53860:Sept9|mmu:232906:Arhgap35|mmu:70300:D7Bwg0826e|mmu:235072:Sept7
positive regulation of mRNA splicing, via spliceosome	biological_process	GO:0048026	0.0237574	0.40024	mmu:66354:Snw1|mmu:230753:Thrap3|mmu:15481:Gm8355|mmu:15481:Hspa8|mmu:19656:Rbmxl1|mmu:15481:Gm15459|mmu:15481:Gm26825|mmu:20637:Snrnp70|mmu:20462:Tra2b
ATPase activator activity	molecular_function	GO:0001671	0.0237574	0.40024	mmu:19341:Rab4a|mmu:99349:Dnajc24|mmu:23950:Dnajb6|mmu:19346:Rab6a|mmu:217737:Ahsa1|mmu:268390:Ahsa2|mmu:23950:Gm6395|mmu:217737:AC151967.1|mmu:11931:Atp1b1
cell projection part	cellular_component	GO:0044463	0.0240089	0.403805	mmu:17978:Ncoa2|mmu:97387:Strn4|mmu:66573:Dzip1|mmu:11539:Adora1|mmu:18039:Nefl|mmu:20521:Slc22a12|mmu:11785:Apbb1|mmu:12387:Ctnnb1|mmu:15387:Hnrnpk|mmu:17918:Myo5a|mmu:13829:Dmtn|mmu:29875:Iqgap1|mmu:243961:Shank1|mmu:16412:Itgb1|mmu:51938:Ccdc39|mmu:271457:Rab5a|mmu:271813:Agbl2|mmu:50876:Tmod2|mmu:13627:Eef1a1|mmu:26395:Map2k1|mmu:26448:Mok|mmu:77058:Fcnaos|mmu:66797:Cntnap2|mmu:53860:Sept9|mm…
mitogen-activated protein kinase binding	molecular_function	GO:0051019	0.0241433	0.405391	mmu:11421:Gm11651|mmu:93759:Sirt1|mmu:53892:Ppm1d|mmu:100504195:Micalcl|mmu:70834:Spag9|mmu:15469:Prmt1|mmu:100504195:RP23-386F15.2|mmu:57783:Tnip1|mmu:216869:Arrb2|mmu:108989:Tpr|mmu:328572:Ep300|mmu:29875:Iqgap1|mmu:23939:Mapk7
stem cell population maintenance	biological_process	GO:0019827	0.0244088	0.408742	mmu:51869:Rif1|mmu:57746:Piwil2|mmu:19664:Rbpj|mmu:67207:Lsm1|mmu:15568:Elavl1|mmu:13209:Ddx6|mmu:12387:Ctnnb1|mmu:16825:Ldb1|mmu:76246:Rtf1|mmu:22601:Yap1|mmu:21847:Klf10|mmu:16973:Lrp5|mmu:13006:Smc3|mmu:22070:Tpt1-ps3|mmu:71175:Nipbl|mmu:56484:Foxo3|mmu:235497:Leo1|mmu:22083:Ctr9|mmu:16600:Klf4|mmu:108829:Jmjd1c|mmu:13684:Eif4e|mmu:18999:Pou5f1|mmu:20586:Smarca4|mmu:210529:Mettl14|mmu:14182:Fg…
mRNA 3'-UTR binding	molecular_function	GO:0003730	0.0244236	0.408742	mmu:73158:Larp1|mmu:319765:Igf2bp2|mmu:13164:Dazl|mmu:19826:Rnps1|mmu:67579:Cpeb4|mmu:15568:Elavl1|mmu:16549:Khsrp|mmu:12192:Zfp36l1|mmu:12193:Zfp36l2|mmu:15387:Hnrnpk|mmu:22695:Zfp36|mmu:80912:Pum1|mmu:15388:Hnrnpl|mmu:53379:Hnrnpa2b1|mmu:66870:Serbp1|mmu:15381:Hnrnpc|mmu:11991:Hnrnpd|mmu:109331:Rnf20|mmu:94230:Cpsf1|mmu:230908:Tardbp
peptidyl-amino acid modification	biological_process	GO:0018193	0.024474	0.40891	mmu:19035:Ppib|mmu:13436:Dnmt3b|mmu:11539:Adora1|mmu:74026:Gm12359|mmu:18453:P4hb|mmu:56505:Gm5837|mmu:11785:Apbb1|mmu:12387:Ctnnb1|mmu:17279:Melk|mmu:170719:Oxr1|mmu:18016:Nf2|mmu:18107:Nmt1|mmu:13016:Ctbp1|mmu:102162:Taf5l|mmu:29875:Iqgap1|mmu:13018:Ctcf|mmu:67773:Kat8|mmu:268780:Egflam|mmu:56228:Ube2j1|mmu:20610:Sumo3|mmu:12305:Ddr1|mmu:14360:Fyn|mmu:66053:Ppil2|mmu:226419:Dyrk3|mmu:71146:Golg…
viral release from host cell	biological_process	GO:0019076	0.0247681	0.412785	mmu:22088:Tsg101|mmu:22088:Gm15832|mmu:21849:Trim28|mmu:19349:Rab7|mmu:75608:Chmp4b|mmu:19720:Trim27|mmu:66854:Trim35|mmu:30960:Vapa|mmu:116733:Vps4a|mmu:20479:Vps4b|mmu:30960:Mospd4|mmu:66700:Chmp3|mmu:13194:Ddb1|mmu:22670:Trim26
chaperone-mediated protein folding	biological_process	GO:0061077	0.0247875	0.412785	mmu:50527:Ero1l|mmu:12017:Bag1|mmu:15505:Hsph1|mmu:14230:Fkbp10|mmu:15481:Gm8355|mmu:12317:Calr|mmu:15481:Hspa8|mmu:23950:Dnajb6|mmu:15510:Hspd1|mmu:56354:Dnajc7|mmu:15481:Gm26825|mmu:70356:St13|mmu:15528:Hspe1|mmu:23950:Gm6395|mmu:15481:Gm15459|mmu:12759:Clu|mmu:27055:Fkbp9|mmu:12330:Canx|mmu:66917:Chordc1
positive regulation of multi-organism process	biological_process	GO:0043902	0.0249477	0.41477	mmu:22088:Tsg101|mmu:11816:Apoe|mmu:15481:Gm8355|mmu:18453:P4hb|mmu:18458:Gm16580|mmu:17319:Mif|mmu:665270:Plb1|mmu:16852:Lgals1|mmu:19035:Ppib|mmu:21973:Top2a|mmu:268373:Gm10123|mmu:66354:Snw1|mmu:13205:Ddx3x|mmu:18643:Pfn1|mmu:22088:Gm15832|mmu:15481:Hspa8|mmu:13830:Stom|mmu:15481:Gm26825|mmu:20878:Aurka|mmu:66700:Chmp3|mmu:20586:Smarca4|mmu:12125:Bcl2l11|mmu:19349:Rab7|mmu:18795:Plcb1|mmu:1875…
snRNA binding	molecular_function	GO:0017069	0.0251243	0.415153	mmu:56200:Ddx21|mmu:72949:Ccnt2|mmu:53817:Ddx39b|mmu:68988:Prpf31|mmu:68981:Snrpa1|mmu:67678:Lsm3|mmu:192159:Prpf8|mmu:192231:Hexim1|mmu:20637:Snrnp70|mmu:67225:Rnpc3|mmu:12455:Ccnt1|mmu:107951:Cdk9|mmu:53607:Snrpa|mmu:70052:Prpf4|mmu:276770:Eif5a
regulation of alternative mRNA splicing, via spliceosome	biological_process	GO:0000381	0.0251243	0.415153	mmu:218543:Srek1|mmu:83486:Rbm5|mmu:67996:Srsf6|mmu:237859:Nsrp1|mmu:230753:Thrap3|mmu:19826:Rnps1|mmu:16589:Uhmk1|mmu:17149:Magoh|mmu:19656:Rbmxl1|mmu:67039:Rbm25|mmu:15388:Hnrnpl|mmu:67465:Sf3a1|mmu:109095:Rbm15b|mmu:20462:Tra2b|mmu:93686:Rbfox2
regulation of cilium assembly	biological_process	GO:1902017	0.0251243	0.415153	mmu:19888:Rp1|mmu:70300:D7Bwg0826e|mmu:76568:Ift46|mmu:225523:Cep120|mmu:77832:Tchp|mmu:70300:Fuz|mmu:17427:Mns1|mmu:53860:Sept9|mmu:232906:Arhgap35|mmu:195208:Dcdc2a|mmu:15114:Hap1|mmu:235072:Sept7|mmu:77832:Gm42789|mmu:74256:Cyld|mmu:17152:Mak
beta-catenin binding	molecular_function	GO:0008013	0.0251347	0.415153	mmu:21414:Tcf7|mmu:21372:Tbl1x|mmu:18016:Nf2|mmu:15185:Hdac6|mmu:67488:Calcoco1|mmu:26941:Slc9a3r1|mmu:56484:Foxo3|mmu:16600:Klf4|mmu:18222:Numb|mmu:72125:Amer2|mmu:12234:Btrc|mmu:21402:Skp1a|mmu:21416:Tcf7l2|mmu:12488:Cd2ap|mmu:216850:Kdm6b|mmu:23988:Pin1|mmu:12385:Ctnna1|mmu:81004:Tbl1xr1|mmu:67772:Chd8|mmu:23808:Ash2l|mmu:13544:Dvl3|mmu:21415:Tcf7l1|mmu:13542:Dvl1|mmu:67087:Ctnnbip1|mmu:80288:…
protein sumoylation	biological_process	GO:0016925	0.0252338	0.416112	mmu:22196:Ube2i|mmu:12387:Ctnnb1|mmu:18020:Gm45141|mmu:98403:Zfp451|mmu:54473:Tollip|mmu:22196:Gm14176|mmu:106021:Topors|mmu:20610:Sumo3|mmu:13653:Egr1|mmu:57320:Park7|mmu:56459:Sae1|mmu:56469:Pias1|mmu:18020:Nfatc2ip|mmu:21849:Trim28|mmu:12418:Cbx4|mmu:12418:Gm26508|mmu:19386:Ranbp2
spindle pole	cellular_component	GO:0000922	0.025421	0.417781	mmu:19878:Rock2|mmu:18148:Npm1|mmu:72119:Tpx2|mmu:66711:Sbds|mmu:106021:Topors|mmu:13006:Smc3|mmu:67655:Ctdp1|mmu:18817:Plk1|mmu:99412:Golga2|mmu:20878:Aurka|mmu:235661:Dync1li1|mmu:75305:Ankrd53|mmu:70235:Poc1a|mmu:17120:Mad1l1|mmu:211660:Cspp1|mmu:16328:Cep250|mmu:208628:Kntc1|mmu:53869:Rab11a|mmu:227937:Pkp4|mmu:16151:Ikbkg|mmu:74237:Tubgcp2|mmu:70012:Cep85|mmu:233276:Tubgcp5|mmu:75786:Ckap5|m…
regulation of actin filament length	biological_process	GO:0030832	0.0254589	0.417781	mmu:83767:Wasf1|mmu:22388:Wdr1|mmu:19353:Rac1|mmu:65970:Lima1|mmu:237860:Ssh2|mmu:232906:Arhgap35|mmu:15163:Hcls1|mmu:211673:Arfgef1|mmu:74117:Actr3|mmu:66713:Actr2|mmu:434204:RP24-225H21.2|mmu:234695:Carmil2|mmu:50876:Tmod2|mmu:11867:Arpc1b|mmu:544963:Iqgap2|mmu:67771:Arpc5|mmu:13829:Dmtn|mmu:56431:Dstn|mmu:14784:Grb2|mmu:382562:Pfn4|mmu:50884:Nckap1|mmu:22323:Vasp|mmu:434204:Whamm|mmu:11867:Gm5…
regulation of actin polymerization or depolymerization	biological_process	GO:0008064	0.0254589	0.417781	mmu:83767:Wasf1|mmu:22388:Wdr1|mmu:19353:Rac1|mmu:65970:Lima1|mmu:237860:Ssh2|mmu:232906:Arhgap35|mmu:15163:Hcls1|mmu:211673:Arfgef1|mmu:74117:Actr3|mmu:66713:Actr2|mmu:434204:RP24-225H21.2|mmu:234695:Carmil2|mmu:50876:Tmod2|mmu:11867:Arpc1b|mmu:544963:Iqgap2|mmu:67771:Arpc5|mmu:13829:Dmtn|mmu:56431:Dstn|mmu:14784:Grb2|mmu:382562:Pfn4|mmu:50884:Nckap1|mmu:22323:Vasp|mmu:434204:Whamm|mmu:11867:Gm5…
regulation of cell cycle G2/M phase transition	biological_process	GO:1902749	0.0258582	0.422963	mmu:77011:Ticrr|mmu:269582:Clspn|mmu:12443:Ccnd1|mmu:57261:Brd4|mmu:18148:Npm1|mmu:20466:Sin3a|mmu:15512:Hspa2|mmu:235559:Topbp1|mmu:12450:Ccng1|mmu:74996:Usp47|mmu:17193:Mbd4|mmu:12545:Cdc7|mmu:116871:Mta3|mmu:16906:Lmnb1|mmu:53869:Rab11a|mmu:18761:Prkcq|mmu:18514:Pbx1|mmu:108911:Rcc2|mmu:18148:RP24-389J11.1|mmu:11820:App|mmu:12567:Cdk4|mmu:27354:Nbn|mmu:20479:Vps4b|mmu:330177:Taok3
regulation of intracellular steroid hormone receptor signaling pathway	biological_process	GO:0033143	0.0258582	0.422963	mmu:22196:Ube2i|mmu:17978:Ncoa2|mmu:12753:Clock|mmu:19060:Ppp5c|mmu:12317:Calr|mmu:433759:Hdac1|mmu:27401:Skp2|mmu:18673:Phb|mmu:12034:Phb2|mmu:74132:Rnf6|mmu:67685:Dyx1c1|mmu:20586:Smarca4|mmu:56736:Rnf14|mmu:22196:Gm14176|mmu:12034:Gm15884|mmu:57320:Park7|mmu:224902:Safb2|mmu:18626:Per1|mmu:433759:Gm10093|mmu:67040:Ddx17|mmu:93759:Sirt1|mmu:12952:Cry1|mmu:216869:Arrb2|mmu:328572:Ep300
cellular aromatic compound metabolic process	biological_process	GO:0006725	0.0259618	0.423973	mmu:54196:Pabpn1|mmu:19652:Rbm3|mmu:229663:Csde1|mmu:71902:Cand1|mmu:76199:Med13l|mmu:266692:Cpne1|mmu:245688:Rbbp7|mmu:59027:Nampt|mmu:140781:Mhrt|mmu:16650:Kpna6|mmu:17161:Maoa|mmu:18016:Nf2|mmu:18015:Nf1|mmu:19285:Ptrf|mmu:13016:Ctbp1|mmu:11983:Atpif1|mmu:214899:Kdm5a|mmu:14256:Flt3l|mmu:229603:Otud7b|mmu:69159:Rhebl1|mmu:11569:Aebp2|mmu:192159:Prpf8|mmu:229279:Hnrnpa3|mmu:70427:Mier2|mmu:1538…
positive regulation of proteasomal protein catabolic process	biological_process	GO:1901800	0.0260177	0.424202	mmu:27061:Bcap31|mmu:53312:Nub1|mmu:69601:Dab2ip|mmu:22225:Usp5|mmu:269523:Vcp|mmu:71999:Fbxo22|mmu:56469:Pias1|mmu:12759:Clu|mmu:50754:Fbxw7|mmu:26374:Rfwd2|mmu:23807:Arih2|mmu:270627:Taf1|mmu:81018:Rnf114|mmu:71492:Bbs7|mmu:52551:Sgta|mmu:13542:Dvl1|mmu:20878:Aurka|mmu:269523:Vcp-rs|mmu:56736:Rnf14|mmu:18817:Plk1|mmu:20620:Plk2|mmu:14629:Gclc|mmu:22433:Xbp1|mmu:104318:Csnk1d|mmu:27373:Csnk1e|mm…
membrane-bounded vesicle	Undef	GO:0031988	0.0261542	0.424869	mmu:74277:Chic2|mmu:66884:Appbp2|mmu:71902:Cand1|mmu:269608:Plekhg5|mmu:266692:Cpne1|mmu:100037258:Dnajc3|mmu:102278:Cpne7|mmu:59027:Nampt|mmu:16561:Kif1b|mmu:15502:Gm7816|mmu:54525:Syt7|mmu:14775:Gpx1|mmu:12301:Cacybp|mmu:235072:Sept7|mmu:53604:Zpbp|mmu:20408:Sh3gl3|mmu:18000:Sept2|mmu:11421:Gm11651|mmu:218038:Amph|mmu:56505:Gm5837|mmu:22143:Gm14150|mmu:14728:Lilrb4a|mmu:66616:Snx9|mmu:20280:Scp…
ribosomal small subunit assembly	biological_process	GO:0000028	0.0262265	0.424869	mmu:75617:Rps25|mmu:20068:Rps17|mmu:16785:Rpsa|mmu:50529:Mrps7|mmu:16898:Srp9|mmu:20068:Gm14586|mmu:67097:Rps10|mmu:75617:Gm12462|mmu:16898:Rps2|mmu:110816:Pwp2
positive regulation of protein processing	biological_process	GO:0010954	0.0262265	0.424869	mmu:56505:Gm5837|mmu:56505:Ruvbl1|mmu:18673:Phb|mmu:17886:Myh9|mmu:70300:Fuz|mmu:12388:Ctnnd1|mmu:12266:C3|mmu:70300:D7Bwg0826e|mmu:227753:Gsn|mmu:12388:Gm28635
podosome	cellular_component	GO:0002102	0.0262265	0.424869	mmu:326618:Gm7809|mmu:326618:Tpm3-rs7|mmu:74117:Actr3|mmu:326618:Tpm4|mmu:326618:Tpm3|mmu:326618:Tpm1|mmu:19248:Ptpn12|mmu:326618:Gm26586|mmu:14086:Fscn1|mmu:227753:Gsn
positive regulation of centrosome cycle	biological_process	GO:0046607	0.0270011	0.433258	mmu:70235:Poc1a|mmu:225523:Cep120|mmu:19878:Rock2|mmu:20479:Vps4b|mmu:18148:Npm1|mmu:18148:RP24-389J11.1
hair follicle placode formation	biological_process	GO:0060789	0.0270011	0.433258	mmu:433759:Hdac1|mmu:15182:Hdac2|mmu:14683:Gm20721|mmu:12387:Ctnnb1|mmu:433759:Gm10093|mmu:12540:Cdc42
5S rRNA binding	molecular_function	GO:0008097	0.0270011	0.433258	mmu:100503670:Gm15500|mmu:19989:Rpl7|mmu:67891:Rpl4|mmu:100503670:Rpl5|mmu:27367:Rpl3|mmu:27367:Rpl3-ps1
protein localization to cytoplasmic stress granule	biological_process	GO:1903608	0.0270011	0.433258	mmu:13211:Dhx9|mmu:22608:Gm11560|mmu:13205:Ddx3x|mmu:104721:Ddx1|mmu:22608:Ybx1|mmu:20823:Ssb
cyclin/CDK positive transcription elongation factor complex	cellular_component	GO:0008024	0.0270011	0.433258	mmu:66354:Snw1|mmu:19645:Rb1|mmu:12455:Ccnt1|mmu:57261:Brd4|mmu:107951:Cdk9|mmu:72949:Ccnt2
establishment of Golgi localization	biological_process	GO:0051683	0.0270011	0.433258	mmu:22631:Ywhaz|mmu:26941:Slc9a3r1|mmu:71435:Arhgap21|mmu:59041:Stk25|mmu:54161:Copg1|mmu:12540:Cdc42
mitotic spindle	cellular_component	GO:0072686	0.027286	0.436288	mmu:13367:Diaph1|mmu:73420:Ccsap|mmu:51944:Gm14091|mmu:71819:Kif23|mmu:99412:Golga2|mmu:20878:Aurka|mmu:17152:Mak|mmu:51944:Knstrn|mmu:56455:Dynll1|mmu:76499:Clasp2|mmu:17120:Mad1l1|mmu:229841:Cenpe|mmu:227937:Pkp4|mmu:27050:Rps3|mmu:16151:Ikbkg|mmu:213582:Map9|mmu:108911:Rcc2|mmu:13043:Cttn|mmu:72205:Eml2|mmu:54141:Spag5|mmu:14534:Kat2a|mmu:108989:Tpr
negative regulation of protein depolymerization	biological_process	GO:1901880	0.027286	0.436288	mmu:78926:Gas2l1|mmu:65970:Lima1|mmu:11519:Add2|mmu:19888:Rp1|mmu:17755:Map1b|mmu:15185:Hdac6|mmu:13829:Dmtn|mmu:17318:Mid1|mmu:234695:Carmil2|mmu:29877:Hdgfrp3|mmu:14026:Evl|mmu:76499:Clasp2|mmu:11518:Add1|mmu:16800:Arhgef2|mmu:19684:Rdx|mmu:13860:Eps8|mmu:93689:Lmod1|mmu:20742:Sptbn1|mmu:227753:Gsn|mmu:50876:Tmod2|mmu:14489:Mtpn|mmu:68041:Mid1ip1
ubiquitin protein ligase activity	molecular_function	GO:0061630	0.0273623	0.436288	mmu:22214:Ube2h|mmu:170737:Znrf1|mmu:217342:Ube2o|mmu:26965:Cul1|mmu:72584:Cul4b|mmu:68612:Ube2c|mmu:19647:Rbbp6|mmu:76901:Jade2|mmu:99375:Cul4a|mmu:268470:Ube2z|mmu:224826:Ubr2|mmu:57751:Rnf25|mmu:51902:Rnf24|mmu:22222:Ubr1|mmu:321008:6330408A02Rik|mmu:70790:Ubr5|mmu:27401:Skp2|mmu:23807:Arih2|mmu:140499:Ube2j2|mmu:106021:Topors|mmu:76580:Mib2|mmu:78913:Ltn1|mmu:67702:Rnf149|mmu:66053:Ppil2|mmu:…
regulation of protein modification by small protein conjugation or removal	biological_process	GO:1903320	0.0273623	0.436288	mmu:22196:Ube2i|mmu:17846:Commd1|mmu:67245:Peli1|mmu:244666:Sprtn|mmu:14360:Fyn|mmu:22258:Usp4|mmu:12387:Ctnnb1|mmu:71999:Fbxo22|mmu:56469:Pias1|mmu:105171:Arrdc3|mmu:12759:Clu|mmu:18148:Npm1|mmu:225896:Ubxn1|mmu:70790:Ubr5|mmu:50754:Fbxw7|mmu:68833:Pdcl3|mmu:27401:Skp2|mmu:14828:Hspa5|mmu:22083:Ctr9|mmu:108155:Ogt|mmu:20610:Sumo3|mmu:227693:Zer1|mmu:65113:Ndfip1|mmu:109331:Rnf20|mmu:15516:Hsp90a…
interaction with symbiont	biological_process	GO:0051702	0.027959	0.443319	mmu:433759:Hdac1|mmu:240255:Ythdc2|mmu:67955:Sugt1|mmu:15481:Gm8355|mmu:66354:Snw1|mmu:15481:Hspa8|mmu:13194:Ddb1|mmu:30960:Vapa|mmu:14775:Gpx1|mmu:13830:Stom|mmu:11816:Apoe|mmu:15481:Gm26825|mmu:19712:Rest|mmu:12631:Cfl1|mmu:30960:Mospd4|mmu:15481:Gm15459|mmu:433759:Gm10093|mmu:328572:Ep300|mmu:20586:Smarca4|mmu:19035:Ppib|mmu:230908:Tardbp
retromer complex	cellular_component	GO:0030904	0.0279775	0.443319	mmu:67804:Snx2|mmu:56440:Snx1|mmu:30930:Vps26a|mmu:19349:Rab7|mmu:69091:Vps26b|mmu:11736:Ankfy1|mmu:19720:Trim27|mmu:19347:Dennd5a|mmu:329877:Dennd4c|mmu:13191:Dctn1|mmu:76742:Snx27
negative regulation of reactive oxygen species biosynthetic process	biological_process	GO:1903427	0.0279775	0.443319	mmu:93759:Sirt1|mmu:56455:Dynll1|mmu:15510:Hspd1|mmu:13627:Eef1a1|mmu:13627:Gm6767|mmu:19223:Ptgis|mmu:12633:Cflar|mmu:13627:Gm13456|mmu:13627:Gm6170|mmu:20848:Stat3|mmu:381290:Atp2b4
establishment of vesicle localization	biological_process	GO:0051650	0.0279783	0.443319	mmu:20619:Snap23|mmu:16573:Kif5b|mmu:16573:Gm17036|mmu:12387:Ctnnb1|mmu:67826:Snap47|mmu:108124:Napa|mmu:17918:Myo5a|mmu:116837:Rims1|mmu:116838:Rims2|mmu:20909:Stx4a|mmu:18457:Bloc1s6|mmu:17828:Bloc1s5|mmu:26412:Map4k2|mmu:15114:Hap1|mmu:11938:Atp2a2|mmu:12568:Cdk5|mmu:60595:Actn4|mmu:71819:Kif23|mmu:54525:Syt7|mmu:26395:Map2k1|mmu:12889:Cplx1|mmu:94090:Trim9|mmu:83431:Ndel1|mmu:14183:Fgfr2|mmu:…
centrosome organization	Undef	GO:0051297	0.0282677	0.444295	mmu:66917:Chordc1|mmu:76478:Haus8|mmu:20501:Slc16a1|mmu:73738:Haus7|mmu:19878:Rock2|mmu:12387:Ctnnb1|mmu:17245:Mdm1|mmu:18148:Npm1|mmu:30839:Fbxw5|mmu:76816:Sdccag8|mmu:20479:Vps4b|mmu:99412:Golga2|mmu:17931:Ppp1r12a|mmu:83431:Ndel1|mmu:66700:Chmp3|mmu:20878:Aurka|mmu:277939:C2cd3|mmu:20620:Plk2|mmu:70235:Poc1a|mmu:18817:Plk1|mmu:75608:Chmp4b|mmu:16328:Cep250|mmu:230872:Crocc|mmu:216846:Cntrob|mm…
Ino80 complex	cellular_component	GO:0031011	0.0282833	0.444295	mmu:22632:Yy1|mmu:20174:Ruvbl2|mmu:69714:Tfpt|mmu:56505:Gm5837|mmu:56456:Actl6a|mmu:56505:Ruvbl1|mmu:70020:Ino80b|mmu:225280:Ino80c
ubiquitin-dependent protein catabolic process via the multivesicular body sorting pathway	biological_process	GO:0043162	0.0282833	0.444295	mmu:22088:Tsg101|mmu:104831:Ptpn23|mmu:15185:Hdac6|mmu:22088:Gm15832|mmu:70160:Vps36|mmu:67845:Rnf115|mmu:116733:Vps4a|mmu:20479:Vps4b
endoplasmic reticulum chaperone complex	cellular_component	GO:0034663	0.0282833	0.444295	mmu:14828:Hspa5|mmu:12282:Hyou1|mmu:71853:Pdia6|mmu:18453:P4hb|mmu:22027:Hsp90b1|mmu:67838:Dnajb11|mmu:22027:1810014B01Rik|mmu:19035:Ppib
SWI/SNF complex	cellular_component	GO:0016514	0.0282833	0.444295	mmu:68094:Smarcc2|mmu:20588:Smarcc1|mmu:93760:Arid1a|mmu:57376:Gm8494|mmu:56456:Actl6a|mmu:83797:Smarcd1|mmu:67155:Smarca2|mmu:20586:Smarca4
protein localization to plasma membrane	biological_process	GO:0072659	0.0283032	0.444295	mmu:76499:Clasp2|mmu:12988:Csk|mmu:19353:Rac1|mmu:16573:Kif5b|mmu:16573:Gm17036|mmu:19877:Rock1|mmu:19878:Rock2|mmu:76688:Arfrp1|mmu:22318:Vamp2|mmu:56217:Mpp5|mmu:17918:Myo5a|mmu:20909:Stx4a|mmu:16412:Itgb1|mmu:13823:Epb41l3|mmu:12306:Anxa2|mmu:16974:Lrp6|mmu:26941:Slc9a3r1|mmu:67378:Bbs2|mmu:665113:Tnik|mmu:11773:Ap2m1|mmu:72993:Appl1|mmu:66053:Ppil2|mmu:71146:Golga7b|mmu:57437:Golga7|mmu:71648…
nucleosome assembly	biological_process	GO:0006334	0.0287472	0.450566	mmu:93762:Gm13034|mmu:27221:Chaf1a|mmu:17216:Mcm2|mmu:110749:Chaf1b|mmu:54169:Kat6b|mmu:18148:Npm1|mmu:14958:H1f0|mmu:404634:H2afy3|mmu:67733:Itgb3bp|mmu:22589:Atrx|mmu:67155:Smarca2|mmu:20586:Smarca4|mmu:93762:Smarca5|mmu:93762:Gm13231|mmu:50927:Nasp|mmu:52808:Tspyl2|mmu:53605:Nap1l1|mmu:17955:Nap1l4|mmu:381280:Hjurp|mmu:14312:Brd2|mmu:56086:Set|mmu:15441:Hp1bp3|mmu:18148:RP24-389J11.1|mmu:53605…
actin polymerization or depolymerization	biological_process	GO:0008154	0.0291636	0.456386	mmu:83767:Wasf1|mmu:22388:Wdr1|mmu:19353:Rac1|mmu:65970:Lima1|mmu:237860:Ssh2|mmu:232906:Arhgap35|mmu:15163:Hcls1|mmu:211673:Arfgef1|mmu:74117:Actr3|mmu:66713:Actr2|mmu:434204:RP24-225H21.2|mmu:11519:Add2|mmu:234695:Carmil2|mmu:50876:Tmod2|mmu:11867:Arpc1b|mmu:544963:Iqgap2|mmu:67771:Arpc5|mmu:13829:Dmtn|mmu:56431:Dstn|mmu:74569:Ttc17|mmu:14784:Grb2|mmu:382562:Pfn4|mmu:50884:Nckap1|mmu:22323:Vasp…
single-organism membrane organization	Undef	GO:0044802	0.0292224	0.4566	mmu:76499:Clasp2|mmu:11816:Apoe|mmu:11539:Adora1|mmu:105722:Ano6|mmu:245886:Ankrd27|mmu:52538:Acaa2|mmu:74143:Opa1|mmu:17918:Myo5a|mmu:11983:Atpif1|mmu:434204:RP24-225H21.2|mmu:16412:Itgb1|mmu:75202:Spaca6|mmu:12306:Anxa2|mmu:72993:Appl1|mmu:234678:D230025D16Rik|mmu:665113:Tnik|mmu:54525:Syt7|mmu:66797:Cntnap2|mmu:71146:Golga7b|mmu:20813:Srp14|mmu:66352:Blzf1|mmu:11909:Atf2|mmu:67161:Sclt1|mmu:57…
cellular nitrogen compound biosynthetic process	biological_process	GO:0044271	0.0295856	0.457624	mmu:19652:Rbm3|mmu:229663:Csde1|mmu:71902:Cand1|mmu:76199:Med13l|mmu:266692:Cpne1|mmu:245688:Rbbp7|mmu:59027:Nampt|mmu:16650:Kpna6|mmu:18015:Nf1|mmu:19285:Ptrf|mmu:13016:Ctbp1|mmu:11983:Atpif1|mmu:214899:Kdm5a|mmu:14256:Flt3l|mmu:229603:Otud7b|mmu:69159:Rhebl1|mmu:11569:Aebp2|mmu:70427:Mier2|mmu:20687:Sp3|mmu:215418:Csrnp1|mmu:77771:Csrnp3|mmu:233863:Gtf3c1|mmu:16600:Klf4|mmu:223453:Dap|mmu:94062…
cell cycle G2/M phase transition	biological_process	GO:0044839	0.0296358	0.457624	mmu:77011:Ticrr|mmu:269582:Clspn|mmu:12443:Ccnd1|mmu:59046:Arpp19|mmu:16906:Lmnb1|mmu:18148:Npm1|mmu:12545:Cdc7|mmu:15512:Hspa2|mmu:27401:Skp2|mmu:235559:Topbp1|mmu:12450:Ccng1|mmu:74996:Usp47|mmu:18647:Cdk14|mmu:17193:Mbd4|mmu:20466:Sin3a|mmu:116871:Mta3|mmu:53892:Ppm1d|mmu:57261:Brd4|mmu:18817:Plk1|mmu:56399:Akap8|mmu:53869:Rab11a|mmu:18761:Prkcq|mmu:18514:Pbx1|mmu:18795:Plcb1|mmu:108911:Rcc2|m…
kinesin complex	cellular_component	GO:0005871	0.0296555	0.457624	mmu:16558:Kif16b|mmu:229841:Cenpe|mmu:16568:Kif3a|mmu:16561:Kif1b|mmu:16562:Kif1c|mmu:16569:Kif3b|mmu:16571:Kif4|mmu:16573:Gm17036|mmu:71819:Kif23|mmu:16582:Kifc3|mmu:75050:Gm26555|mmu:16579:Kifap3|mmu:83431:Ndel1|mmu:16564:Kif21a|mmu:19348:Kif20a|mmu:16563:Kif2a|mmu:16573:Kif5b|mmu:22627:Ywhae
protein phosphatase 4 complex	cellular_component	GO:0030289	0.0298759	0.457624	mmu:232314:Gm21378|mmu:68734:D130020L05Rik|mmu:68734:Smek1|mmu:232314:Ppp4r2|mmu:104570:Smek2
negative regulation of extracellular matrix organization	biological_process	GO:1903054	0.0298759	0.457624	mmu:69538:Antxr1|mmu:15481:Hspa8|mmu:15481:Gm26825|mmu:15481:Gm15459|mmu:15481:Gm8355
phosphoserine binding	molecular_function	GO:0050815	0.0298759	0.457624	mmu:54401:Ywhab|mmu:235497:Leo1|mmu:23988:Pin1|mmu:17999:Nedd4|mmu:22627:Ywhae
chromo shadow domain binding	molecular_function	GO:0070087	0.0298759	0.457624	mmu:22589:Atrx|mmu:71175:Nipbl|mmu:98386:Lbr|mmu:27221:Chaf1a|mmu:21849:Trim28
actin filament reorganization	biological_process	GO:0090527	0.0298759	0.457624	mmu:320365:Fry|mmu:227753:Gsn|mmu:434204:RP24-225H21.2|mmu:434204:Whamm|mmu:13829:Dmtn
sperm plasma membrane	cellular_component	GO:0097524	0.0298759	0.457624	mmu:15516:Hsp90ab1|mmu:15519:Hsp90aa1|mmu:15519:Gm5511|mmu:15519:Gm12346|mmu:15519:Gm5844
chaperone-mediated autophagy	biological_process	GO:0061684	0.0298759	0.457624	mmu:19025:Ctsa|mmu:15481:Hspa8|mmu:15481:Gm26825|mmu:15481:Gm15459|mmu:15481:Gm8355
pre-snoRNP complex	cellular_component	GO:0070761	0.0298759	0.457624	mmu:55989:Nop58|mmu:67134:Nop56|mmu:68845:Pih1d1|mmu:229937:Znhit6|mmu:27275:Nufip1
regulation of oxidative stress-induced intrinsic apoptotic signaling pathway	biological_process	GO:1902175	0.0299014	0.457624	mmu:93759:Sirt1|mmu:20656:Sod2|mmu:15505:Hsph1|mmu:53610:Nono|mmu:18024:Nfe2l2|mmu:57320:Park7|mmu:15251:Hif1a|mmu:14775:Gpx1|mmu:71514:Sfpq|mmu:23939:Mapk7|mmu:17210:Mcl1|mmu:18453:P4hb|mmu:50754:Fbxw7
regulation of viral release from host cell	biological_process	GO:1902186	0.0299014	0.457624	mmu:22088:Tsg101|mmu:22088:Gm15832|mmu:21849:Trim28|mmu:75608:Chmp4b|mmu:19720:Trim27|mmu:66854:Trim35|mmu:30960:Vapa|mmu:116733:Vps4a|mmu:20479:Vps4b|mmu:30960:Mospd4|mmu:66700:Chmp3|mmu:13194:Ddb1|mmu:22670:Trim26
cellular response to nitrogen compound	biological_process	GO:1901699	0.0299207	0.457624	mmu:13436:Dnmt3b|mmu:19652:Rbm3|mmu:228869:Ncoa5|mmu:19247:Ptpn11|mmu:12387:Ctnnb1|mmu:15387:Hnrnpk|mmu:224826:Ubr2|mmu:17918:Myo5a|mmu:56436:Adrm1|mmu:22278:Usf1|mmu:12825:Col3a1|mmu:14678:Gnai2|mmu:170472:Recql5|mmu:14083:Ptk2|mmu:15370:Nr4a1|mmu:23797:Akt3|mmu:12843:Col1a2|mmu:12842:Col1a1|mmu:14394:Gabra1|mmu:12385:Ctnna1|mmu:18795:Plcb1|mmu:56335:Mettl3|mmu:12192:Zfp36l1|mmu:22350:Ezr|mmu:19…
regulation of mitophagy	biological_process	GO:1903146	0.0300495	0.458209	mmu:56505:Gm5837|mmu:56505:Ruvbl1|mmu:22059:Trp53|mmu:15277:Hk2|mmu:56456:Actl6a|mmu:606496:Gsk3a|mmu:15251:Hif1a|mmu:20788:Srebf2|mmu:13043:Cttn|mmu:60321:Wbp11|mmu:74006:Dnm1l|mmu:56208:Becn1|mmu:19943:Rpl28-ps1|mmu:22333:Vdac1|mmu:14534:Kat2a|mmu:72344:Usp36|mmu:50754:Fbxw7
transcription elongation from RNA polymerase II promoter	biological_process	GO:0006368	0.0300495	0.458209	mmu:170472:Recql5|mmu:98053:Gtf2f1|mmu:235497:Leo1|mmu:27224:Tceb3|mmu:66231:Thoc7|mmu:54624:Paf1|mmu:66505:Zmynd11|mmu:22083:Ctr9|mmu:27632:Nelfe|mmu:58202:Nelfb|mmu:26395:Map2k1|mmu:14056:Ezh2|mmu:76246:Rtf1|mmu:67673:Tceb2|mmu:57261:Brd4|mmu:235626:Setd2|mmu:56436:Adrm1
ubiquitin conjugating enzyme activity	molecular_function	GO:0061631	0.0302923	0.459439	mmu:70093:Ube2q1|mmu:22214:Ube2h|mmu:109161:Gm4895|mmu:56228:Ube2j1|mmu:140499:Ube2j2|mmu:12211:Birc6|mmu:68612:Ube2c|mmu:22194:Ube2e1|mmu:22193:Ube2e3|mmu:218793:Ube2e2|mmu:268470:Ube2z|mmu:67615:Ube2r2|mmu:70620:Ube2v2|mmu:217342:Ube2o
polysome	cellular_component	GO:0005844	0.0303132	0.459439	mmu:75617:Rps25|mmu:57746:Piwil2|mmu:57749:Piwil1|mmu:68564:Nufip2|mmu:78689:Naa35|mmu:17690:Msi1|mmu:27050:Rps3|mmu:19989:Rpl7|mmu:75617:Gm12462|mmu:20102:Rps4l|mmu:20102:Rps4x|mmu:238217:Rpl10|mmu:13164:Dazl|mmu:20239:Atxn2|mmu:12317:Calr|mmu:239528:Ago2
endosome to lysosome transport	biological_process	GO:0008333	0.0303132	0.459439	mmu:22088:Tsg101|mmu:22088:Gm15832|mmu:218035:Vps41|mmu:19349:Rab7|mmu:269338:Vps39|mmu:67095:Trak1|mmu:213326:Scyl2|mmu:170833:Hook2|mmu:77573:Vps33a|mmu:20479:Vps4b|mmu:66700:Chmp3|mmu:20661:Sort1|mmu:19328:Rab12|mmu:17237:Mgrn1|mmu:76742:Snx27|mmu:67298:Gprasp1
cellular response to organonitrogen compound	biological_process	GO:0071417	0.030357	0.459439	mmu:13436:Dnmt3b|mmu:228869:Ncoa5|mmu:19247:Ptpn11|mmu:12387:Ctnnb1|mmu:15387:Hnrnpk|mmu:224826:Ubr2|mmu:17918:Myo5a|mmu:56436:Adrm1|mmu:22278:Usf1|mmu:12825:Col3a1|mmu:170472:Recql5|mmu:14083:Ptk2|mmu:15370:Nr4a1|mmu:23797:Akt3|mmu:12843:Col1a2|mmu:12842:Col1a1|mmu:14394:Gabra1|mmu:12385:Ctnna1|mmu:18795:Plcb1|mmu:12192:Zfp36l1|mmu:22350:Ezr|mmu:19268:Ptprf|mmu:19267:Ptpre|mmu:19262:Ptpra|mmu:70…
protein localization to nucleus	biological_process	GO:0034504	0.030357	0.459439	mmu:18708:Pik3r1|mmu:230673:Ipo13|mmu:16650:Kpna6|mmu:16648:Kpna3|mmu:18016:Nf2|mmu:18015:Nf1|mmu:70790:Ubr5|mmu:229603:Otud7b|mmu:20610:Sumo3|mmu:103468:Nup107|mmu:14360:Fyn|mmu:22687:Zpr1|mmu:15516:Hsp90ab1|mmu:106021:Topors|mmu:71177:Asun|mmu:14084:Faf1|mmu:12034:Gm15884|mmu:12488:Cd2ap|mmu:23939:Mapk7|mmu:12842:Col1a1|mmu:21849:Trim28|mmu:23988:Pin1|mmu:19384:Ran|mmu:19052:Ppp2ca|mmu:320727:I…
regulation of cellular response to stress	biological_process	GO:0080135	0.0308153	0.465679	mmu:230676:Szt2|mmu:11692:Gfer|mmu:51869:Rif1|mmu:66917:Chordc1|mmu:230484:Usp1|mmu:18453:P4hb|mmu:19156:Psap|mmu:11785:Apbb1|mmu:170719:Oxr1|mmu:15387:Hnrnpk|mmu:99470:Magi3|mmu:74143:Opa1|mmu:70790:Ubr5|mmu:17318:Mid1|mmu:18518:Igbp1|mmu:56228:Ube2j1|mmu:20747:Spop|mmu:74996:Usp47|mmu:22070:Tpt1-ps3|mmu:26395:Map2k1|mmu:232314:Ppp4r2|mmu:14775:Gpx1|mmu:71514:Sfpq|mmu:16600:Klf4|mmu:67118:Bfar|m…
vacuolar transport	biological_process	GO:0007034	0.0311597	0.46601	mmu:22088:Tsg101|mmu:17846:Commd1|mmu:80877:Lrba|mmu:217342:Ube2o|mmu:15481:Gm8355|mmu:66310:Dpy30|mmu:76742:Snx27|mmu:245886:Ankrd27|mmu:17698:Msn|mmu:76688:Arfrp1|mmu:15481:Gm15459|mmu:57440:Ehd3|mmu:16558:Kif16b|mmu:17828:Bloc1s5|mmu:245944:Vps54|mmu:271457:Rab5a|mmu:19349:Rab7|mmu:67804:Snx2|mmu:170833:Hook2|mmu:11765:Ap1g1|mmu:11736:Ankfy1|mmu:15481:Hspa8|mmu:213326:Scyl2|mmu:26395:Map2k1|mm…
protein serine/threonine phosphatase activity	molecular_function	GO:0004722	0.0315071	0.46601	mmu:68606:Ppm1f|mmu:52432:Ppp2r2d|mmu:71978:Ppp2r2a|mmu:66525:Timm50|mmu:170749:Mtmr4|mmu:67655:Ctdp1|mmu:14208:Ppm1g|mmu:51792:Ppp2r1a|mmu:320472:Ppm1e|mmu:53892:Ppm1d|mmu:19042:Ppm1a|mmu:19052:Gm24157|mmu:232941:Ppm1n|mmu:231571:Rpap2|mmu:68991:Ssu72|mmu:98432:Phlpp1|mmu:110332:Pp2d1|mmu:19045:Ppp1ca|mmu:19052:Ppp2ca|mmu:19053:Ppp2cb|mmu:108954:Ppp1r15b|mmu:19055:Ppp3ca
positive regulation of cell size	biological_process	GO:0045793	0.0315736	0.46601	mmu:99982:Kdm1a|mmu:15519:Gm12346|mmu:108155:Ogt|mmu:15516:Hsp90ab1|mmu:15519:Gm5511|mmu:12567:Cdk4|mmu:15519:Gm5844|mmu:15519:Hsp90aa1|mmu:328572:Ep300
positive regulation of exosomal secretion	biological_process	GO:1903543	0.0315736	0.46601	mmu:22088:Tsg101|mmu:20479:Vps4b|mmu:19349:Rab7|mmu:22088:Gm15832|mmu:74772:Atp13a2|mmu:20971:Sdc4|mmu:116733:Vps4a|mmu:58994:Smpd3|mmu:20844:Stam
glucocorticoid receptor signaling pathway	biological_process	GO:0042921	0.0315736	0.46601	mmu:17978:Ncoa2|mmu:22629:Ywhah|mmu:230673:Ipo13|mmu:18673:Phb|mmu:93760:Arid1a|mmu:12753:Clock|mmu:12952:Cry1|mmu:18626:Per1|mmu:19060:Ppp5c
regulation of exosomal secretion	biological_process	GO:1903541	0.0315736	0.46601	mmu:22088:Tsg101|mmu:20479:Vps4b|mmu:19349:Rab7|mmu:22088:Gm15832|mmu:74772:Atp13a2|mmu:20971:Sdc4|mmu:116733:Vps4a|mmu:58994:Smpd3|mmu:20844:Stam
regulation of oxidative stress-induced neuron death	biological_process	GO:1903203	0.0315736	0.46601	mmu:11692:Gfer|mmu:53610:Nono|mmu:57320:Park7|mmu:15251:Hif1a|mmu:170719:Oxr1|mmu:17210:Mcl1|mmu:11911:Atf4|mmu:14694:Rack1|mmu:50754:Fbxw7
NLS-bearing protein import into nucleus	biological_process	GO:0006607	0.0315736	0.46601	mmu:212999:Tnpo2|mmu:238799:Tnpo1|mmu:269113:Nup54|mmu:16211:Kpnb1|mmu:16650:Kpna6|mmu:16648:Kpna3|mmu:13138:Dag1|mmu:70572:Ipo5|mmu:19386:Ranbp2
'de novo' posttranslational protein folding	biological_process	GO:0051084	0.0315736	0.46601	mmu:50527:Ero1l|mmu:15481:Gm15459|mmu:15505:Hsph1|mmu:15481:Gm8355|mmu:15481:Hspa8|mmu:15510:Hspd1|mmu:15481:Gm26825|mmu:15528:Hspe1|mmu:320011:Uggt1
complex of collagen trimers	cellular_component	GO:0098644	0.0315736	0.46601	mmu:12815:Col11a2|mmu:12829:Col4a4|mmu:12832:Col5a2|mmu:12831:Col5a1|mmu:12843:Col1a2|mmu:12827:Col4a2|mmu:12826:Col4a1|mmu:12842:Col1a1|mmu:12825:Col3a1
histone H4-K8 acetylation	biological_process	GO:0043982	0.0315736	0.46601	mmu:67773:Kat8|mmu:69612:Kansl2|mmu:76719:Kansl1|mmu:15161:Hcfc1|mmu:108155:Ogt|mmu:28019:Gm44597|mmu:228829:Phf20|mmu:382207:Jade3|mmu:76901:Jade2
'de novo' protein folding	biological_process	GO:0006458	0.0315736	0.46601	mmu:50527:Ero1l|mmu:15481:Gm15459|mmu:15505:Hsph1|mmu:15481:Gm8355|mmu:15481:Hspa8|mmu:15510:Hspd1|mmu:15481:Gm26825|mmu:15528:Hspe1|mmu:320011:Uggt1
histone H4-K5 acetylation	biological_process	GO:0043981	0.0315736	0.46601	mmu:67773:Kat8|mmu:69612:Kansl2|mmu:76719:Kansl1|mmu:15161:Hcfc1|mmu:108155:Ogt|mmu:28019:Gm44597|mmu:228829:Phf20|mmu:382207:Jade3|mmu:76901:Jade2
SUMO transferase activity	molecular_function	GO:0019789	0.0315736	0.46601	mmu:22196:Ube2i|mmu:98403:Zfp451|mmu:22196:Gm14176|mmu:106021:Topors|mmu:20610:Sumo3|mmu:56469:Pias1|mmu:12418:Cbx4|mmu:12418:Gm26508|mmu:19386:Ranbp2
positive regulation of actin nucleation	biological_process	GO:0051127	0.0315736	0.46601	mmu:83767:Wasf1|mmu:19720:Trim27|mmu:14260:Fmn1|mmu:14260:Mcoln1|mmu:434204:Whamm|mmu:227753:Gsn|mmu:434204:RP24-225H21.2|mmu:50884:Nckap1|mmu:73178:Wasl
neuron death in response to oxidative stress	biological_process	GO:0036475	0.0315736	0.46601	mmu:11692:Gfer|mmu:53610:Nono|mmu:57320:Park7|mmu:15251:Hif1a|mmu:170719:Oxr1|mmu:17210:Mcl1|mmu:11911:Atf4|mmu:14694:Rack1|mmu:50754:Fbxw7
preribosome	cellular_component	GO:0030684	0.0316376	0.466275	mmu:14113:Gm5812|mmu:269470:Wdr3|mmu:27993:Imp4|mmu:67222:Srfbp1|mmu:56095:Ftsj3|mmu:215193:Diexf|mmu:52705:Krr1|mmu:110816:Pwp2|mmu:230082:Nol6|mmu:16785:Rpsa|mmu:76130:Las1l|mmu:67186:Rplp2|mmu:11837:Rplp0|mmu:59050:Nsa2|mmu:217109:Utp18|mmu:67223:Rrp15|mmu:18114:Rrp1|mmu:20115:Gm6472|mmu:59050:Gm6451|mmu:75416:Nop14|mmu:55989:Nop58|mmu:353258:Ltv1|mmu:73736:Fcf1|mmu:67134:Nop56|mmu:67619:Nob1|…
regulation of chromosome organization	biological_process	GO:0033044	0.0317949	0.467912	mmu:13436:Dnmt3b|mmu:18125:Nos1|mmu:71836:Shcbp1l|mmu:57746:Piwil2|mmu:226026:Smc5|mmu:68612:Ube2c|mmu:71175:Nipbl|mmu:16468:Jarid2|mmu:51810:Hnrnpu|mmu:19645:Rb1|mmu:12387:Ctnnb1|mmu:18761:Prkcq|mmu:76246:Rtf1|mmu:13016:Ctbp1|mmu:15381:Hnrnpc|mmu:214899:Kdm5a|mmu:13018:Ctcf|mmu:20466:Sin3a|mmu:229512:Smg5|mmu:103677:Smg6|mmu:98403:Zfp451|mmu:20174:Ruvbl2|mmu:228012:Tlk1|mmu:497652:Acd|mmu:50505:…
multi-organism metabolic process	biological_process	GO:0044033	0.032402	0.476155	mmu:433759:Hdac1|mmu:55944:Gm17638|mmu:72949:Ccnt2|mmu:21849:Trim28|mmu:18643:Pfn1|mmu:77040:Atg16l1|mmu:19720:Trim27|mmu:55944:Eif3d|mmu:19712:Rest|mmu:328572:Ep300|mmu:230908:Tardbp|mmu:53356:Eif3g|mmu:22278:Usf1|mmu:18521:Pcbp2|mmu:18521:Gm27406|mmu:13669:Eif3a|mmu:433759:Gm10093|mmu:21973:Top2a|mmu:20586:Smarca4|mmu:66354:Snw1|mmu:20823:Ssb
regulation of RNA stability	biological_process	GO:0043487	0.0327585	0.480695	mmu:13211:Dhx9|mmu:51810:Hnrnpu|mmu:19704:Upf1|mmu:15381:Hnrnpc|mmu:11991:Hnrnpd|mmu:17164:Mapkapk2|mmu:13164:Dazl|mmu:229512:Smg5|mmu:226517:Smg7|mmu:103677:Smg6|mmu:77134:Hnrnpa0|mmu:22695:Zfp36|mmu:22608:Ybx1|mmu:210529:Mettl14|mmu:230908:Tardbp|mmu:22608:Gm11560|mmu:15568:Elavl1|mmu:230753:Thrap3|mmu:80912:Pum1|mmu:19317:Qk|mmu:117149:Tirap|mmu:56335:Mettl3|mmu:12192:Zfp36l1|mmu:12193:Zfp36l2…
endosome membrane	cellular_component	GO:0010008	0.0332164	0.486709	mmu:22088:Tsg101|mmu:84092:Usp8|mmu:252972:Tpcn1|mmu:19353:Rac1|mmu:17274:Rab8a|mmu:22201:Uba1|mmu:57440:Ehd3|mmu:22365:Vps45|mmu:12306:Anxa2|mmu:271457:Rab5a|mmu:19349:Rab7|mmu:11749:Anxa6|mmu:218035:Vps41|mmu:11736:Ankfy1|mmu:268451:Rab11fip4|mmu:107767:Scamp1|mmu:72993:Appl1|mmu:216190:Appl2|mmu:66700:Chmp3|mmu:101113:Snx21|mmu:208092:Chmp6|mmu:67804:Snx2|mmu:56440:Snx1|mmu:98878:Ehd4|mmu:1817…
protein autophosphorylation	biological_process	GO:0046777	0.0334094	0.488204	mmu:12305:Ddr1|mmu:223775:Pim3|mmu:12988:Csk|mmu:15481:Gm8355|mmu:20868:Stk10|mmu:12325:Camk2g|mmu:20872:Stk16|mmu:12323:Camk2b|mmu:18103:Gm20390|mmu:26404:Map3k12|mmu:14083:Ptk2|mmu:12388:Ctnnd1|mmu:73914:Irak3|mmu:13144:Dapk3|mmu:29875:Iqgap1|mmu:16001:Igf1r|mmu:233789:Smg1|mmu:18103:Nme2|mmu:13841:Epha7|mmu:15481:Hspa8|mmu:14360:Fyn|mmu:59041:Stk25|mmu:17164:Mapkapk2|mmu:18750:Prkca|mmu:665113…
regulation of proteasomal ubiquitin-dependent protein catabolic process	biological_process	GO:0032434	0.0334149	0.488204	mmu:27061:Bcap31|mmu:17846:Commd1|mmu:53312:Nub1|mmu:69601:Dab2ip|mmu:22225:Usp5|mmu:269523:Vcp|mmu:71999:Fbxo22|mmu:56469:Pias1|mmu:12759:Clu|mmu:225896:Ubxn1|mmu:20588:Smarcc1|mmu:26374:Rfwd2|mmu:23807:Arih2|mmu:270627:Taf1|mmu:81018:Rnf114|mmu:71492:Bbs7|mmu:52551:Sgta|mmu:13542:Dvl1|mmu:20878:Aurka|mmu:170823:Glmn|mmu:56736:Rnf14|mmu:224727:Bag6|mmu:18817:Plk1|mmu:57320:Park7|mmu:20620:Plk2|m…
regulation of chemokine (C-X-C motif) ligand 2 production	biological_process	GO:2000341	0.0335671	0.489722	mmu:433759:Hdac1|mmu:117149:Tirap|mmu:17319:Mif|mmu:50706:Postn|mmu:16600:Klf4|mmu:433759:Gm10093|mmu:17874:Myd88
histone H4-K16 acetylation	biological_process	GO:0043984	0.0338313	0.491451	mmu:67773:Kat8|mmu:69612:Kansl2|mmu:93759:Sirt1|mmu:74026:Msl1|mmu:15161:Hcfc1|mmu:108155:Ogt|mmu:76719:Kansl1|mmu:68845:Pih1d1|mmu:74026:Gm12359|mmu:228829:Phf20
positive regulation of protein maturation	biological_process	GO:1903319	0.0338313	0.491451	mmu:56505:Gm5837|mmu:56505:Ruvbl1|mmu:18673:Phb|mmu:17886:Myh9|mmu:70300:Fuz|mmu:12388:Ctnnd1|mmu:12266:C3|mmu:70300:D7Bwg0826e|mmu:227753:Gsn|mmu:12388:Gm28635
protein heterotrimerization	biological_process	GO:0070208	0.0338313	0.491451	mmu:18226:Nup62|mmu:14682:Gnaq|mmu:269113:Nup54|mmu:19052:Gm24157|mmu:108155:Ogt|mmu:19052:Ppp2ca|mmu:12843:Col1a2|mmu:12842:Col1a1|mmu:12833:Col6a1|mmu:12834:Col6a2
regulation of gene expression	biological_process	GO:0010468	0.0341563	0.495462	mmu:83486:Rbm5|mmu:78926:Gas2l1|mmu:229663:Csde1|mmu:71902:Cand1|mmu:76199:Med13l|mmu:266692:Cpne1|mmu:245688:Rbbp7|mmu:59027:Nampt|mmu:16650:Kpna6|mmu:217864:Rcor1|mmu:18015:Nf1|mmu:19285:Ptrf|mmu:13016:Ctbp1|mmu:214899:Kdm5a|mmu:14256:Flt3l|mmu:229603:Otud7b|mmu:69159:Rhebl1|mmu:11569:Aebp2|mmu:70427:Mier2|mmu:20687:Sp3|mmu:215418:Csrnp1|mmu:77771:Csrnp3|mmu:14775:Gpx1|mmu:16600:Klf4|mmu:223453…
regulation of neuron death	biological_process	GO:1901214	0.0342554	0.496189	mmu:11692:Gfer|mmu:11816:Apoe|mmu:19141:Lgmn|mmu:18039:Nefl|mmu:12387:Ctnnb1|mmu:170719:Oxr1|mmu:18015:Nf1|mmu:223649:Nrbp2|mmu:14360:Fyn|mmu:19017:Ppargc1a|mmu:15516:Hsp90ab1|mmu:11911:Atf4|mmu:13665:Eif2s1|mmu:11909:Atf2|mmu:12028:Bax|mmu:15510:Hspd1|mmu:23988:Pin1|mmu:11538:Adnp|mmu:19268:Ptprf|mmu:19060:Ppp5c|mmu:606496:Gsk3a|mmu:18008:Nes|mmu:15258:Hipk2|mmu:67579:Cpeb4|mmu:108138:Xrcc4|mmu:…
cell death in response to oxidative stress	biological_process	GO:0036473	0.0345173	0.498556	mmu:11692:Gfer|mmu:20656:Sod2|mmu:18453:P4hb|mmu:71805:Nup93|mmu:17279:Melk|mmu:170719:Oxr1|mmu:50754:Fbxw7|mmu:14775:Gpx1|mmu:15185:Hdac6|mmu:59041:Stk25|mmu:15251:Hif1a|mmu:56484:Foxo3|mmu:71514:Sfpq|mmu:223255:Stk24|mmu:18024:Nfe2l2|mmu:11911:Atf4|mmu:15505:Hsph1|mmu:22059:Trp53|mmu:53610:Nono|mmu:19156:Psap|mmu:57320:Park7|mmu:72565:Uaca|mmu:23939:Mapk7|mmu:93759:Sirt1|mmu:16452:Jak2|mmu:1469…
phosphoprotein binding	molecular_function	GO:0051219	0.0345173	0.498556	mmu:22240:Dpysl3|mmu:19261:Sirpa|mmu:12418:Gm26508|mmu:19645:Rb1|mmu:18576:Pde3b|mmu:70425:Csnk1g3|mmu:27368:Tbl2|mmu:12418:Cbx4|mmu:17318:Mid1|mmu:19089:Prkcsh|mmu:235497:Leo1|mmu:14784:Grb2|mmu:50754:Fbxw7|mmu:12017:Bag1|mmu:230753:Thrap3|mmu:12234:Btrc|mmu:17999:Nedd4|mmu:18708:Pik3r1|mmu:23988:Pin1|mmu:16004:Igf2r|mmu:56480:Tbk1|mmu:12402:Cbl|mmu:68845:Pih1d1|mmu:54401:Ywhab|mmu:66408:Aptx|mm…
myeloid cell homeostasis	biological_process	GO:0002262	0.0346831	0.499843	mmu:59003:Maea|mmu:15469:Prmt1|mmu:78926:Gas2l1|mmu:20807:Srf|mmu:20068:Rps17|mmu:19645:Rb1|mmu:21833:Thra|mmu:16825:Ldb1|mmu:15163:Hcls1|mmu:107817:Jmjd6|mmu:11983:Atpif1|mmu:64602:Ireb2|mmu:93686:Rbfox2|mmu:17129:Smad5|mmu:15526:Hspa9|mmu:20687:Sp3|mmu:22695:Zfp36|mmu:15251:Hif1a|mmu:13829:Dmtn|mmu:56484:Foxo3|mmu:226419:Dyrk3|mmu:11491:Adam17|mmu:12125:Bcl2l11|mmu:17684:Cited2|mmu:20586:Smarca…
response to steroid hormone	biological_process	GO:0048545	0.0347839	0.499843	mmu:22196:Ube2i|mmu:17978:Ncoa2|mmu:21372:Tbl1x|mmu:67488:Calcoco1|mmu:230673:Ipo13|mmu:19060:Ppp5c|mmu:12317:Calr|mmu:51810:Hnrnpu|mmu:72508:Rps6kb1|mmu:11502:Adam9|mmu:67749:Mgarp|mmu:94180:Acsbg1|mmu:11928:Atp1a1|mmu:77128:Crebrf|mmu:16452:Jak2|mmu:70790:Ubr5|mmu:433759:Hdac1|mmu:27401:Skp2|mmu:14536:Nr6a1|mmu:18673:Phb|mmu:93760:Arid1a|mmu:12753:Clock|mmu:224903:Safb|mmu:22695:Zfp36|mmu:12034…
mRNA 3'-end processing	biological_process	GO:0031124	0.0348435	0.499843	mmu:109331:Rnf20|mmu:54196:Pabpn1|mmu:20492:Slbp|mmu:432508:Cpsf6|mmu:54624:Paf1|mmu:83410:Cstf2t|mmu:12192:Zfp36l1|mmu:108062:Cstf2|mmu:235497:Leo1|mmu:22083:Ctr9|mmu:68991:Ssu72|mmu:107951:Cdk9|mmu:12455:Ccnt1|mmu:11803:Aplp1|mmu:27632:Nelfe|mmu:54451:Cpsf3|mmu:11820:App|mmu:94230:Cpsf1
intrinsic apoptotic signaling pathway in response to oxidative stress	biological_process	GO:0008631	0.0348435	0.499843	mmu:23939:Mapk7|mmu:93759:Sirt1|mmu:20656:Sod2|mmu:15505:Hsph1|mmu:53610:Nono|mmu:18024:Nfe2l2|mmu:18453:P4hb|mmu:59041:Stk25|mmu:15251:Hif1a|mmu:14775:Gpx1|mmu:17279:Melk|mmu:71514:Sfpq|mmu:223255:Stk24|mmu:16452:Jak2|mmu:17210:Mcl1|mmu:72565:Uaca|mmu:57320:Park7|mmu:50754:Fbxw7
membrane organization	biological_process	GO:0061024	0.0348533	0.499843	mmu:76499:Clasp2|mmu:11816:Apoe|mmu:11539:Adora1|mmu:105722:Ano6|mmu:245886:Ankrd27|mmu:52538:Acaa2|mmu:74143:Opa1|mmu:17918:Myo5a|mmu:11983:Atpif1|mmu:434204:RP24-225H21.2|mmu:16412:Itgb1|mmu:75202:Spaca6|mmu:12306:Anxa2|mmu:72993:Appl1|mmu:234678:D230025D16Rik|mmu:665113:Tnik|mmu:54525:Syt7|mmu:66797:Cntnap2|mmu:71146:Golga7b|mmu:20813:Srp14|mmu:66700:Chmp3|mmu:208092:Chmp6|mmu:11909:Atf2|mmu:6…
GTPase activity	molecular_function	GO:0003924	0.0350153	0.501456	mmu:14682:Gnaq|mmu:19353:Rac1|mmu:14683:Gm20721|mmu:14680:Gnal|mmu:14852:Gspt1|mmu:19346:Rab6a|mmu:28030:Gfm1|mmu:229524:Msto1|mmu:76688:Arfrp1|mmu:74143:Opa1|mmu:18000:Sept2|mmu:74006:Dnm1l|mmu:19341:Rab4a|mmu:22151:Tubb2a|mmu:64143:Ralb|mmu:71924:Tube1|mmu:56044:Rala|mmu:271457:Rab5a|mmu:54170:Rragc|mmu:14681:Gnao1|mmu:22142:Tuba1a|mmu:20624:Eftud2|mmu:11857:Arhgdib|mmu:69834:Rab43|mmu:13627:Gm…
nuclear localization sequence binding	molecular_function	GO:0008139	0.0353026	0.504145	mmu:212999:Tnpo2|mmu:238799:Tnpo1|mmu:107939:Pom121|mmu:269966:Nup98|mmu:230673:Ipo13|mmu:18035:Nfkbia|mmu:16650:Kpna6|mmu:98386:Lbr|mmu:16648:Kpna3|mmu:70572:Ipo5|mmu:16211:Kpnb1
attachment of spindle microtubules to kinetochore	biological_process	GO:0008608	0.0353026	0.504145	mmu:51944:Knstrn|mmu:108911:Rcc2|mmu:101994:Champ1|mmu:12237:Bub3|mmu:83560:Tex14|mmu:229841:Cenpe|mmu:54141:Spag5|mmu:51944:Gm14091|mmu:19645:Rb1|mmu:56208:Becn1|mmu:67052:Ndc80
regulation of neuron apoptotic process	biological_process	GO:0043523	0.0356903	0.508964	mmu:112406:Egln2|mmu:11816:Apoe|mmu:23988:Pin1|mmu:19141:Lgmn|mmu:13653:Egr1|mmu:18039:Nefl|mmu:234734:Aars|mmu:606496:Gsk3a|mmu:19877:Rock1|mmu:21672:Prdx2|mmu:17260:Mef2c|mmu:26403:Map3k11|mmu:26404:Map3k12|mmu:71648:Optn|mmu:18015:Nf1|mmu:15516:Hsp90ab1|mmu:20656:Sod2|mmu:18148:Npm1|mmu:223649:Nrbp2|mmu:50754:Fbxw7|mmu:433759:Hdac1|mmu:14775:Gpx1|mmu:16971:Lrp1|mmu:20845:Star|mmu:19268:Ptprf|m…
regulation of chromosome segregation	biological_process	GO:0051983	0.0358303	0.510241	mmu:226026:Smc5|mmu:68612:Ube2c|mmu:19645:Rb1|mmu:12387:Ctnnb1|mmu:21951:Tnks|mmu:56208:Becn1|mmu:12236:Bub1b|mmu:327799:Usp44|mmu:51944:Gm14091|mmu:18817:Plk1|mmu:71514:Sfpq|mmu:22589:Atrx|mmu:51944:Knstrn|mmu:12237:Bub3|mmu:17120:Mad1l1|mmu:83560:Tex14|mmu:229841:Cenpe|mmu:58186:Rad18|mmu:80912:Pum1|mmu:108989:Tpr|mmu:107047:Psmg2|mmu:108911:Rcc2|mmu:54141:Spag5|mmu:52563:Cdc23|mmu:68999:Anapc1…
regulation of viral life cycle	biological_process	GO:1903900	0.0360392	0.512496	mmu:22088:Tsg101|mmu:15481:Gm8355|mmu:18453:P4hb|mmu:116733:Vps4a|mmu:18458:Gm16580|mmu:19294:Nectin2|mmu:19712:Rest|mmu:16852:Lgals1|mmu:19035:Ppib|mmu:21973:Top2a|mmu:433759:Hdac1|mmu:268373:Gm10123|mmu:66354:Snw1|mmu:13205:Ddx3x|mmu:18643:Pfn1|mmu:22088:Gm15832|mmu:15481:Hspa8|mmu:66854:Trim35|mmu:13830:Stom|mmu:15481:Gm26825|mmu:66700:Chmp3|mmu:20586:Smarca4|mmu:16201:Ilf3|mmu:78781:Zc3hav1|m…
mitotic sister chromatid cohesion	biological_process	GO:0007064	0.0361758	0.512622	mmu:24061:Smc1a|mmu:21951:Tnks|mmu:74549:Mau2|mmu:14841:Gsg2|mmu:13006:Smc3|mmu:226026:Smc5|mmu:19645:Rb1|mmu:100710:Pds5b|mmu:229584:Pogz|mmu:71175:Nipbl|mmu:214987:Chtf8|mmu:22589:Atrx
regulation of oxidative stress-induced cell death	biological_process	GO:1903201	0.0362	0.512622	mmu:11692:Gfer|mmu:20656:Sod2|mmu:18453:P4hb|mmu:71805:Nup93|mmu:170719:Oxr1|mmu:50754:Fbxw7|mmu:56484:Foxo3|mmu:15185:Hdac6|mmu:15251:Hif1a|mmu:14775:Gpx1|mmu:71514:Sfpq|mmu:18024:Nfe2l2|mmu:11911:Atf4|mmu:15505:Hsph1|mmu:22059:Trp53|mmu:53610:Nono|mmu:19156:Psap|mmu:57320:Park7|mmu:23939:Mapk7|mmu:93759:Sirt1|mmu:14694:Rack1|mmu:17210:Mcl1
regulation of G2/M transition of mitotic cell cycle	biological_process	GO:0010389	0.0362	0.512622	mmu:77011:Ticrr|mmu:269582:Clspn|mmu:12443:Ccnd1|mmu:57261:Brd4|mmu:20466:Sin3a|mmu:15512:Hspa2|mmu:235559:Topbp1|mmu:12450:Ccng1|mmu:74996:Usp47|mmu:17193:Mbd4|mmu:12545:Cdc7|mmu:116871:Mta3|mmu:16906:Lmnb1|mmu:53869:Rab11a|mmu:18761:Prkcq|mmu:18514:Pbx1|mmu:108911:Rcc2|mmu:11820:App|mmu:12567:Cdk4|mmu:27354:Nbn|mmu:20479:Vps4b|mmu:330177:Taok3
negative regulation of apoptotic signaling pathway	biological_process	GO:2001234	0.0363517	0.514052	mmu:97165:Gm13237|mmu:20656:Sod2|mmu:21672:Prdx2|mmu:22070:Tpt1-ps3|mmu:74143:Opa1|mmu:17319:Mif|mmu:12387:Ctnnb1|mmu:52538:Acaa2|mmu:66505:Zmynd11|mmu:12759:Clu|mmu:433759:Gm10093|mmu:22601:Yap1|mmu:433759:Hdac1|mmu:18518:Igbp1|mmu:12050:Bcl2l2|mmu:13205:Ddx3x|mmu:74996:Usp47|mmu:21416:Tcf7l2|mmu:14360:Fyn|mmu:66494:Prelid1|mmu:15251:Hif1a|mmu:14775:Gpx1|mmu:22334:Vdac2|mmu:16905:Lmna|mmu:66168:…
ncRNA transcription	biological_process	GO:0098781	0.0364664	0.514237	mmu:21340:Taf1b|mmu:209011:Sirt7|mmu:22059:Trp53|mmu:70333:Cd3eap|mmu:20729:Spin1|mmu:671232:Topaz1|mmu:231571:Rpap2|mmu:75627:Snapc1|mmu:21969:Top1|mmu:404634:H2afy3|mmu:218333:Ice1|mmu:68845:Pih1d1|mmu:17975:Ncl|mmu:21453:Tcof1|mmu:20586:Smarca4
mRNA polyadenylation	biological_process	GO:0006378	0.0364664	0.514237	mmu:109331:Rnf20|mmu:54196:Pabpn1|mmu:432508:Cpsf6|mmu:54624:Paf1|mmu:83410:Cstf2t|mmu:108062:Cstf2|mmu:235497:Leo1|mmu:22083:Ctr9|mmu:68991:Ssu72|mmu:107951:Cdk9|mmu:12455:Ccnt1|mmu:11803:Aplp1|mmu:27632:Nelfe|mmu:11820:App|mmu:94230:Cpsf1
establishment of protein localization	biological_process	GO:0045184	0.0365862	0.514592	mmu:66884:Appbp2|mmu:74772:Atp13a2|mmu:16650:Kpna6|mmu:16648:Kpna3|mmu:18015:Nf1|mmu:11983:Atpif1|mmu:66011:Ranbp17|mmu:15502:Gm7816|mmu:54525:Syt7|mmu:22378:Wbp2|mmu:67804:Snx2|mmu:56440:Snx1|mmu:14084:Faf1|mmu:66616:Snx9|mmu:76577:Faf2|mmu:15510:Hspd1|mmu:13138:Dag1|mmu:12842:Col1a1|mmu:18226:Nup62|mmu:70300:D7Bwg0826e|mmu:12589:Ift81|mmu:16324:Inhbb|mmu:193116:Slu7|mmu:22350:Ezr|mmu:320727:Ipo…
positive regulation of lamellipodium organization	biological_process	GO:1902745	0.0365932	0.514592	mmu:234695:Carmil2|mmu:15519:Gm12346|mmu:19353:Rac1|mmu:54126:Arhgef7|mmu:76709:Arpc2|mmu:23790:Coro1c|mmu:15519:Gm5511|mmu:50884:Nckap1|mmu:13430:Dnm2|mmu:15519:Hsp90aa1|mmu:15519:Gm5844|mmu:74117:Actr3|mmu:14086:Fscn1
positive regulation of proteasomal ubiquitin-dependent protein catabolic process	biological_process	GO:0032436	0.0371774	0.522082	mmu:27061:Bcap31|mmu:53312:Nub1|mmu:22225:Usp5|mmu:269523:Vcp|mmu:71999:Fbxo22|mmu:56469:Pias1|mmu:12759:Clu|mmu:26374:Rfwd2|mmu:23807:Arih2|mmu:270627:Taf1|mmu:81018:Rnf114|mmu:71492:Bbs7|mmu:52551:Sgta|mmu:13542:Dvl1|mmu:20878:Aurka|mmu:56736:Rnf14|mmu:18817:Plk1|mmu:20620:Plk2|mmu:14629:Gclc|mmu:269523:Vcp-rs|mmu:104318:Csnk1d|mmu:27373:Csnk1e|mmu:53312:Gm26648|mmu:70620:Ube2v2|mmu:14694:Rack1
intracellular organelle	cellular_component	GO:0043229	0.0372595	0.52251	mmu:269608:Plekhg5|mmu:59050:Nsa2|mmu:74772:Atp13a2|mmu:59027:Nampt|mmu:18108:Nmt2|mmu:18107:Nmt1|mmu:243961:Shank1|mmu:66884:Appbp2|mmu:20662:Sos1|mmu:70427:Mier2|mmu:218613:Mier3|mmu:12837:Col8a1|mmu:54525:Syt7|mmu:14775:Gpx1|mmu:77058:Fcnaos|mmu:12301:Cacybp|mmu:66333:Aqp11|mmu:20408:Sh3gl3|mmu:26403:Map3k11|mmu:11421:Gm11651|mmu:218038:Amph|mmu:22143:Gm14150|mmu:117146:Ube3b|mmu:245688:Rbbp7|…
36:Shcbp1l|mmu:234388:Ccdc124|mmu:108160:Fam50a|mmu:53357:Pla2g6|mmu:68533:Mphosph6|mmu:666528:Zfp541|mmu:226856:Lpgat1|mmu:20909:Stx4a|mmu:22365:Vps45|mmu:218194:Phactr1|mmu:218035:Vps41|mmu:224020:Pi4ka|mmu:66881:Pcyox1|mmu:72993:Appl1|mmu:216190:Appl2|mmu:22278:Usf1|mmu:140917:Dclre1b|mmu:227525:Dclre1c|mmu:17423:Ndst2|mmu:53869:Rab11a|mmu:71132:Cabyr|mmu:30853:Mlf2|mmu:109205:Sobp|mmu:23837:C…	http://amigo.geneontology.org/amigo/term/GO:0043229
protein localization to cell periphery	biological_process	GO:1990778	0.0373861	0.52356	mmu:76499:Clasp2|mmu:71648:Optn|mmu:12988:Csk|mmu:19353:Rac1|mmu:16573:Kif5b|mmu:16573:Gm17036|mmu:19877:Rock1|mmu:19878:Rock2|mmu:76688:Arfrp1|mmu:22318:Vamp2|mmu:56217:Mpp5|mmu:17918:Myo5a|mmu:20909:Stx4a|mmu:16412:Itgb1|mmu:13823:Epb41l3|mmu:12306:Anxa2|mmu:16974:Lrp6|mmu:26941:Slc9a3r1|mmu:67378:Bbs2|mmu:665113:Tnik|mmu:11773:Ap2m1|mmu:72993:Appl1|mmu:66053:Ppil2|mmu:71146:Golga7b|mmu:57437:G…
protein-DNA complex assembly	biological_process	GO:0065004	0.0376331	0.526292	mmu:21340:Taf1b|mmu:74469:Taf7l|mmu:71902:Cand1|mmu:15201:Hells|mmu:93762:Gm13034|mmu:21833:Thra|mmu:229584:Pogz|mmu:56469:Pias1|mmu:27221:Chaf1a|mmu:17216:Mcm2|mmu:110749:Chaf1b|mmu:54169:Kat6b|mmu:18148:Npm1|mmu:67089:Psmc6|mmu:14958:H1f0|mmu:404634:H2afy3|mmu:67733:Itgb3bp|mmu:19365:Rad52|mmu:22589:Atrx|mmu:67155:Smarca2|mmu:20586:Smarca4|mmu:93762:Smarca5|mmu:93762:Gm13231|mmu:50927:Nasp|mmu:…
regulation of chromatin organization	biological_process	GO:1902275	0.0377803	0.527374	mmu:13436:Dnmt3b|mmu:18125:Nos1|mmu:57746:Piwil2|mmu:16468:Jarid2|mmu:12387:Ctnnb1|mmu:76246:Rtf1|mmu:13016:Ctbp1|mmu:214899:Kdm5a|mmu:13018:Ctcf|mmu:20466:Sin3a|mmu:66354:Snw1|mmu:98403:Zfp451|mmu:20174:Ruvbl2|mmu:108155:Ogt|mmu:71175:Nipbl|mmu:109331:Rnf20|mmu:22083:Ctr9|mmu:270058:Map1s|mmu:22378:Wbp2|mmu:71458:Bcor|mmu:58521:Eid1|mmu:22589:Atrx|mmu:18676:Phf2|mmu:22059:Trp53|mmu:54624:Paf1|mm…
transferase complex, transferring phosphorus-containing groups	cellular_component	GO:0061695	0.0378147	0.527374	mmu:74469:Taf7l|mmu:12443:Ccnd1|mmu:50505:Ercc4|mmu:231329:Polr2b|mmu:19645:Rb1|mmu:67486:Polr3g|mmu:66165:Bccip|mmu:70428:Polr3b|mmu:74414:Polr3c|mmu:102162:Taf5l|mmu:214899:Kdm5a|mmu:66354:Snw1|mmu:56208:Becn1|mmu:270627:Taf1|mmu:70333:Cd3eap|mmu:69562:Cdk13|mmu:13872:Ercc3|mmu:74769:Gm12992|mmu:18647:Cdk14|mmu:67655:Ctdp1|mmu:20020:Polr2a|mmu:235497:Leo1|mmu:22083:Ctr9|mmu:83602:Gtf2a1|mmu:704…
DNA helicase complex	cellular_component	GO:0033202	0.0380512	0.528489	mmu:22632:Yy1|mmu:20174:Ruvbl2|mmu:69714:Tfpt|mmu:56505:Gm5837|mmu:56456:Actl6a|mmu:56505:Ruvbl1|mmu:70020:Ino80b|mmu:225280:Ino80c
endoplasmic reticulum tubular network organization	biological_process	GO:0071786	0.0380512	0.528489	mmu:98732:Rab3gap2|mmu:68585:Rtn4|mmu:20168:Rtn3|mmu:19330:Rab18|mmu:69605:Lnpk1|mmu:52250:Reep1|mmu:19325:Rab10|mmu:67878:Tmem33
membrane tubulation	biological_process	GO:0097320	0.0380512	0.528489	mmu:66616:Snx9|mmu:69582:Plekhm2|mmu:73178:Wasl|mmu:13430:Dnm2|mmu:23970:Pacsin2|mmu:434204:RP24-225H21.2|mmu:80708:Pacsin3|mmu:434204:Whamm
response to amino acid	biological_process	GO:0043200	0.0385561	0.534557	mmu:15499:Hsf1|mmu:13436:Dnmt3b|mmu:234734:Aars|mmu:12334:Capn2|mmu:224826:Ubr2|mmu:22222:Ubr1|mmu:75747:Sesn3|mmu:67579:Cpeb4|mmu:12832:Col5a2|mmu:83409:Lamtor2|mmu:12826:Col4a1|mmu:12825:Col3a1|mmu:12334:Gm37885|mmu:52187:Rragd|mmu:22222:AV039307|mmu:54170:Rragc|mmu:13433:Dnmt1|mmu:12843:Col1a2|mmu:12631:Cfl1|mmu:12842:Col1a1|mmu:12833:Col6a1|mmu:20511:Slc1a2|mmu:22433:Xbp1|mmu:70572:Ipo5
positive regulation of translation	biological_process	GO:0045727	0.0385937	0.534557	mmu:19652:Rbm3|mmu:57746:Piwil2|mmu:73826:Poldip3|mmu:218693:Paip1|mmu:228994:Ythdf1|mmu:15388:Hnrnpl|mmu:20091:Rps3a1|mmu:18148:Npm1|mmu:13164:Dazl|mmu:13205:Ddx3x|mmu:11991:Hnrnpd|mmu:224045:Eif2b5|mmu:20218:Khdrbs1|mmu:18999:Pou5f1|mmu:53817:Ddx39b|mmu:15568:Elavl1|mmu:13690:Eif4g2|mmu:16589:Uhmk1|mmu:74112:Usp16|mmu:18148:RP24-389J11.1|mmu:56335:Mettl3|mmu:72508:Rps6kb1|mmu:20181:Rxra|mmu:100…
lamellipodium organization	biological_process	GO:0097581	0.038876	0.537731	mmu:11308:Abi1|mmu:83767:Wasf1|mmu:19353:Rac1|mmu:244654:Mtss1l|mmu:23790:Coro1c|mmu:237860:Ssh2|mmu:74117:Actr3|mmu:434204:RP24-225H21.2|mmu:67804:Snx2|mmu:76709:Arpc2|mmu:245880:Wasf3|mmu:67771:Arpc5|mmu:13829:Dmtn|mmu:15519:Gm5511|mmu:14086:Fscn1|mmu:234695:Carmil2|mmu:56440:Snx1|mmu:15519:Gm12346|mmu:54126:Arhgef7|mmu:226251:Ablim1|mmu:13430:Dnm2|mmu:15519:Gm5844|mmu:50884:Nckap1|mmu:13043:Ct…
regulation of actin filament-based process	biological_process	GO:0032970	0.0393191	0.543119	mmu:12631:Cfl1|mmu:65970:Lima1|mmu:237860:Ssh2|mmu:18016:Nf2|mmu:434204:RP24-225H21.2|mmu:243961:Shank1|mmu:230837:Asap3|mmu:13039:Ctsl|mmu:50876:Tmod2|mmu:192197:Bcas3|mmu:69710:Arap1|mmu:12488:Cd2ap|mmu:93689:Lmod1|mmu:13043:Cttn|mmu:14489:Mtpn|mmu:434204:Whamm|mmu:22388:Wdr1|mmu:19353:Rac1|mmu:98660:Atp1a2|mmu:11928:Atp1a1|mmu:20971:Sdc4|mmu:18643:Pfn1|mmu:382562:Pfn4|mmu:544963:Iqgap2|mmu:223…
RNA polymerase II transcription factor complex	cellular_component	GO:0090575	0.0395307	0.544042	mmu:74469:Taf7l|mmu:21423:Tcf3|mmu:19645:Rb1|mmu:12387:Ctnnb1|mmu:12400:Cbfb|mmu:12912:Creb1|mmu:102162:Taf5l|mmu:209361:Taf3|mmu:270627:Taf1|mmu:13872:Ercc3|mmu:50505:Ercc4|mmu:15251:Hif1a|mmu:18046:Nfyc|mmu:18045:Nfyb|mmu:71514:Sfpq|mmu:83602:Gtf2a1|mmu:11911:Atf4|mmu:22259:Nr1h3|mmu:20848:Stat3|mmu:22059:Trp53|mmu:53610:Nono|mmu:21416:Tcf7l2|mmu:21849:Trim28|mmu:209357:Gtf2h3|mmu:14884:Gtf2h1|…
Tat protein binding	molecular_function	GO:0030957	0.0395945	0.544042	mmu:15502:Dnaja1|mmu:18148:RP24-389J11.1|mmu:20586:Smarca4|mmu:15502:Gm7816|mmu:11461:Actb|mmu:18148:Npm1
N6-methyladenosine-containing RNA binding	molecular_function	GO:1990247	0.0395945	0.544042	mmu:231386:Ythdc1|mmu:240255:Ythdc2|mmu:228994:Ythdf1|mmu:53379:Hnrnpa2b1|mmu:15381:Hnrnpc|mmu:231386:Gm43055
protein K48-linked ubiquitination	biological_process	GO:0070936	0.0396009	0.544042	mmu:22214:Ube2h|mmu:170737:Znrf1|mmu:23807:Arih2|mmu:16396:Itch|mmu:109161:Gm4895|mmu:67338:Rffl|mmu:22215:Ube3a|mmu:22194:Ube2e1|mmu:67615:Ube2r2|mmu:218793:Ube2e2|mmu:22193:Ube2e3|mmu:67845:Rnf115|mmu:67118:Bfar|mmu:74132:Rnf6|mmu:67245:Peli1|mmu:80751:Rnf34|mmu:108660:Rnf187|mmu:68612:Ube2c|mmu:106021:Topors
circadian rhythm	biological_process	GO:0007623	0.0398371	0.546545	mmu:17978:Ncoa2|mmu:13211:Dhx9|mmu:12753:Clock|mmu:11539:Adora1|mmu:15904:Id4|mmu:59027:Nampt|mmu:19878:Rock2|mmu:14056:Ezh2|mmu:12912:Creb1|mmu:11991:Hnrnpd|mmu:214899:Kdm5a|mmu:21973:Top2a|mmu:433759:Hdac1|mmu:66704:Gm37206|mmu:15182:Hdac2|mmu:232087:Mat2a|mmu:108155:Ogt|mmu:66645:Pspc1|mmu:19017:Ppargc1a|mmu:66704:Rbm4b|mmu:27373:Csnk1e|mmu:11911:Atf4|mmu:20466:Sin3a|mmu:12234:Btrc|mmu:432530:…
intrinsic apoptotic signaling pathway	biological_process	GO:0097193	0.0402036	0.550827	mmu:27061:Bcap31|mmu:50527:Ero1l|mmu:20656:Sod2|mmu:68606:Ppm1f|mmu:18453:P4hb|mmu:74143:Opa1|mmu:69601:Dab2ip|mmu:17688:Msh6|mmu:17319:Mif|mmu:17279:Melk|mmu:15387:Hnrnpk|mmu:235323:Usp28|mmu:12759:Clu|mmu:74006:Dnm1l|mmu:50754:Fbxw7|mmu:433759:Hdac1|mmu:16151:Ikbkg|mmu:18432:Mybbp1a|mmu:12050:Bcl2l2|mmu:13205:Ddx3x|mmu:20747:Spop|mmu:106021:Topors|mmu:26941:Slc9a3r1|mmu:12282:Hyou1|mmu:22070:Tp…
viral gene expression	biological_process	GO:0019080	0.0406677	0.556433	mmu:433759:Hdac1|mmu:55944:Gm17638|mmu:328572:Ep300|mmu:230908:Tardbp|mmu:19720:Trim27|mmu:55944:Eif3d|mmu:19712:Rest|mmu:53356:Eif3g|mmu:18643:Pfn1|mmu:22278:Usf1|mmu:18521:Pcbp2|mmu:18521:Gm27406|mmu:13669:Eif3a|mmu:433759:Gm10093|mmu:72949:Ccnt2|mmu:20586:Smarca4|mmu:66354:Snw1|mmu:20823:Ssb
cellular catabolic process	biological_process	GO:0044248	0.0409659	0.558802	mmu:84092:Usp8|mmu:14083:Ptk2|mmu:11816:Apoe|mmu:229663:Csde1|mmu:19141:Lgmn|mmu:53312:Nub1|mmu:230484:Usp1|mmu:235441:Usp3|mmu:19647:Rbbp6|mmu:18458:Gm16580|mmu:11818:Apoh|mmu:252870:Usp7|mmu:56736:Rnf14|mmu:52538:Acaa2|mmu:17161:Maoa|mmu:101358:Fbxl14|mmu:224826:Ubr2|mmu:22222:Ubr1|mmu:56228:Ube2j1|mmu:70790:Ubr5|mmu:12894:Cpt1a|mmu:72108:Ddhd2|mmu:71472:Usp19|mmu:13039:Ctsl|mmu:23807:Arih2|mmu…
platelet formation	biological_process	GO:0030220	0.0410064	0.558802	mmu:109711:Actn1|mmu:20807:Srf|mmu:22388:Wdr1|mmu:19247:Ptpn11|mmu:17886:Myh9|mmu:17260:Mef2c|mmu:77573:Vps33a|mmu:328572:Ep300|mmu:15170:Ptpn6
epithelial cilium movement	biological_process	GO:0003351	0.0410064	0.558802	mmu:51938:Ccdc39|mmu:74362:Spag17os|mmu:54562:Lrrc6|mmu:19726:Rfx3|mmu:68922:Dnaic1|mmu:75050:Gm26555|mmu:237222:Ofd1|mmu:74362:Spag17|mmu:67685:Dyx1c1
postsynaptic specialization	cellular_component	GO:0099572	0.0412879	0.561127	mmu:17978:Ncoa2|mmu:18125:Nos1|mmu:17717:mt-Nd2|mmu:56376:Pdlim5|mmu:11928:Atp1a1|mmu:15481:Gm8355|mmu:68585:Rtn4|mmu:12325:Camk2g|mmu:12323:Camk2b|mmu:15387:Hnrnpk|mmu:18163:Ctnnd2|mmu:18015:Nf1|mmu:17717:Gm13339|mmu:11461:Actb|mmu:241638:Lzts3|mmu:243961:Shank1|mmu:232370:Clstn3|mmu:268882:Fbxo45|mmu:13823:Epb41l3|mmu:11518:Add1|mmu:20662:Sos1|mmu:64011:Nrgn|mmu:11539:Adora1|mmu:67579:Cpeb4|mmu…
postsynaptic density	cellular_component	GO:0014069	0.0412879	0.561127	mmu:17978:Ncoa2|mmu:18125:Nos1|mmu:17717:mt-Nd2|mmu:56376:Pdlim5|mmu:11928:Atp1a1|mmu:15481:Gm8355|mmu:68585:Rtn4|mmu:12325:Camk2g|mmu:12323:Camk2b|mmu:15387:Hnrnpk|mmu:18163:Ctnnd2|mmu:18015:Nf1|mmu:17717:Gm13339|mmu:11461:Actb|mmu:241638:Lzts3|mmu:243961:Shank1|mmu:232370:Clstn3|mmu:268882:Fbxo45|mmu:13823:Epb41l3|mmu:11518:Add1|mmu:20662:Sos1|mmu:64011:Nrgn|mmu:11539:Adora1|mmu:67579:Cpeb4|mmu…
protein kinase A binding	molecular_function	GO:0051018	0.041668	0.565534	mmu:19401:Rara|mmu:432442:Akap7|mmu:80877:Lrba|mmu:12988:Csk|mmu:83397:Akap12|mmu:56399:Akap8|mmu:606496:Gsk3a|mmu:22350:Ezr|mmu:170760:Acbd3|mmu:26422:Nbea|mmu:27050:Rps3|mmu:19084:Prkar1a|mmu:19085:Prkar1b|mmu:18747:Prkaca|mmu:211673:Arfgef1|mmu:629378:Dact3|mmu:75547:Akap13
positive regulation of protein complex assembly	biological_process	GO:0031334	0.0424272	0.575068	mmu:83767:Wasf1|mmu:71902:Cand1|mmu:19353:Rac1|mmu:18643:Pfn1|mmu:12387:Ctnnb1|mmu:17698:Msn|mmu:56430:Clip1|mmu:12125:Bcl2l11|mmu:434204:RP24-225H21.2|mmu:116837:Rims1|mmu:544963:Iqgap2|mmu:234695:Carmil2|mmu:15185:Hdac6|mmu:11867:Arpc1b|mmu:72567:Bclaf1|mmu:67771:Arpc5|mmu:66713:Actr2|mmu:93689:Lmod1|mmu:14084:Faf1|mmu:14784:Grb2|mmu:50884:Nckap1|mmu:22323:Vasp|mmu:227753:Gsn|mmu:14086:Fscn1|mm…
Rac GTPase binding	molecular_function	GO:0048365	0.042573	0.576273	mmu:26403:Map3k11|mmu:108911:Rcc2|mmu:83767:Wasf1|mmu:19765:Ralbp1|mmu:23790:Coro1c|mmu:320795:Pkn1|mmu:16800:Arhgef2|mmu:19349:Rab7|mmu:244654:Mtss1l|mmu:13542:Dvl1|mmu:11857:Arhgdib|mmu:544963:Iqgap2|mmu:13860:Eps8|mmu:13544:Dvl3|mmu:29875:Iqgap1|mmu:50884:Nckap1
cellular response to amino acid stimulus	biological_process	GO:0071230	0.0428366	0.578448	mmu:12334:Gm37885|mmu:52187:Rragd|mmu:22222:AV039307|mmu:54170:Rragc|mmu:75747:Sesn3|mmu:67579:Cpeb4|mmu:13433:Dnmt1|mmu:12832:Col5a2|mmu:15499:Hsf1|mmu:12843:Col1a2|mmu:12334:Capn2|mmu:12826:Col4a1|mmu:12842:Col1a1|mmu:12833:Col6a1|mmu:12825:Col3a1|mmu:22222:Ubr1|mmu:70572:Ipo5|mmu:13436:Dnmt3b|mmu:224826:Ubr2|mmu:83409:Lamtor2|mmu:22433:Xbp1
exosomal secretion	biological_process	GO:1990182	0.042848	0.578448	mmu:22088:Tsg101|mmu:58994:Smpd3|mmu:19349:Rab7|mmu:22088:Gm15832|mmu:74772:Atp13a2|mmu:20971:Sdc4|mmu:53869:Rab11a|mmu:116733:Vps4a|mmu:20479:Vps4b|mmu:20844:Stam
positive regulation of chromatin organization	biological_process	GO:1905269	0.0430053	0.578611	mmu:13436:Dnmt3b|mmu:18125:Nos1|mmu:57746:Piwil2|mmu:16468:Jarid2|mmu:12387:Ctnnb1|mmu:76246:Rtf1|mmu:13016:Ctbp1|mmu:109331:Rnf20|mmu:20466:Sin3a|mmu:66354:Snw1|mmu:20174:Ruvbl2|mmu:108155:Ogt|mmu:71175:Nipbl|mmu:22083:Ctr9|mmu:22378:Wbp2|mmu:22059:Trp53|mmu:54624:Paf1|mmu:13433:Dnmt1|mmu:56399:Akap8|mmu:108989:Tpr|mmu:20874:Slk|mmu:225876:Kdm2a|mmu:26992:Brd7|mmu:99982:Kdm1a|mmu:93759:Sirt1|mmu…
enhancer sequence-specific DNA binding	molecular_function	GO:0001158	0.0430053	0.578611	mmu:21423:Tcf3|mmu:17260:Mef2c|mmu:16825:Ldb1|mmu:11461:Actb|mmu:15381:Hnrnpc|mmu:433759:Hdac1|mmu:20588:Smarcc1|mmu:22632:Yy1|mmu:20174:Ruvbl2|mmu:57376:Gm8494|mmu:71514:Sfpq|mmu:17191:Mbd2|mmu:20586:Smarca4|mmu:23942:Mta2|mmu:11909:Atf2|mmu:68094:Smarcc2|mmu:97165:Gm13237|mmu:53610:Nono|mmu:18024:Nfe2l2|mmu:18023:Nfe2l1|mmu:15182:Hdac2|mmu:433759:Gm10093|mmu:22433:Xbp1|mmu:107932:Chd4|mmu:20665…
regulation of cellular macromolecule biosynthetic process	biological_process	GO:2000112	0.0430315	0.578611	mmu:19652:Rbm3|mmu:229663:Csde1|mmu:71902:Cand1|mmu:76199:Med13l|mmu:266692:Cpne1|mmu:245688:Rbbp7|mmu:59027:Nampt|mmu:16650:Kpna6|mmu:18016:Nf2|mmu:19285:Ptrf|mmu:13016:Ctbp1|mmu:214899:Kdm5a|mmu:14256:Flt3l|mmu:229603:Otud7b|mmu:69159:Rhebl1|mmu:11569:Aebp2|mmu:70427:Mier2|mmu:20687:Sp3|mmu:215418:Csrnp1|mmu:77771:Csrnp3|mmu:16600:Klf4|mmu:223453:Dap|mmu:12301:Cacybp|mmu:22378:Wbp2|mmu:70312:Ca…
negative regulation of response to endoplasmic reticulum stress	biological_process	GO:1903573	0.0433457	0.581292	mmu:216440:Os9|mmu:56228:Ube2j1|mmu:12282:Hyou1|mmu:109815:Selenos|mmu:66168:Grina|mmu:225896:Ubxn1|mmu:17872:Ppp1r15a|mmu:116891:Derl2|mmu:108954:Ppp1r15b|mmu:67118:Bfar|mmu:16151:Ikbkg|mmu:74143:Opa1|mmu:100037258:Dnajc3|mmu:57320:Park7|mmu:22433:Xbp1
RNA polyadenylation	biological_process	GO:0043631	0.0433457	0.581292	mmu:109331:Rnf20|mmu:54196:Pabpn1|mmu:432508:Cpsf6|mmu:54624:Paf1|mmu:83410:Cstf2t|mmu:108062:Cstf2|mmu:235497:Leo1|mmu:22083:Ctr9|mmu:68991:Ssu72|mmu:107951:Cdk9|mmu:12455:Ccnt1|mmu:11803:Aplp1|mmu:27632:Nelfe|mmu:11820:App|mmu:94230:Cpsf1
regulation of nitrogen compound metabolic process	biological_process	GO:0051171	0.0434998	0.58192	mmu:83486:Rbm5|mmu:19652:Rbm3|mmu:229663:Csde1|mmu:71902:Cand1|mmu:76199:Med13l|mmu:266692:Cpne1|mmu:245688:Rbbp7|mmu:59027:Nampt|mmu:16650:Kpna6|mmu:18016:Nf2|mmu:18015:Nf1|mmu:19285:Ptrf|mmu:13016:Ctbp1|mmu:11983:Atpif1|mmu:214899:Kdm5a|mmu:14256:Flt3l|mmu:229603:Otud7b|mmu:69159:Rhebl1|mmu:11569:Aebp2|mmu:70427:Mier2|mmu:20687:Sp3|mmu:215418:Csrnp1|mmu:77771:Csrnp3|mmu:16600:Klf4|mmu:223453:Da…
negative regulation of macromolecule metabolic process	biological_process	GO:0010605	0.0435075	0.58192	mmu:114886:Cygb|mmu:78926:Gas2l1|mmu:266692:Cpne1|mmu:245688:Rbbp7|mmu:18016:Nf2|mmu:18015:Nf1|mmu:19652:Rbm3|mmu:214899:Kdm5a|mmu:229603:Otud7b|mmu:14272:Fnta|mmu:327799:Usp44|mmu:15502:Gm7816|mmu:20687:Sp3|mmu:14775:Gpx1|mmu:16600:Klf4|mmu:223453:Dap|mmu:70312:Cactin|mmu:16201:Ilf3|mmu:11421:Gm11651|mmu:17191:Mbd2|mmu:20340:Glg1|mmu:13138:Dag1|mmu:19279:Ptprr|mmu:12609:Cebpd|mmu:22608:Ybx1|mmu:…
steroid hormone receptor binding	molecular_function	GO:0035258	0.0436741	0.582219	mmu:17978:Ncoa2|mmu:230673:Ipo13|mmu:320795:Pkn1|mmu:12317:Calr|mmu:12387:Ctnnb1|mmu:19017:Ppargc1a|mmu:74132:Rnf6|mmu:67685:Dyx1c1|mmu:20586:Smarca4|mmu:68879:Prpf6|mmu:56736:Rnf14|mmu:18751:Prkcb|mmu:20848:Stat3|mmu:99982:Kdm1a|mmu:57320:Park7|mmu:15370:Nr4a1|mmu:13433:Dnmt1|mmu:76804:Kdm4c|mmu:18708:Pik3r1|mmu:67040:Ddx17|mmu:19183:Psmc3ip|mmu:22629:Ywhah|mmu:328572:Ep300|mmu:20602:Ncor2
cellular response to epidermal growth factor stimulus	biological_process	GO:0071364	0.0438749	0.582219	mmu:13627:Gm6767|mmu:19248:Ptpn12|mmu:69601:Dab2ip|mmu:12192:Zfp36l1|mmu:12193:Zfp36l2|mmu:22687:Zpr1|mmu:13627:Gm13456|mmu:22695:Zfp36|mmu:13627:Gm6170|mmu:13627:Eef1a1|mmu:29875:Iqgap1
virion assembly	biological_process	GO:0019068	0.0438749	0.582219	mmu:22088:Tsg101|mmu:11816:Apoe|mmu:75608:Chmp4b|mmu:13209:Ddx6|mmu:22088:Gm15832|mmu:69834:Rab43|mmu:20479:Vps4b|mmu:66700:Chmp3|mmu:98910:Usp6nl|mmu:208092:Chmp6|mmu:116733:Vps4a
histone deacetylase activity	molecular_function	GO:0004407	0.0438749	0.582219	mmu:64384:Sirt3|mmu:433759:Hdac1|mmu:93759:Sirt1|mmu:15182:Hdac2|mmu:209011:Sirt7|mmu:15185:Hdac6|mmu:71954:Suds3|mmu:107392:Brms1|mmu:433759:Gm10093|mmu:23942:Mta2|mmu:20466:Sin3a
positive regulation of mRNA processing	biological_process	GO:0050685	0.0438749	0.582219	mmu:66354:Snw1|mmu:230753:Thrap3|mmu:15481:Gm8355|mmu:54624:Paf1|mmu:15481:Hspa8|mmu:19656:Rbmxl1|mmu:235497:Leo1|mmu:15481:Gm15459|mmu:15481:Gm26825|mmu:20637:Snrnp70|mmu:20462:Tra2b
negative regulation of cardiac muscle cell apoptotic process	biological_process	GO:0010667	0.0438749	0.582219	mmu:15499:Hsf1|mmu:93759:Sirt1|mmu:15481:Gm15459|mmu:15481:Gm8355|mmu:18024:Nfe2l2|mmu:15481:Hspa8|mmu:11739:Slc25a4|mmu:12633:Cflar|mmu:15481:Gm26825|mmu:16452:Jak2|mmu:19317:Qk
female meiotic division	biological_process	GO:0007143	0.0439375	0.582288	mmu:15499:Hsf1|mmu:75178:Meiob|mmu:223989:Marf1|mmu:19045:Ppp1ca|mmu:18817:Plk1|mmu:20729:Spin1|mmu:51792:Ppp2r1a|mmu:54418:Fmn2|mmu:20878:Aurka|mmu:22187:Gm1821|mmu:74847:Meikin|mmu:320558:Sycp2|mmu:20962:Sycp3|mmu:13164:Dazl
ER-nucleus signaling pathway	biological_process	GO:0006984	0.0442846	0.58254	mmu:11938:Atp2a2|mmu:14828:Hspa5|mmu:22059:Trp53|mmu:67163:Gm12097|mmu:68944:Tmco1|mmu:67878:Tmem33|mmu:109815:Selenos|mmu:108954:Ppp1r15b|mmu:18024:Nfe2l2|mmu:244373:Erlin2|mmu:11911:Atf4|mmu:11938:Gm43361|mmu:16905:Lmna
regulation of extracellular matrix organization	biological_process	GO:1903053	0.0442846	0.58254	mmu:234695:Carmil2|mmu:12305:Ddr1|mmu:69538:Antxr1|mmu:76499:Clasp2|mmu:15481:Gm8355|mmu:15481:Hspa8|mmu:12633:Cflar|mmu:15481:Gm15459|mmu:15481:Gm26825|mmu:13138:Dag1|mmu:102693:Phldb1|mmu:208177:Phldb2|mmu:14086:Fscn1
protein monoubiquitination	biological_process	GO:0006513	0.0442888	0.58254	mmu:22088:Tsg101|mmu:109331:Rnf20|mmu:217342:Ube2o|mmu:17999:Nedd4|mmu:54624:Paf1|mmu:58186:Rad18|mmu:22194:Ube2e1|mmu:21402:Skp1a|mmu:67615:Ube2r2|mmu:26965:Cul1|mmu:235497:Leo1|mmu:22083:Ctr9|mmu:72584:Cul4b|mmu:71458:Bcor|mmu:22088:Gm15832|mmu:59026:Huwe1|mmu:13194:Ddb1|mmu:17237:Mgrn1|mmu:18140:Uhrf1|mmu:106021:Topors
response to epidermal growth factor	biological_process	GO:0070849	0.0443018	0.58254	mmu:13627:Gm6767|mmu:19248:Ptpn12|mmu:69601:Dab2ip|mmu:12192:Zfp36l1|mmu:12193:Zfp36l2|mmu:22687:Zpr1|mmu:13627:Gm13456|mmu:22695:Zfp36|mmu:13627:Gm6170|mmu:108989:Tpr|mmu:13627:Eef1a1|mmu:29875:Iqgap1
ionotropic glutamate receptor binding	molecular_function	GO:0035255	0.0443018	0.58254	mmu:17717:mt-Nd2|mmu:13385:Dlg4|mmu:19341:Rab4a|mmu:14683:Gm20721|mmu:17999:Nedd4|mmu:53310:Dlg3|mmu:94190:Ophn1|mmu:12387:Ctnnb1|mmu:12330:Canx|mmu:17717:Gm13339|mmu:243961:Shank1|mmu:14251:Flot1
cellular response to interleukin-4	biological_process	GO:0071353	0.0443018	0.58254	mmu:22143:Gm14150|mmu:14828:Hspa5|mmu:22143:Tuba1b|mmu:11837:Rplp0|mmu:27367:Rpl3|mmu:16898:Srp9|mmu:15516:Hsp90ab1|mmu:12567:Cdk4|mmu:17216:Mcm2|mmu:27367:Rpl3-ps1|mmu:22433:Xbp1|mmu:16898:Rps2
nucleus organization	biological_process	GO:0006997	0.0444228	0.583373	mmu:107939:Pom121|mmu:269966:Nup98|mmu:68585:Rtn4|mmu:71805:Nup93|mmu:101187:Parp11|mmu:19294:Nectin2|mmu:269113:Nup54|mmu:103468:Nup107|mmu:22687:Zpr1|mmu:105348:Golm1|mmu:170762:Nup155|mmu:83431:Ndel1|mmu:64009:Syne1|mmu:319565:Syne2|mmu:94221:Gopc|mmu:386649:Nsfl1c|mmu:68053:Ubxn2b|mmu:231915:Uspl1|mmu:71177:Asun|mmu:97165:Gm13237|mmu:75608:Chmp4b|mmu:67878:Tmem33|mmu:13400:Dmpk|mmu:232286:Tmf…
neuron apoptotic process	biological_process	GO:0051402	0.044484	0.583421	mmu:112406:Egln2|mmu:11816:Apoe|mmu:23988:Pin1|mmu:19141:Lgmn|mmu:13653:Egr1|mmu:18039:Nefl|mmu:234734:Aars|mmu:606496:Gsk3a|mmu:19877:Rock1|mmu:19645:Rb1|mmu:21672:Prdx2|mmu:17260:Mef2c|mmu:26403:Map3k11|mmu:26404:Map3k12|mmu:71648:Optn|mmu:18015:Nf1|mmu:15516:Hsp90ab1|mmu:20656:Sod2|mmu:18148:Npm1|mmu:223649:Nrbp2|mmu:50754:Fbxw7|mmu:433759:Hdac1|mmu:14775:Gpx1|mmu:16971:Lrp1|mmu:20845:Star|mmu…
regulation of phosphatase activity	biological_process	GO:0010921	0.0448058	0.584417	mmu:227059:Slc39a10|mmu:231760:Rimbp2|mmu:19877:Rock1|mmu:19878:Rock2|mmu:17260:Mef2c|mmu:22027:1810014B01Rik|mmu:100503670:Gm15500|mmu:17872:Ppp1r15a|mmu:67949:Nifk|mmu:226744:Cnst|mmu:223989:Marf1|mmu:74521:Ppp4r4|mmu:66849:Ppp1r2-ps6|mmu:66849:Ppp1r2-ps1|mmu:77771:Csrnp3|mmu:15516:Hsp90ab1|mmu:17931:Ppp1r12a|mmu:217124:Ppp1r9b|mmu:100503670:Rpl5|mmu:381983:Lmtk3|mmu:19052:Gm24157|mmu:232341:Wn…
vesicle localization	biological_process	GO:0051648	0.0448541	0.584417	mmu:20619:Snap23|mmu:16573:Kif5b|mmu:16573:Gm17036|mmu:12387:Ctnnb1|mmu:67826:Snap47|mmu:77573:Vps33a|mmu:108124:Napa|mmu:17918:Myo5a|mmu:116837:Rims1|mmu:116838:Rims2|mmu:20909:Stx4a|mmu:18457:Bloc1s6|mmu:17828:Bloc1s5|mmu:26412:Map4k2|mmu:15114:Hap1|mmu:11938:Atp2a2|mmu:12568:Cdk5|mmu:60595:Actn4|mmu:71819:Kif23|mmu:54525:Syt7|mmu:26395:Map2k1|mmu:12889:Cplx1|mmu:94090:Trim9|mmu:83431:Ndel1|mmu…
regulation of cell-matrix adhesion	biological_process	GO:0001952	0.0448567	0.584417	mmu:230379:Acer2|mmu:19353:Rac1|mmu:19877:Rock1|mmu:23790:Coro1c|mmu:16825:Ldb1|mmu:18015:Nf1|mmu:13144:Dapk3|mmu:29875:Iqgap1|mmu:68606:Ppm1f|mmu:226352:Epb41l5|mmu:12305:Ddr1|mmu:20971:Sdc4|mmu:13829:Dmtn|mmu:192197:Bcas3|mmu:17387:Mmp14|mmu:50932:Mink1|mmu:14083:Ptk2|mmu:76499:Clasp2|mmu:14260:Fmn1|mmu:50706:Postn|mmu:18762:Prkcz|mmu:14260:Mcoln1|mmu:18708:Pik3r1|mmu:20874:Slk|mmu:74769:Gm1299…
negative regulation of metabolic process	biological_process	GO:0009892	0.0450084	0.584417	mmu:114886:Cygb|mmu:78926:Gas2l1|mmu:266692:Cpne1|mmu:245688:Rbbp7|mmu:100502698:Rubcn|mmu:18016:Nf2|mmu:18015:Nf1|mmu:19652:Rbm3|mmu:214899:Kdm5a|mmu:229603:Otud7b|mmu:14272:Fnta|mmu:327799:Usp44|mmu:15502:Gm7816|mmu:20687:Sp3|mmu:77771:Csrnp3|mmu:14775:Gpx1|mmu:16600:Klf4|mmu:223453:Dap|mmu:70312:Cactin|mmu:16201:Ilf3|mmu:11421:Gm11651|mmu:381983:Lmtk3|mmu:17191:Mbd2|mmu:20340:Glg1|mmu:13138:Da…
neural tube formation	biological_process	GO:0001841	0.045016	0.584417	mmu:73916:Ift57|mmu:19878:Rock2|mmu:232906:Arhgap35|mmu:74143:Opa1|mmu:234366:Gatad2a|mmu:56044:Rala|mmu:140570:Plxnb2|mmu:100169:Phactr4|mmu:16974:Lrp6|mmu:93760:Arid1a|mmu:20971:Sdc4|mmu:15251:Hif1a|mmu:18643:Pfn1|mmu:170823:Glmn|mmu:17684:Cited2|mmu:22323:Vasp|mmu:19401:Rara|mmu:20115:Gm6472|mmu:19411:Rarg|mmu:70300:Fuz|mmu:18747:Prkaca|mmu:12631:Cfl1|mmu:18749:Prkacb|mmu:225876:Kdm2a|mmu:5088…
endosomal transport	biological_process	GO:0016197	0.0454848	0.584417	mmu:22088:Tsg101|mmu:17846:Commd1|mmu:80877:Lrba|mmu:217342:Ube2o|mmu:67298:Gprasp1|mmu:66310:Dpy30|mmu:245886:Ankrd27|mmu:17698:Msn|mmu:77573:Vps33a|mmu:57440:Ehd3|mmu:76688:Arfrp1|mmu:16558:Kif16b|mmu:17828:Bloc1s5|mmu:245944:Vps54|mmu:271457:Rab5a|mmu:19349:Rab7|mmu:67804:Snx2|mmu:170833:Hook2|mmu:11765:Ap1g1|mmu:11736:Ankfy1|mmu:69091:Vps26b|mmu:213326:Scyl2|mmu:26395:Map2k1|mmu:22134:Tgoln1|…
myofibril assembly	biological_process	GO:0030239	0.0457364	0.584417	mmu:16412:Itgb1|mmu:15182:Hdac2|mmu:17888:Myh6|mmu:11465:Actg1|mmu:22388:Wdr1|mmu:50876:Tmod2|mmu:17258:Mef2a|mmu:11465:Gm8399|mmu:17260:Mef2c|mmu:12633:Cflar|mmu:228003:Klhl41|mmu:11465:Gm12715|mmu:17906:Myl2|mmu:75547:Akap13|mmu:20807:Srf|mmu:328572:Ep300|mmu:93689:Lmod1|mmu:12632:Cfl2|mmu:19084:Prkar1a
modification by host of symbiont morphology or physiology	biological_process	GO:0051851	0.0457364	0.584417	mmu:433759:Hdac1|mmu:240255:Ythdc2|mmu:67955:Sugt1|mmu:15481:Gm8355|mmu:66354:Snw1|mmu:15481:Hspa8|mmu:30960:Vapa|mmu:13830:Stom|mmu:11816:Apoe|mmu:15481:Gm26825|mmu:19712:Rest|mmu:12631:Cfl1|mmu:30960:Mospd4|mmu:15481:Gm15459|mmu:433759:Gm10093|mmu:328572:Ep300|mmu:20586:Smarca4|mmu:19035:Ppib|mmu:230908:Tardbp
Golgi organization	biological_process	GO:0007030	0.0457633	0.584417	mmu:75909:Vmp1|mmu:66352:Blzf1|mmu:71648:Optn|mmu:211673:Arfgef1|mmu:27277:Golga5|mmu:69582:Plekhm2|mmu:69190:Dym|mmu:26395:Map2k1|mmu:69834:Rab43|mmu:64009:Syne1|mmu:98910:Usp6nl|mmu:192197:Bcas3|mmu:68581:Tmed10|mmu:68053:Ubxn2b|mmu:57440:Ehd3|mmu:76499:Clasp2|mmu:99412:Golga2|mmu:54126:Arhgef7|mmu:67511:Tmed9|mmu:71435:Arhgap21|mmu:59041:Stk25|mmu:13430:Dnm2|mmu:20932:Surf4|mmu:22631:Ywhaz|mmu…
S100 protein binding	molecular_function	GO:0044548	0.0458935	0.584417	mmu:12306:Anxa2|mmu:11744:Anxa11os|mmu:11938:Atp2a2|mmu:22350:Ezr|mmu:11744:Anxa11|mmu:11938:Gm43361|mmu:29875:Iqgap1
DNA polymerase binding	molecular_function	GO:0070182	0.0458935	0.584417	mmu:17978:Ncoa2|mmu:229512:Smg5|mmu:74142:Lonp1|mmu:497652:Acd|mmu:103677:Smg6|mmu:211651:Fancd2|mmu:20586:Smarca4
establishment of mitochondrion localization, microtubule-mediated	biological_process	GO:0034643	0.0458935	0.584417	mmu:17755:Map1b|mmu:16561:Kif1b|mmu:67749:Mgarp|mmu:18039:Nefl|mmu:15251:Hif1a|mmu:22187:Gm1821|mmu:22223:Uchl1
mitochondrion transport along microtubule	biological_process	GO:0047497	0.0458935	0.584417	mmu:17755:Map1b|mmu:16561:Kif1b|mmu:67749:Mgarp|mmu:18039:Nefl|mmu:15251:Hif1a|mmu:22187:Gm1821|mmu:22223:Uchl1
chemokine (C-X-C motif) ligand 2 production	biological_process	GO:0072567	0.0458935	0.584417	mmu:433759:Hdac1|mmu:117149:Tirap|mmu:17319:Mif|mmu:50706:Postn|mmu:16600:Klf4|mmu:433759:Gm10093|mmu:17874:Myd88
potassium ion binding	molecular_function	GO:0030955	0.0458935	0.584417	mmu:18746:RP23-320D23.6|mmu:317750:Myef2|mmu:18746:Gm6560|mmu:11931:Atp1b1|mmu:98660:Atp1a2|mmu:11928:Atp1a1|mmu:18746:Pkm
histone H3 deacetylation	biological_process	GO:0070932	0.0458935	0.584417	mmu:433759:Hdac1|mmu:93759:Sirt1|mmu:15182:Hdac2|mmu:209011:Sirt7|mmu:18626:Per1|mmu:71514:Sfpq|mmu:433759:Gm10093
chaperone-mediated protein transport	biological_process	GO:0072321	0.0461185	0.584417	mmu:15481:Gm15459|mmu:15481:Hspa8|mmu:15481:Gm26825|mmu:30059:Timm10|mmu:15481:Gm8355
CRD-mediated mRNA stability complex	cellular_component	GO:0070937	0.0461185	0.584417	mmu:13211:Dhx9|mmu:22608:Gm11560|mmu:22608:Ybx1|mmu:229663:Csde1|mmu:51810:Hnrnpu
7SK snRNA binding	molecular_function	GO:0097322	0.0461185	0.584417	mmu:12455:Ccnt1|mmu:107951:Cdk9|mmu:56200:Ddx21|mmu:72949:Ccnt2|mmu:192231:Hexim1
pinosome	cellular_component	GO:0044352	0.0461185	0.584417	mmu:17387:Mmp14|mmu:234695:Carmil2|mmu:11736:Ankfy1|mmu:12306:Anxa2|mmu:56430:Clip1
cytoskeletal anchoring at plasma membrane	biological_process	GO:0007016	0.0461185	0.584417	mmu:18717:Pip5k1c|mmu:13823:Epb41l3|mmu:70549:Tln2|mmu:13138:Dag1|mmu:21894:Tln1
granular component	cellular_component	GO:0001652	0.0461185	0.584417	mmu:14113:Gm5812|mmu:70925:Cdkn2aip|mmu:18148:Npm1|mmu:70925:E030037K01Rik|mmu:18148:RP24-389J11.1
positive regulation of histone ubiquitination	biological_process	GO:0033184	0.0461185	0.584417	mmu:225876:Kdm2a|mmu:107951:Cdk9|mmu:22083:Ctr9|mmu:109331:Rnf20|mmu:99982:Kdm1a
adenosine receptor binding	molecular_function	GO:0031685	0.0461185	0.584417	mmu:22258:Usp4|mmu:15481:Hspa8|mmu:15481:Gm26825|mmu:15481:Gm15459|mmu:15481:Gm8355
zonula adherens	cellular_component	GO:0005915	0.0461185	0.584417	mmu:19294:Nectin2|mmu:16582:Kifc3|mmu:12385:Ctnna1|mmu:12388:Ctnnd1|mmu:12388:Gm28635
macropinosome	cellular_component	GO:0044354	0.0461185	0.584417	mmu:17387:Mmp14|mmu:234695:Carmil2|mmu:11736:Ankfy1|mmu:12306:Anxa2|mmu:56430:Clip1
paraspeckles	cellular_component	GO:0042382	0.0461185	0.584417	mmu:53610:Nono|mmu:432508:Cpsf6|mmu:71514:Sfpq|mmu:66645:Pspc1|mmu:76936:Hnrnpm
ion channel binding	molecular_function	GO:0044325	0.0468199	0.592565	mmu:18125:Nos1|mmu:109711:Actn1|mmu:60595:Actn4|mmu:13854:Epn1|mmu:12387:Ctnnb1|mmu:116837:Rims1|mmu:116838:Rims2|mmu:13367:Diaph1|mmu:75454:Phpt1|mmu:15516:Hsp90ab1|mmu:15114:Hap1|mmu:18763:Pkd1|mmu:14360:Fyn|mmu:11773:Ap2m1|mmu:15519:Gm5511|mmu:19089:Prkcsh|mmu:26556:Homer1|mmu:22333:Vdac1|mmu:217124:Ppp1r9b|mmu:94221:Gopc|mmu:22318:Vamp2|mmu:15519:Gm12346|mmu:19052:Gm24157|mmu:66168:Grina|mmu:…
regulation of mRNA stability	biological_process	GO:0043488	0.0471073	0.595433	mmu:13211:Dhx9|mmu:51810:Hnrnpu|mmu:19704:Upf1|mmu:15381:Hnrnpc|mmu:11991:Hnrnpd|mmu:17164:Mapkapk2|mmu:13164:Dazl|mmu:77134:Hnrnpa0|mmu:22695:Zfp36|mmu:22608:Ybx1|mmu:210529:Mettl14|mmu:230908:Tardbp|mmu:22608:Gm11560|mmu:15568:Elavl1|mmu:230753:Thrap3|mmu:80912:Pum1|mmu:19317:Qk|mmu:117149:Tirap|mmu:56335:Mettl3|mmu:12192:Zfp36l1|mmu:12193:Zfp36l2|mmu:17874:Myd88
regulation of DNA-templated transcription, elongation	biological_process	GO:0032784	0.0471642	0.595433	mmu:170472:Recql5|mmu:98053:Gtf2f1|mmu:22083:Ctr9|mmu:58202:Nelfb|mmu:54624:Paf1|mmu:26395:Map2k1|mmu:21399:Tcea1|mmu:73473:Iws1|mmu:235497:Leo1|mmu:14056:Ezh2|mmu:16825:Ldb1|mmu:76246:Rtf1|mmu:66505:Zmynd11|mmu:57261:Brd4|mmu:53817:Ddx39b|mmu:219158:Ccar2|mmu:27632:Nelfe|mmu:225160:Thoc1
regulation of protein binding	biological_process	GO:0043393	0.047633	0.600603	mmu:15499:Hsf1|mmu:74318:Hopx|mmu:19268:Ptprf|mmu:15258:Hipk2|mmu:69601:Dab2ip|mmu:19877:Rock1|mmu:17260:Mef2c|mmu:15387:Hnrnpk|mmu:14251:Flot1|mmu:64143:Ralb|mmu:27373:Csnk1e|mmu:74318:Hopxos|mmu:54723:Tfip11|mmu:20174:Ruvbl2|mmu:18763:Pkd1|mmu:66849:Ppp1r2-ps6|mmu:66849:Ppp1r2-ps1|mmu:67238:Fam220a|mmu:15516:Hsp90ab1|mmu:99412:Golga2|mmu:11538:Gm20716|mmu:20878:Aurka|mmu:83560:Tex14|mmu:11804:A…
regulation of actin filament depolymerization	biological_process	GO:0030834	0.0485521	0.61143	mmu:11519:Add2|mmu:234695:Carmil2|mmu:14026:Evl|mmu:11518:Add1|mmu:22388:Wdr1|mmu:50876:Tmod2|mmu:65970:Lima1|mmu:19684:Rdx|mmu:13829:Dmtn|mmu:56431:Dstn|mmu:12631:Cfl1|mmu:14489:Mtpn|mmu:13860:Eps8|mmu:227753:Gsn|mmu:93689:Lmod1|mmu:20742:Sptbn1|mmu:12632:Cfl2
positive regulation of chromosome organization	biological_process	GO:2001252	0.0487187	0.612766	mmu:13436:Dnmt3b|mmu:18125:Nos1|mmu:71836:Shcbp1l|mmu:57746:Piwil2|mmu:71175:Nipbl|mmu:16468:Jarid2|mmu:19645:Rb1|mmu:12387:Ctnnb1|mmu:18761:Prkcq|mmu:76246:Rtf1|mmu:13016:Ctbp1|mmu:109331:Rnf20|mmu:20466:Sin3a|mmu:21951:Tnks|mmu:66354:Snw1|mmu:56208:Becn1|mmu:20174:Ruvbl2|mmu:108155:Ogt|mmu:497652:Acd|mmu:226026:Smc5|mmu:22083:Ctr9|mmu:71514:Sfpq|mmu:22378:Wbp2|mmu:22589:Atrx|mmu:54624:Paf1|mmu:…
regulation of actin filament polymerization	biological_process	GO:0030833	0.0491932	0.61742	mmu:83767:Wasf1|mmu:19353:Rac1|mmu:15163:Hcls1|mmu:211673:Arfgef1|mmu:74117:Actr3|mmu:66713:Actr2|mmu:434204:RP24-225H21.2|mmu:234695:Carmil2|mmu:50876:Tmod2|mmu:11867:Arpc1b|mmu:544963:Iqgap2|mmu:67771:Arpc5|mmu:13829:Dmtn|mmu:18643:Pfn1|mmu:14784:Grb2|mmu:382562:Pfn4|mmu:50884:Nckap1|mmu:22323:Vasp|mmu:434204:Whamm|mmu:11867:Gm5637|mmu:14026:Evl|mmu:11519:Add2|mmu:11518:Add1|mmu:260409:Cdc42ep3…
regulation of cellular response to oxidative stress	biological_process	GO:1900407	0.0492716	0.61742	mmu:230676:Szt2|mmu:11692:Gfer|mmu:20656:Sod2|mmu:18453:P4hb|mmu:71805:Nup93|mmu:170719:Oxr1|mmu:50754:Fbxw7|mmu:14775:Gpx1|mmu:15185:Hdac6|mmu:15251:Hif1a|mmu:56484:Foxo3|mmu:71514:Sfpq|mmu:18024:Nfe2l2|mmu:11911:Atf4|mmu:15505:Hsph1|mmu:22059:Trp53|mmu:53610:Nono|mmu:19156:Psap|mmu:57320:Park7|mmu:23939:Mapk7|mmu:93759:Sirt1|mmu:13361:Dhfr|mmu:14694:Rack1|mmu:17210:Mcl1
RNA polymerase II distal enhancer sequence-specific DNA binding	molecular_function	GO:0000980	0.0492716	0.61742	mmu:21423:Tcf3|mmu:17260:Mef2c|mmu:11461:Actb|mmu:15381:Hnrnpc|mmu:433759:Hdac1|mmu:20588:Smarcc1|mmu:20174:Ruvbl2|mmu:57376:Gm8494|mmu:71514:Sfpq|mmu:17191:Mbd2|mmu:20586:Smarca4|mmu:23942:Mta2|mmu:11909:Atf2|mmu:68094:Smarcc2|mmu:53610:Nono|mmu:18024:Nfe2l2|mmu:18023:Nfe2l1|mmu:15182:Hdac2|mmu:433759:Gm10093|mmu:107932:Chd4|mmu:20665:Sox10|mmu:14461:Gata2|mmu:12912:Creb1|mmu:56456:Actl6a
establishment of protein localization to organelle	biological_process	GO:0072594	0.0498089	0.618278	mmu:12631:Cfl1|mmu:230673:Ipo13|mmu:56505:Gm5837|mmu:60321:Wbp11|mmu:16650:Kpna6|mmu:16648:Kpna3|mmu:18015:Nf1|mmu:11983:Atpif1|mmu:70790:Ubr5|mmu:23807:Arih2|mmu:140499:Ube2j2|mmu:15502:Gm7816|mmu:103468:Nup107|mmu:22687:Zpr1|mmu:15516:Hsp90ab1|mmu:20813:Srp14|mmu:104416:Bap1|mmu:14084:Faf1|mmu:12034:Gm15884|mmu:11632:Aip|mmu:12028:Bax|mmu:23939:Mapk7|mmu:98732:Rab3gap2|mmu:19943:Rpl28-ps1|mmu:1…
chromatin disassembly	biological_process	GO:0031498	0.0498395	0.618278	mmu:68094:Smarcc2|mmu:20588:Smarcc1|mmu:12611:Cebpg|mmu:93760:Arid1a|mmu:57376:Gm8494|mmu:270058:Map1s|mmu:83797:Smarcd1|mmu:20586:Smarca4
microfilament motor activity	molecular_function	GO:0000146	0.0498395	0.618278	mmu:338367:Myo1d|mmu:71960:Myh14|mmu:17886:Myh9|mmu:17913:Myo1c|mmu:140781:Mhrt|mmu:66196:Myo19|mmu:17888:Myh6|mmu:17918:Myo5a
structural constituent of nuclear pore	molecular_function	GO:0017056	0.0498395	0.618278	mmu:107939:Pom121|mmu:269113:Nup54|mmu:103468:Nup107|mmu:269966:Nup98|mmu:71805:Nup93|mmu:67878:Tmem33|mmu:170762:Nup155|mmu:18226:Nup62
proteasome assembly	biological_process	GO:0043248	0.0498395	0.618278	mmu:66537:Pomp|mmu:57296:Psmd8|mmu:19185:Psmd4|mmu:69077:Psmd11|mmu:56088:Psmg1|mmu:107047:Psmg2|mmu:230249:AI314180|mmu:56436:Adrm1
positive regulation of protein import into nucleus, translocation	biological_process	GO:0033160	0.0498395	0.618278	mmu:15519:Gm12346|mmu:15516:Hsp90ab1|mmu:15519:Gm5511|mmu:16452:Jak2|mmu:15519:Gm5844|mmu:15519:Hsp90aa1|mmu:328572:Ep300|mmu:70790:Ubr5
eukaryotic translation initiation factor 3 complex	cellular_component	GO:0005852	0.0498395	0.618278	mmu:68135:Eif3h|mmu:55944:Gm17638|mmu:13205:Ddx3x|mmu:13669:Eif3a|mmu:56347:Eif3c|mmu:55944:Eif3d|mmu:53356:Eif3g|mmu:24015:Abce1
cyclin-dependent protein kinase holoenzyme complex	cellular_component	GO:0000307	0.0498738	0.618278	mmu:66354:Snw1|mmu:15510:Hspd1|mmu:12443:Ccnd1|mmu:69562:Cdk13|mmu:66165:Bccip|mmu:19645:Rb1|mmu:12448:Ccne2|mmu:12455:Ccnt1|mmu:67959:Puf60|mmu:12567:Cdk4|mmu:18647:Cdk14|mmu:12571:Cdk6|mmu:57261:Brd4|mmu:107951:Cdk9|mmu:72949:Ccnt2|mmu:214899:Kdm5a
RNA polymerase II transcription cofactor activity	molecular_function	GO:0001104	0.0498897	0.618278	mmu:68703:Rere|mmu:76199:Med13l|mmu:21885:Tle1|mmu:56070:Tcerg1|mmu:223701:Mkl1|mmu:17258:Mef2a|mmu:13016:Ctbp1|mmu:20466:Sin3a|mmu:433759:Hdac1|mmu:192191:Med9|mmu:98403:Zfp451|mmu:66172:Med11|mmu:19017:Ppargc1a|mmu:18999:Pou5f1|mmu:17684:Cited2|mmu:67155:Smarca2|mmu:20586:Smarca4|mmu:230753:Thrap3|mmu:22378:Wbp2|mmu:433759:Gm10093|mmu:15191:Hdgf|mmu:21849:Trim28|mmu:20667:Sox12|mmu:226169:Pprc1…
